# Supplementary material for: Transcriptional profiling of the Arabidopsis abscission mutant hae hsl2 by RNA-Seq
Source: BMC Genomics. 2013 Jan 17;14:37. doi: 10.1186/1471-2164-14-37 (PMC3566969; doi:10.1186/1471-2164-14-37)
Supplement: Additional file 2 — DESeq results. (A) All genes (B) Differentially expressed genes in RNA-Seq with a FDR adjusted p < 0.05 and fold change > 2 fold. [file 1471-2164-14-37-S2.xls]

## Sheet: 2A - Table 1
Additional file 2A: DESeq results for all genes.
Gene	Combined Mean	Wild Type Mean	hae hsl2 Mean	Fold Change	Log2 Fold Change	p-value	FDR Corrected p-value
AT1G01010	328.77	335.654	321.887	0.958986	-0.0604189	0.69213	1
AT1G01020	566.221	569.251	563.191	0.989354	-0.0154418	0.900963	1
AT1G01030	15.8192	15.0097	16.6287	1.10786	0.14778	0.894307	1
AT1G01040	2793.85	2681.97	2905.73	1.08343	0.115607	0.197715	0.64176
AT1G01046	0	0	0	NA	NA	NA	NA
AT1G01050	2895.37	2917.45	2873.29	0.984865	-0.0220028	0.836647	1
AT1G01060	100.011	102.069	97.9526	0.959671	-0.0593878	0.945733	1
AT1G01070	1143.44	1064.97	1221.91	1.14736	0.198324	0.0298847	0.212098
AT1G01073	0	0	0	NA	NA	NA	NA
AT1G01080	1705.32	1806.85	1603.78	0.887609	-0.172004	0.0573765	0.328576
AT1G01090	5595.32	5772.58	5418.06	0.938585	-0.0914403	0.176427	0.610454
AT1G01100	12201.3	12824.9	11577.8	0.902763	-0.147581	0.0379035	0.249069
AT1G01110	210.13	230.885	189.376	0.820216	-0.285924	0.11171	0.48305
AT1G01115	0	0	0	NA	NA	NA	NA
AT1G01120	5095.49	5900.92	4290.06	0.727016	-0.459941	4.51409e-07	2.36624e-05
AT1G01130	284.31	330.821	237.799	0.718815	-0.476308	0.000797328	0.014247
AT1G01140	2613.81	2797.34	2430.27	0.868776	-0.202943	0.0284276	0.204455
AT1G01150	9.20346	10.7795	7.62743	0.707588	-0.499019	0.586717	0.983611
AT1G01160	1435.89	1407.11	1464.67	1.04091	0.0578473	0.62289	1
AT1G01170	1579.27	1544.12	1614.42	1.04553	0.0642361	0.442591	0.903553
AT1G01180	60.843	61.2448	60.4412	0.986878	-0.0190558	0.971839	1
AT1G01183	0.726225	0.330473	1.12198	3.39506	1.76344	0.721364	1
AT1G01190	11.2772	14.6168	7.93763	0.543049	-0.880847	0.146957	0.557854
AT1G01200	87.3455	84.6573	90.0336	1.06351	0.0888301	0.711838	1
AT1G01210	446.672	455.302	438.042	0.962092	-0.0557536	0.670126	1
AT1G01220	1661.17	1589.95	1732.39	1.08959	0.123788	0.152864	0.569485
AT1G01225	316.57	310.52	322.619	1.03896	0.0551448	0.763002	1
AT1G01230	1060.02	1044.16	1075.88	1.03038	0.0431696	0.610239	0.994466
AT1G01240	3781.94	3910.9	3652.98	0.934049	-0.0984294	0.175884	0.609373
AT1G01250	591.565	432.295	750.834	1.73685	0.796476	9.89077e-11	1.06795e-08
AT1G01260	1331.7	1367.55	1295.85	0.947571	-0.0776938	0.374239	0.850319
AT1G01270	0	0	0	NA	NA	NA	NA
AT1G01280	0	0	0	NA	NA	NA	NA
AT1G01290	692.699	667.06	718.337	1.07687	0.106845	0.341226	0.822261
AT1G01300	6335.9	6125.45	6546.35	1.06871	0.0958765	0.178482	0.613958
AT1G01305	16.5861	18.5148	14.6574	0.791658	-0.337051	0.639593	1
AT1G01310	185.033	158.284	211.781	1.33798	0.420055	0.0818239	0.406561
AT1G01320	13817	14604.5	13029.5	0.892159	-0.164628	0.0144132	0.128272
AT1G01340	104.454	149.15	59.7586	0.400663	-1.31954	8.76656e-09	6.67156e-07
AT1G01350	994.368	1005.05	983.682	0.978736	-0.0310078	0.748299	1
AT1G01355	1.73178	2.11643	1.34712	0.636507	-0.651752	0.87166	1
AT1G01360	940.177	884.108	996.246	1.12684	0.172279	0.0837414	0.411796
AT1G01370	325	355.691	294.308	0.827426	-0.273299	0.0494419	0.299353
AT1G01380	1.07443	1.52096	0.627904	0.412833	-1.27637	0.798672	1
AT1G01390	7.48116	6.34926	8.61307	1.35655	0.439939	0.703626	1
AT1G01400	0	0	0	NA	NA	NA	NA
AT1G01410	0	0	0	NA	NA	NA	NA
AT1G01420	10.5371	8.5998	12.4743	1.45054	0.536586	0.404354	0.874841
AT1G01430	1098.07	1104.38	1091.77	0.988586	-0.0165622	0.901077	1
AT1G01440	920.701	912.063	929.339	1.01894	0.0270716	0.868159	1
AT1G01448	284.791	267.924	301.659	1.12591	0.171093	0.225997	0.684082
AT1G01450	0	0	0	NA	NA	NA	NA
AT1G01453	50.9944	45.3101	56.6787	1.25091	0.322976	0.284667	0.758051
AT1G01460	91.6492	86.6463	96.6521	1.11548	0.157662	0.599215	0.989592
AT1G01470	2169.41	2098.58	2240.23	1.06749	0.0942275	0.587989	0.983879
AT1G01471	0.132275	0.264549	0	0	-Inf	1	1
AT1G01480	1850.24	2162.08	1538.41	0.711542	-0.49098	9.10418e-07	4.41509e-05
AT1G01490	3425.9	3549.47	3302.34	0.930374	-0.104118	0.187382	0.627451
AT1G01500	669.496	661.069	677.922	1.02549	0.0363179	0.805522	1
AT1G01510	2221.23	2193.26	2249.21	1.02551	0.0363384	0.798871	1
AT1G01520	19.4139	17.9242	20.9035	1.16622	0.221837	0.711628	1
AT1G01530	2.80245	3.57151	2.0334	0.569338	-0.812642	0.733045	1
AT1G01540	2443.27	2462.19	2424.35	0.984633	-0.0223421	0.843541	1
AT1G01550	7564.34	7423.13	7705.55	1.03805	0.0538691	0.443876	0.904043
AT1G01560	812.42	1027.56	597.281	0.581262	-0.78274	1.29929e-09	1.17242e-07
AT1G01570	434.978	434.539	435.417	1.00202	0.00291206	0.935737	1
AT1G01580	2013.36	1432.09	2594.63	1.81178	0.857408	1.78257e-16	3.66166e-14
AT1G01590	46.2739	51.3903	41.1575	0.80088	-0.320341	0.326864	0.805992
AT1G01600	283.092	247.382	318.802	1.2887	0.365922	0.0594389	0.335969
AT1G01610	2372.3	2275.2	2469.4	1.08536	0.118168	0.224525	0.681913
AT1G01620	11726.5	12281.2	11171.7	0.909658	-0.136604	0.284713	0.758096
AT1G01630	885.241	819.763	950.72	1.15975	0.213814	0.0691807	0.367828
AT1G01640	189.825	175.066	204.584	1.16861	0.224795	0.186713	0.626827
AT1G01650	3242.73	3263.6	3221.86	0.987213	-0.0185671	0.816949	1
AT1G01660	133.414	119.969	146.858	1.22414	0.291764	0.155337	0.574381
AT1G01670	183.182	152.251	214.113	1.40631	0.491919	0.00422994	0.0518805
AT1G01680	10.2736	8.33213	12.215	1.46601	0.551894	0.48275	0.927774
AT1G01690	547.391	558.393	536.389	0.960595	-0.0580005	0.68943	1
AT1G01695	60.6462	52.5813	68.7111	1.30676	0.385995	0.206737	0.655098
AT1G01700	216.92	207.612	226.229	1.08967	0.123896	0.527377	0.949362
AT1G01710	2082.72	2148.76	2016.67	0.938527	-0.0915297	0.295458	0.769868
AT1G01720	1723.24	1873.94	1572.54	0.839163	-0.252978	0.0112841	0.107627
AT1G01725	482.426	427.508	537.344	1.25692	0.329895	0.00532988	0.0622583
AT1G01730	1692.25	1540.45	1844.05	1.19709	0.25953	0.00255506	0.0352572
AT1G01740	375.234	377.859	372.609	0.986106	-0.0201854	0.788788	1
AT1G01750	74.9069	82.9377	66.8762	0.806342	-0.310536	0.216025	0.670281
AT1G01760	205.591	223.219	187.964	0.842062	-0.248001	0.129261	0.520962
AT1G01770	2663.06	2954.5	2371.61	0.802711	-0.317047	0.00316741	0.041436
AT1G01780	1062.8	1176.98	948.615	0.805977	-0.31119	0.00581252	0.0659744
AT1G01790	3176.69	3079.2	3274.17	1.06332	0.0885726	0.295098	0.769549
AT1G01800	2149.48	2111.69	2187.27	1.03579	0.0507357	0.554398	0.967407
AT1G01810	33.3058	37.2981	29.3135	0.785925	-0.347536	0.376768	0.852383
AT1G01820	2545.22	2476.12	2614.33	1.05582	0.0783597	0.296763	0.770686
AT1G01830	1090.38	1069.96	1110.81	1.03818	0.0540528	0.512426	0.940892
AT1G01840	57.3098	60.779	53.8407	0.885844	-0.174876	0.514053	0.941193
AT1G01860	341.311	337.641	344.981	1.02174	0.0310239	0.757052	1
AT1G01870	0	0	0	NA	NA	NA	NA
AT1G01880	177.386	174.869	179.903	1.02879	0.0409509	0.759306	1
AT1G01890	0	0	0	NA	NA	NA	NA
AT1G01900	377.979	337.501	418.456	1.23987	0.310185	0.0249935	0.18856
AT1G01910	2424.58	2420.37	2428.8	1.00348	0.00501432	0.979815	1
AT1G01920	1113.03	1100.53	1125.53	1.02272	0.032406	0.804509	1
AT1G01930	753.365	735.255	771.476	1.04926	0.069378	0.506034	0.937776
AT1G01940	568.876	603.915	533.837	0.88396	-0.177947	0.13269	0.526965
AT1G01950	1105.12	1146.72	1063.51	0.927436	-0.108681	0.232608	0.693854
AT1G01960	6951.69	6714.18	7189.19	1.07075	0.0986189	0.205734	0.653809
AT1G01970	831.182	844.197	818.166	0.969165	-0.0451858	0.657131	1
AT1G01980	470.808	382.913	558.703	1.45909	0.545065	0.00351305	0.0448963
AT1G01990	876.205	839.26	913.15	1.08804	0.121734	0.27735	0.74952
AT1G02000	976.103	912.645	1039.56	1.13906	0.187849	0.122832	0.507414
AT1G02010	485.135	477.061	493.209	1.03385	0.0480268	0.725376	1
AT1G02020	715.192	685.777	744.608	1.08579	0.118742	0.296406	0.770267
AT1G02030	72.822	70.633	75.011	1.06198	0.0867591	0.828797	1
AT1G02040	1.55451	0.925941	2.18308	2.35769	1.23737	0.617675	0.998028
AT1G02050	380.006	369.9	390.113	1.05464	0.0767573	0.645413	1
AT1G02060	432.421	434.978	429.863	0.988241	-0.0170656	0.761044	1
AT1G02065	652.142	631.554	672.73	1.0652	0.0911225	0.474281	0.924154
AT1G02070	287.948	274.805	301.091	1.09565	0.13179	0.36526	0.843648
AT1G02074	0.626682	0.595023	0.658342	1.10642	0.145893	1	1
AT1G02080	10354.4	10108.3	10600.5	1.0487	0.0686014	0.389977	0.864147
AT1G02090	1743.37	1771.31	1715.44	0.968459	-0.0462367	0.554687	0.967651
AT1G02100	1453.06	1487.76	1418.36	0.953351	-0.0689205	0.51786	0.942669
AT1G02110	948.356	995.161	901.552	0.905936	-0.142519	0.180264	0.616611
AT1G02120	3112.31	2992.37	3232.26	1.08017	0.111257	0.157918	0.57939
AT1G02130	1753.61	1727.89	1779.33	1.02977	0.04232	0.616173	0.997772
AT1G02140	4068.55	4042.65	4094.44	1.01281	0.0183629	0.769891	1
AT1G02145	1237.77	1247.1	1228.44	0.985032	-0.0217568	0.81935	1
AT1G02150	2852.59	3032.96	2672.21	0.881056	-0.182694	0.0176572	0.148349
AT1G02160	896.135	864.203	928.066	1.0739	0.102858	0.312383	0.78903
AT1G02170	1260.14	1271.45	1248.82	0.982201	-0.0259102	0.71321	1
AT1G02180	406.963	434.651	379.275	0.872596	-0.196615	0.13605	0.534269
AT1G02190	1995.57	1874.41	2116.73	1.12928	0.175407	0.225985	0.684082
AT1G02205	17307.7	15918.7	18696.6	1.17451	0.232054	0.000951527	0.0163452
AT1G02210	0	0	0	NA	NA	NA	NA
AT1G02220	623.888	944.242	303.535	0.321459	-1.63729	1.38219e-39	1.12653e-36
AT1G02230	8.84906	10.0548	7.64328	0.76016	-0.395625	0.613949	0.997234
AT1G02250	3.10909	3.57147	2.64671	0.741071	-0.432316	0.762621	1
AT1G02260	1235.78	1154.25	1317.31	1.14128	0.19065	0.0383041	0.251018
AT1G02270	751.416	730.437	772.396	1.05744	0.0805808	0.376597	0.852365
AT1G02280	2869.17	3237.69	2500.65	0.772356	-0.372663	2.76794e-06	0.000118133
AT1G02290	719.875	724.082	715.667	0.988378	-0.0168651	0.822422	1
AT1G02300	1215.5	1153.1	1277.9	1.10823	0.148263	0.170493	0.600374
AT1G02305	9883.39	10048.2	9718.62	0.967204	-0.0481079	0.547437	0.961601
AT1G02310	697.526	890.135	504.918	0.567237	-0.817975	1.07282e-14	1.84394e-12
AT1G02320	0.382058	0.330918	0.433197	1.30908	0.388549	1	1
AT1G02330	1297.37	1260.79	1333.94	1.05801	0.0813572	0.37576	0.851629
AT1G02335	353.724	381.098	326.35	0.856341	-0.223743	0.116723	0.494442
AT1G02340	575.265	585.265	565.264	0.965826	-0.0501642	0.633638	1
AT1G02350	73.4181	72.4874	74.3489	1.02568	0.0365816	0.917753	1
AT1G02360	8.15482	5.42469	10.885	2.00656	1.00472	0.231922	0.693049
AT1G02370	532.13	569.396	494.864	0.869104	-0.202399	0.0909791	0.43257
AT1G02380	388.245	444.786	331.703	0.745759	-0.423218	0.000981941	0.0167641
AT1G02390	1300.47	1633.27	967.681	0.592482	-0.755156	4.39875e-14	7.02275e-12
AT1G02391	0	0	0	NA	NA	NA	NA
AT1G02400	832.446	783.574	881.318	1.12474	0.169594	0.443923	0.904043
AT1G02405	10.9986	12.3681	9.62915	0.778544	-0.36115	0.593511	0.986837
AT1G02410	986.566	1012.8	960.336	0.948204	-0.0767307	0.381294	0.856051
AT1G02420	191.609	187.902	195.315	1.03945	0.055825	0.691178	1
AT1G02430	73.1897	73.351	73.0285	0.995603	-0.0063568	0.93346	1
AT1G02440	6.1493	5.82108	6.47752	1.11277	0.154154	0.853149	1
AT1G02450	84.6878	105.647	63.7283	0.603218	-0.729249	0.0643093	0.352154
AT1G02460	69.0761	68.458	69.6942	1.01806	0.025819	0.957428	1
AT1G02470	1586.91	1719.18	1454.63	0.846117	-0.24107	0.0063649	0.070664
AT1G02475	1405.61	1366.67	1444.55	1.05698	0.079951	0.362581	0.842079
AT1G02480	0.165237	0.330473	0	0	-Inf	1	1
AT1G02490	4.77739	3.43873	6.11604	1.77857	0.83072	0.517618	0.94263
AT1G02500	17754.3	17775.1	17733.5	0.997662	-0.00337677	0.915987	1
AT1G02510	0.388794	0	0.777587	Inf	Inf	0.678973	1
AT1G02520	163.776	180.638	146.914	0.813305	-0.298131	0.152214	0.568619
AT1G02530	908.651	1005	812.297	0.808252	-0.307123	0.0684929	0.365479
AT1G02540	0	0	0	NA	NA	NA	NA
AT1G02550	0.337654	0.330918	0.34439	1.04071	0.0575697	1	1
AT1G02560	9120.64	8884.21	9357.07	1.05322	0.0748136	0.270553	0.740206
AT1G02570	27.5488	24.1425	30.955	1.28218	0.358598	0.465621	0.918589
AT1G02575	0.34439	0	0.68878	Inf	Inf	0.693792	1
AT1G02580	59.0457	77.5136	40.5779	0.523494	-0.933755	0.00180899	0.0267748
AT1G02590	0	0	0	NA	NA	NA	NA
AT1G02600	0	0	0	NA	NA	NA	NA
AT1G02610	296.036	321.306	270.766	0.842705	-0.2469	0.0794084	0.398874
AT1G02620	9.21339	7.07568	11.3511	1.60424	0.68189	0.438114	0.900195
AT1G02630	1053.98	905.108	1202.86	1.32897	0.410303	0.000199143	0.00463737
AT1G02640	1433.4	1519.8	1347	0.886304	-0.174126	0.302037	0.776764
AT1G02650	13.2585	11.9718	14.5452	1.21496	0.280913	0.745242	1
AT1G02660	3166.52	3906.91	2426.12	0.620981	-0.68738	1.59586e-08	1.15865e-06
AT1G02670	252.736	275.199	230.274	0.836754	-0.257125	0.0841856	0.413016
AT1G02680	671.803	661.43	682.177	1.03137	0.0445585	0.645428	1
AT1G02690	1077.52	1139.73	1015.31	0.890832	-0.166775	0.258951	0.725837
AT1G02700	38.6255	46.964	30.2871	0.6449	-0.632852	0.146254	0.556274
AT1G02710	16.5839	15.4755	17.6923	1.14325	0.193135	0.825643	1
AT1G02720	740.01	755.212	724.809	0.959742	-0.0592814	0.539341	0.956481
AT1G02730	3084.91	3199.83	2969.99	0.928173	-0.107535	0.267675	0.737521
AT1G02740	537.394	531.818	542.97	1.02097	0.0299397	0.811192	1
AT1G02750	444.362	444.056	444.668	1.00138	0.00198418	1	1
AT1G02760	0	0	0	NA	NA	NA	NA
AT1G02770	41.0278	46.6298	35.4258	0.759725	-0.396452	0.352984	0.832817
AT1G02780	30662.7	32539.1	28786.2	0.884666	-0.176795	0.00884387	0.0900872
AT1G02790	2925.41	2561.03	3289.78	1.28455	0.361268	0.0011936	0.0192576
AT1G02800	150.666	163.566	137.766	0.842267	-0.247651	0.204253	0.651598
AT1G02810	235.078	236.125	234.032	0.991138	-0.0128418	0.921382	1
AT1G02813	0.132275	0.264549	0	0	-Inf	1	1
AT1G02816	1275.11	1371.98	1178.23	0.858785	-0.219631	0.0156267	0.136193
AT1G02820	68.7384	57.9433	79.5335	1.37261	0.456922	0.219748	0.676058
AT1G02830	0.165237	0.330473	0	0	-Inf	1	1
AT1G02840	5220.71	5049.24	5392.18	1.06792	0.0948017	0.220941	0.677414
AT1G02850	132.084	153.709	110.459	0.718622	-0.476694	0.013761	0.124173
AT1G02860	905.624	988.323	822.925	0.832648	-0.264221	0.0084906	0.0877113
AT1G02870	882.664	935.148	830.181	0.887754	-0.171769	0.0926001	0.436948
AT1G02880	979.675	984.816	974.535	0.989561	-0.0151399	0.887983	1
AT1G02890	4850.66	4688.97	5012.36	1.06897	0.0962171	0.198521	0.642727
AT1G02900	63.4201	70.113	56.7271	0.809081	-0.305644	0.224217	0.681536
AT1G02910	1346.24	1311.4	1381.07	1.05312	0.0746731	0.446054	0.905295
AT1G02920	76.829	119.792	33.8661	0.282708	-1.82262	2.44428e-05	0.000793793
AT1G02930	1394.52	1715.58	1073.47	0.625716	-0.676421	3.72392e-08	2.45022e-06
AT1G02940	66.5997	83.0666	50.1328	0.603526	-0.728513	0.00689006	0.0752309
AT1G02950	66.4829	73.5491	59.4168	0.807851	-0.307839	0.26411	0.731996
AT1G02952	0	0	0	NA	NA	NA	NA
AT1G02960	1044.61	1012.96	1076.26	1.06249	0.0874529	0.401648	0.873417
AT1G02965	0.165237	0.330473	0	0	-Inf	1	1
AT1G02970	214.035	250.599	177.472	0.708191	-0.497789	0.00837104	0.0867881
AT1G02980	20.1024	26.7182	13.4866	0.504773	-0.986294	0.0414543	0.265631
AT1G02990	1865.73	1844.79	1886.67	1.0227	0.0323837	0.7397	1
AT1G03000	1519.53	1446.91	1592.15	1.10038	0.138001	0.131292	0.524849
AT1G03010	193.327	219.705	166.948	0.759872	-0.396171	0.0542112	0.317134
AT1G03020	1.33966	1.58778	1.09154	0.687464	-0.540644	0.96004	1
AT1G03022	0	0	0	NA	NA	NA	NA
AT1G03030	814.581	805.306	823.857	1.02304	0.0328574	0.695717	1
AT1G03040	2956.07	2872.73	3039.41	1.05802	0.0813667	0.326545	0.805791
AT1G03050	394.155	329.46	458.85	1.39273	0.477917	0.0797701	0.399895
AT1G03055	19.2792	16.0047	22.5538	1.4092	0.494876	0.30148	0.776077
AT1G03060	5591.1	5575.82	5606.38	1.00548	0.00788611	0.987427	1
AT1G03070	47.2125	46.6942	47.7309	1.0222	0.0316796	1	1
AT1G03080	12831.5	12634.8	13028.1	1.03113	0.0442242	0.531285	0.952294
AT1G03090	2340.29	2604.94	2075.63	0.796806	-0.327699	0.0261007	0.193958
AT1G03100	216.272	226.051	206.493	0.913476	-0.130561	0.513604	0.941193
AT1G03103	0	0	0	NA	NA	NA	NA
AT1G03106	14.2762	17.7233	10.8291	0.611008	-0.710736	0.215109	0.668588
AT1G03110	799.059	870.523	727.595	0.835814	-0.258746	0.00959887	0.0955199
AT1G03120	25.1116	20.5715	29.6517	1.44139	0.527464	0.262429	0.729603
AT1G03130	9503.87	9385.14	9622.59	1.0253	0.036047	0.709986	1
AT1G03140	2229.32	2193.72	2264.92	1.03246	0.0460809	0.671143	1
AT1G03150	628.36	631.945	624.776	0.988656	-0.0164595	0.870002	1
AT1G03160	2148.53	2152.45	2144.6	0.996353	-0.00527041	0.949409	1
AT1G03170	3436.02	3109.59	3762.46	1.20995	0.27495	0.0277918	0.201027
AT1G03180	249.62	265.538	233.702	0.880107	-0.184249	0.213243	0.665651
AT1G03190	669.252	660.393	678.112	1.02683	0.0381984	0.70545	1
AT1G03200	47.492	43.1193	51.8648	1.20282	0.266423	0.376503	0.852365
AT1G03210	678.338	636.835	719.84	1.13034	0.176757	0.185006	0.624079
AT1G03220	2616.35	3226.17	2006.53	0.621956	-0.685115	0.000337071	0.0071262
AT1G03230	689.895	698.065	681.724	0.976592	-0.034172	0.911897	1
AT1G03240	5.45933	6.14974	4.76892	0.775466	-0.366865	0.690919	1
AT1G03250	1017.23	1027.53	1006.93	0.979955	-0.0292122	0.818349	1
AT1G03260	363.305	353.048	373.562	1.0581	0.0814805	0.587664	0.983879
AT1G03270	242.324	243.127	241.52	0.993393	-0.00956419	0.971104	1
AT1G03280	2283.18	2222.84	2343.53	1.05429	0.0762745	0.324798	0.803757
AT1G03290	2780.6	2781.38	2779.82	0.999441	-0.000806821	0.989421	1
AT1G03300	521.795	534.945	508.644	0.950835	-0.0727336	0.555836	0.968334
AT1G03310	1538.57	1501.96	1575.17	1.04875	0.0686648	0.43391	0.897591
AT1G03320	2.02355	2.4469	1.6002	0.653968	-0.612707	0.900245	1
AT1G03330	1510.17	1566.05	1454.29	0.928635	-0.106816	0.244098	0.70682
AT1G03340	22.5007	24.604	20.3974	0.829025	-0.270513	0.585743	0.983214
AT1G03350	2630.39	2651.52	2609.26	0.984061	-0.0231799	0.778805	1
AT1G03360	583.559	625.752	541.366	0.865145	-0.208986	0.0681395	0.364208
AT1G03365	1184.43	1162.56	1206.3	1.03763	0.0532935	0.556728	0.968899
AT1G03370	1717.51	1688.42	1746.6	1.03446	0.0488747	0.625693	1
AT1G03380	2393.55	2361.59	2425.5	1.02706	0.0385272	0.663924	1
AT1G03390	2.8415	1.25597	4.42703	3.52479	1.81754	0.245467	0.708715
AT1G03400	306.507	282.033	330.981	1.17355	0.230882	0.153357	0.57041
AT1G03410	1164.37	1085.21	1243.53	1.14589	0.196463	0.0543247	0.317357
AT1G03430	647.793	615.559	680.028	1.10473	0.143698	0.289017	0.762722
AT1G03440	325.909	291.604	360.213	1.23528	0.304837	0.0289322	0.206965
AT1G03445	14.323	12.3009	16.3452	1.32878	0.410105	0.55854	0.969419
AT1G03457	184.332	190.018	178.646	0.940153	-0.0890332	0.610507	0.99478
AT1G03470	864.565	836.152	892.978	1.06796	0.09486	0.372728	0.84948
AT1G03475	4573.53	4905.18	4241.89	0.864777	-0.209599	0.00599172	0.0674372
AT1G03490	0.172195	0	0.34439	Inf	Inf	0.940335	1
AT1G03495	196.253	196.042	196.465	1.00216	0.00310634	0.990795	1
AT1G03502	0.635388	0.926386	0.34439	0.371757	-1.42757	0.892562	1
AT1G03506	10.9149	10.6467	11.1831	1.05037	0.0709019	0.926973	1
AT1G03510	107.408	111.309	103.506	0.929904	-0.104846	0.68942	1
AT1G03515	0	0	0	NA	NA	NA	NA
AT1G03520	1649.6	1491.14	1808.05	1.21253	0.278023	0.00123641	0.0197829
AT1G03530	723.432	760.812	686.052	0.901737	-0.149221	0.145449	0.554558
AT1G03540	139.279	148.877	129.681	0.871057	-0.19916	0.30329	0.77806
AT1G03545	0	0	0	NA	NA	NA	NA
AT1G03550	201.569	202.781	200.357	0.988047	-0.0173488	0.922413	1
AT1G03560	458.905	456.286	461.524	1.01148	0.0164664	0.864146	1
AT1G03570	0	0	0	NA	NA	NA	NA
AT1G03590	1763.52	1732.81	1794.23	1.03545	0.050255	0.579179	0.979684
AT1G03600	4353.66	4420.65	4286.68	0.969694	-0.0443979	0.563131	0.972349
AT1G03610	2605.19	2566.88	2643.49	1.02985	0.0424291	0.729927	1
AT1G03620	680.61	655.822	705.399	1.0756	0.105135	0.28797	0.761549
AT1G03630	4428.26	4508.47	4348.05	0.964418	-0.0522689	0.538687	0.956261
AT1G03640	0	0	0	NA	NA	NA	NA
AT1G03650	137.299	146.631	127.967	0.872713	-0.196421	0.278374	0.75095
AT1G03660	59.6269	58.4656	60.7881	1.03972	0.0561991	0.860914	1
AT1G03670	0.373575	0	0.747149	Inf	Inf	0.683851	1
AT1G03680	4123.99	4194.87	4053.1	0.966205	-0.0495986	0.526675	0.948601
AT1G03687	503.308	521.685	484.931	0.929546	-0.105401	0.393367	0.867561
AT1G03700	0.70427	0.661391	0.747149	1.12966	0.175892	1	1
AT1G03710	509.673	489.039	530.307	1.08438	0.116876	0.378697	0.854147
AT1G03720	8.60636	9.98806	7.22467	0.723331	-0.467272	0.662939	1
AT1G03730	301.074	285.268	316.88	1.11082	0.15162	0.238767	0.701451
AT1G03740	1260.02	1181.67	1338.38	1.13261	0.179655	0.0421909	0.269094
AT1G03743	9.81989	11.7713	7.86843	0.668439	-0.581132	0.461995	0.915223
AT1G03746	9.90628	9.85488	9.95768	1.01043	0.0149726	1	1
AT1G03750	532.414	497.43	567.398	1.14066	0.189869	0.101702	0.46019
AT1G03760	480.546	484.448	476.644	0.983892	-0.0234281	0.881763	1
AT1G03770	555.972	555.492	556.452	1.00173	0.00249167	0.993701	1
AT1G03780	962.873	1014.43	911.318	0.898358	-0.154638	0.158166	0.58
AT1G03790	40.0668	46.5597	33.5738	0.721091	-0.471747	0.1634	0.590793
AT1G03800	12.9044	16.4011	9.40775	0.573607	-0.801867	0.243331	0.705855
AT1G03810	0	0	0	NA	NA	NA	NA
AT1G03820	7415.52	8693.42	6137.62	0.706007	-0.502245	1.37308e-12	1.80689e-10
AT1G03830	1010.55	1062.59	958.504	0.902044	-0.148731	0.10634	0.47127
AT1G03840	584.804	808.896	360.712	0.445931	-1.16511	1.69954e-21	5.50519e-19
AT1G03850	354.798	571.21	138.387	0.242269	-2.04532	1.43275e-23	5.40296e-21
AT1G03860	2495.14	2684.27	2306	0.859081	-0.219134	0.00667107	0.0732514
AT1G03870	231.494	271.902	191.087	0.70278	-0.508855	0.00296888	0.0394384
AT1G03880	0	0	0	NA	NA	NA	NA
AT1G03890	0.156976	0	0.313952	Inf	Inf	0.94033	1
AT1G03900	3606.74	3588.6	3624.89	1.01011	0.0145158	0.861483	1
AT1G03905	295.04	338.178	251.901	0.744878	-0.424924	0.0149452	0.131753
AT1G03910	2930.1	2860	3000.2	1.04902	0.0690432	0.414132	0.882701
AT1G03920	92.0869	80.1607	104.013	1.29756	0.375799	0.121026	0.504761
AT1G03930	1632.1	1552.88	1711.32	1.10202	0.140157	0.11978	0.501467
AT1G03935	37.5845	26.5204	48.6485	1.83438	0.875292	0.014129	0.126439
AT1G03940	224.825	218.935	230.716	1.05381	0.0756146	0.666478	1
AT1G03950	600.827	577.861	623.793	1.07949	0.110344	0.309609	0.785505
AT1G03960	843.34	815.824	870.856	1.06746	0.0941763	0.321664	0.800942
AT1G03970	361.646	317.54	405.752	1.2778	0.353661	0.00759233	0.0808616
AT1G03980	21.4946	20.1716	22.8177	1.13118	0.177824	0.691199	1
AT1G03982	0.382058	0.330918	0.433197	1.30908	0.388549	1	1
AT1G03990	109.602	100.593	118.611	1.17911	0.237701	0.260199	0.727475
AT1G04000	577.027	580.101	573.953	0.989403	-0.0153701	0.934004	1
AT1G04010	648.909	621.3	676.518	1.08887	0.122838	0.312556	0.789309
AT1G04020	684.559	742.523	626.595	0.843873	-0.244903	0.0332155	0.228112
AT1G04030	527.602	538.234	516.97	0.960492	-0.0581543	0.739741	1
AT1G04040	66.201	73.6098	58.7922	0.7987	-0.324274	0.242474	0.704963
AT1G04050	416.168	411.095	421.241	1.02468	0.0351735	0.813802	1
AT1G04070	394.105	389.153	399.057	1.02545	0.0362582	0.716283	1
AT1G04080	5708.96	5776.01	5641.9	0.976781	-0.0338926	0.634515	1
AT1G04090	20.0191	23.0822	16.956	0.734592	-0.444985	0.348206	0.828259
AT1G04100	149.037	152.718	145.356	0.9518	-0.0712704	0.692275	1
AT1G04110	459.245	391.745	526.745	1.34461	0.42719	0.037763	0.248469
AT1G04120	11933.2	11624	12242.5	1.05321	0.0747935	0.336225	0.817155
AT1G04130	663.825	667.944	659.706	0.987667	-0.0179028	0.79328	1
AT1G04140	5075.11	5046.69	5103.53	1.01126	0.0161576	0.921858	1
AT1G04150	9.91418	10.3185	9.5099	0.92164	-0.117725	0.82648	1
AT1G04160	873.585	878.485	868.685	0.988844	-0.0161845	0.889545	1
AT1G04170	4781.48	5228.56	4334.4	0.828985	-0.270582	0.000296809	0.00643707
AT1G04171	0	0	0	NA	NA	NA	NA
AT1G04180	1.0601	0.595468	1.52474	2.56057	1.35646	0.738846	1
AT1G04190	1470.2	1518.78	1421.62	0.936028	-0.0953763	0.285995	0.759372
AT1G04200	1809.92	1803.63	1816.21	1.00697	0.0100278	0.957667	1
AT1G04210	4398.07	4399.71	4396.43	0.999254	-0.00107715	0.964387	1
AT1G04220	3387.77	3074.26	3701.28	1.20396	0.267783	0.00143492	0.0222832
AT1G04230	589.57	575.342	603.798	1.04946	0.0696459	0.547067	0.961417
AT1G04240	566.92	522.63	611.21	1.16949	0.225877	0.0839638	0.41236
AT1G04250	704.157	641.088	767.226	1.19676	0.25913	0.0522809	0.309786
AT1G04260	653.006	637.507	668.504	1.04862	0.0684954	0.584656	0.982521
AT1G04270	16256.5	17691.8	14821.1	0.837737	-0.25543	0.000262194	0.0058315
AT1G04280	395.256	438.983	351.53	0.800782	-0.320519	0.166148	0.594519
AT1G04290	123.259	118.32	128.198	1.08348	0.115676	0.585785	0.983214
AT1G04295	0	0	0	NA	NA	NA	NA
AT1G04300	3734.14	3702.22	3766.07	1.01725	0.0246713	0.771637	1
AT1G04310	2086.14	2146.63	2025.65	0.943643	-0.0836868	0.397335	0.870383
AT1G04320	0	0	0	NA	NA	NA	NA
AT1G04330	72.3591	73.8141	70.9042	0.960578	-0.0580254	0.817189	1
AT1G04340	1316.96	1368.4	1265.53	0.92482	-0.112756	0.219152	0.675255
AT1G04350	2050.08	2153.61	1946.55	0.903855	-0.145837	0.131357	0.524849
AT1G04360	107.711	95.5061	119.917	1.25559	0.328368	0.140997	0.544964
AT1G04370	0.337654	0.330918	0.34439	1.04071	0.0575697	1	1
AT1G04380	15.7106	14.8814	16.5399	1.11145	0.152439	0.841389	1
AT1G04390	709.091	699.481	718.701	1.02748	0.0391065	0.710967	1
AT1G04400	9437.74	9363.27	9512.21	1.01591	0.0227683	0.740571	1
AT1G04410	28067.7	29156.6	26978.8	0.925308	-0.111995	0.110778	0.481298
AT1G04420	1859.75	1965.77	1753.72	0.892131	-0.164673	0.0609971	0.340812
AT1G04425	116.503	121.295	111.711	0.920986	-0.118749	0.614623	0.997573
AT1G04430	4852.68	4777.44	4927.92	1.0315	0.0447408	0.654088	1
AT1G04440	4166.38	4520.82	3811.94	0.843197	-0.246058	0.00113911	0.0185802
AT1G04445	16.0246	18.9811	13.068	0.688476	-0.538522	0.33084	0.810923
AT1G04450	9.88943	8.33521	11.4437	1.37293	0.457257	0.532754	0.953027
AT1G04470	423.479	376.354	470.605	1.25043	0.322424	0.0737169	0.382391
AT1G04480	5993.8	6459.34	5528.26	0.855855	-0.224562	0.00252307	0.0348922
AT1G04490	32.2697	27.4513	37.0882	1.35105	0.434083	0.258468	0.725526
AT1G04500	258.429	260.915	255.944	0.980947	-0.0277528	0.854106	1
AT1G04501	0	0	0	NA	NA	NA	NA
AT1G04510	2652.9	2748.49	2557.31	0.930441	-0.104014	0.203471	0.650698
AT1G04520	610.652	646.447	574.858	0.889257	-0.169327	0.176029	0.609503
AT1G04530	2237.15	2141.47	2332.83	1.08936	0.123474	0.108379	0.475894
AT1G04540	528.152	469.346	586.958	1.25059	0.322603	0.0329175	0.226666
AT1G04550	1153.82	1119.15	1188.49	1.06195	0.0867199	0.341746	0.822582
AT1G04555	477.013	452.051	501.974	1.11044	0.151125	0.183571	0.621636
AT1G04560	8.89566	9.98628	7.80504	0.781577	-0.35554	0.724058	1
AT1G04570	147.209	144.782	149.635	1.03352	0.0475615	0.739193	1
AT1G04580	1132.36	1300.99	963.724	0.740762	-0.432918	2.43867e-06	0.000106051
AT1G04590	995.241	1026.92	963.562	0.938302	-0.0918752	0.349846	0.829889
AT1G04600	75.821	80.6907	70.9513	0.8793	-0.185573	0.405556	0.875876
AT1G04610	89.9751	91.2762	88.674	0.971491	-0.0417271	0.945049	1
AT1G04620	1734.12	1718.46	1749.77	1.01822	0.0260433	0.827415	1
AT1G04625	0	0	0	NA	NA	NA	NA
AT1G04630	961.369	995.645	927.092	0.931148	-0.102918	0.289602	0.76324
AT1G04635	131.529	131.746	131.312	0.996704	-0.00476268	0.930286	1
AT1G04640	469.563	502.64	436.486	0.868387	-0.203591	0.119343	0.5006
AT1G04645	214.324	272.231	156.417	0.574575	-0.799433	0.0686538	0.365793
AT1G04650	178.095	189.82	166.37	0.876466	-0.190229	0.321054	0.800401
AT1G04660	92.5014	87.6936	97.3092	1.10965	0.150105	0.45867	0.913652
AT1G04670	0.679791	0.926386	0.433197	0.467621	-1.09659	0.886846	1
AT1G04680	16727	17117.1	16336.9	0.954417	-0.0673086	0.286424	0.759879
AT1G04684	0	0	0	NA	NA	NA	NA
AT1G04690	7221.75	6978.27	7465.24	1.06978	0.0973174	0.210486	0.661461
AT1G04700	214.648	206.094	223.201	1.083	0.115038	0.612937	0.996493
AT1G04710	888.446	943.264	833.628	0.883769	-0.178259	0.0907804	0.432033
AT1G04720	0	0	0	NA	NA	NA	NA
AT1G04730	467.632	495.305	439.958	0.888256	-0.170953	0.151812	0.56783
AT1G04750	5502.35	5431.21	5573.48	1.02619	0.0373048	0.60595	0.992669
AT1G04760	170.706	171.235	170.177	0.993818	-0.00894575	0.962566	1
AT1G04770	848.079	774.741	921.418	1.18932	0.250142	0.55623	0.968753
AT1G04778	13.7467	14.2173	13.2761	0.933796	-0.0988204	0.835349	1
AT1G04780	5630.98	5572.82	5689.14	1.02087	0.0298037	0.692576	1
AT1G04790	1385.04	1398.28	1371.8	0.981058	-0.0275898	0.731675	1
AT1G04800	456.348	308.552	604.144	1.958	0.969379	2.52094e-12	3.2332e-10
AT1G04810	3137.25	3144.44	3130.06	0.995428	-0.00661068	0.864125	1
AT1G04820	23432.2	23879.9	22984.4	0.962499	-0.0551425	0.347136	0.827417
AT1G04830	823.113	821.895	824.332	1.00297	0.00427166	0.919694	1
AT1G04840	99.4308	93.1903	105.671	1.13393	0.18133	0.435365	0.898687
AT1G04850	4759.99	4730.91	4789.06	1.01229	0.0176264	0.830457	1
AT1G04860	1748.68	1741.24	1756.13	1.00855	0.0122858	0.844856	1
AT1G04870	1363.65	1440.86	1286.44	0.892833	-0.163538	0.0617037	0.343469
AT1G04880	37.1673	33.002	41.3326	1.25243	0.324726	0.387394	0.861837
AT1G04890	4.70278	3.90283	5.50272	1.40993	0.495623	0.658517	1
AT1G04900	751.608	785.665	717.55	0.913303	-0.130835	0.236769	0.698695
AT1G04910	1925.62	1892.09	1959.16	1.03545	0.0502581	0.601297	0.990829
AT1G04920	232.945	289.356	176.535	0.610097	-0.71289	2.84899e-06	0.00012105
AT1G04930	239.711	247.485	231.936	0.937174	-0.0936118	0.480761	0.927057
AT1G04940	0	0	0	NA	NA	NA	NA
AT1G04945	466.897	469.731	464.063	0.987933	-0.0175143	0.845853	1
AT1G04950	1325.28	1316.92	1333.63	1.01269	0.0181901	0.920472	1
AT1G04960	1371.93	1404.33	1339.52	0.953848	-0.0681691	0.441026	0.902557
AT1G04970	3363.44	3525.97	3200.92	0.90781	-0.139538	0.0659051	0.357349
AT1G04980	1367.28	1262.48	1472.08	1.16602	0.221593	0.0433223	0.273682
AT1G04985	1198.45	1223.76	1173.14	0.958633	-0.0609489	0.554248	0.967407
AT1G04990	1623.49	1579.05	1667.92	1.05628	0.0789975	0.368876	0.846674
AT1G05000	282.036	281.74	282.332	1.0021	0.00302972	0.983858	1
AT1G05010	48022	46301	49743	1.07434	0.103449	0.149353	0.562463
AT1G05020	20.3648	15.214	25.5157	1.67712	0.745982	0.205897	0.654116
AT1G05030	402.732	385.848	419.617	1.08752	0.121041	0.339638	0.820549
AT1G05040	0	0	0	NA	NA	NA	NA
AT1G05055	600.775	614.027	587.524	0.956837	-0.0636545	0.509493	0.939124
AT1G05060	755.715	698.812	812.618	1.16286	0.217672	0.0334765	0.229654
AT1G05065	22.1711	23.0162	21.3259	0.926558	-0.110047	0.874862	1
AT1G05070	1356.92	1316.93	1396.92	1.06074	0.0850678	0.377697	0.85312
AT1G05080	0.348873	0.264549	0.433197	1.63749	0.711486	1	1
AT1G05085	0	0	0	NA	NA	NA	NA
AT1G05090	96.2378	93.3181	99.1574	1.06257	0.0875641	0.743772	1
AT1G05100	551.589	502.445	600.734	1.19562	0.25776	0.141266	0.545503
AT1G05120	1818.32	1833.9	1802.74	0.983009	-0.024723	0.769025	1
AT1G05136	2.05044	1.91781	2.18308	1.13832	0.186908	0.996003	1
AT1G05140	1318.05	1304.1	1332	1.0214	0.0305414	0.653174	1
AT1G05150	2849.71	2847.74	2851.67	1.00138	0.00198895	1	1
AT1G05160	591.156	572.035	610.276	1.06685	0.0933585	0.436817	0.899402
AT1G05170	1422.25	1421.34	1423.17	1.00129	0.00186402	0.947572	1
AT1G05180	1666.07	1667.88	1664.25	0.997825	-0.00314161	0.975359	1
AT1G05190	7521.74	7872.48	7171.01	0.910895	-0.134643	0.0857525	0.417273
AT1G05200	1582.89	1411.5	1754.28	1.24284	0.313642	0.000282707	0.00618967
AT1G05205	710.195	746.516	673.873	0.902691	-0.147696	0.166379	0.594664
AT1G05210	306.042	336.175	275.91	0.820733	-0.285015	0.0605145	0.33908
AT1G05220	2.01625	2.91052	1.12198	0.38549	-1.37524	0.458999	0.913652
AT1G05230	730.401	708.666	752.136	1.06134	0.0858881	0.491834	0.93052
AT1G05240	0.165459	0.330918	0	0	-Inf	1	1
AT1G05250	0	0	0	NA	NA	NA	NA
AT1G05260	7538.51	9024.86	6052.17	0.67061	-0.576453	2.5897e-10	2.56593e-08
AT1G05270	1271.59	1272.91	1270.26	0.997916	-0.00300957	0.885668	1
AT1G05280	28.1969	47.1565	9.23722	0.195884	-2.35193	0.000152823	0.00370558
AT1G05290	0.156976	0	0.313952	Inf	Inf	0.94033	1
AT1G05291	1.44845	1.52185	1.37505	0.903539	-0.146342	1	1
AT1G05300	642.763	531.594	753.932	1.41825	0.504109	0.00118743	0.0191948
AT1G05310	73.4946	81.0198	65.9693	0.814237	-0.29648	0.221753	0.678142
AT1G05320	1291.21	1307.09	1275.33	0.975707	-0.0354807	0.747543	1
AT1G05330	49.2723	49.3411	49.2035	0.997211	-0.00402879	0.993632	1
AT1G05340	2533.04	2885.61	2180.46	0.755632	-0.404244	1.46641e-06	6.71201e-05
AT1G05350	1506.55	1557.23	1455.88	0.934915	-0.0970928	0.272053	0.742219
AT1G05360	1103.84	1092.35	1115.32	1.02103	0.0300265	0.788806	1
AT1G05370	114.032	106.345	121.719	1.14456	0.194794	0.368614	0.846498
AT1G05380	2700.69	2716.45	2684.92	0.988395	-0.0168404	0.802693	1
AT1G05385	435.483	456.556	414.411	0.907689	-0.139729	0.289411	0.76324
AT1G05390	0	0	0	NA	NA	NA	NA
AT1G05400	40.0604	38.4939	41.6269	1.08139	0.112887	0.827268	1
AT1G05410	754.358	777.443	731.272	0.940612	-0.0883285	0.403486	0.874313
AT1G05420	40.7133	35.9798	45.4469	1.26312	0.336994	0.306754	0.782952
AT1G05430	1003.3	1002.75	1003.85	1.0011	0.00158857	0.965502	1
AT1G05440	203.341	203.105	203.578	1.00233	0.00335679	0.92446	1
AT1G05450	186.804	239.688	133.92	0.558726	-0.839788	6.15407e-07	3.11601e-05
AT1G05460	1081.85	1093.73	1069.97	0.978278	-0.0316843	0.692041	1
AT1G05470	736.627	711.439	761.815	1.07081	0.0987004	0.353646	0.833353
AT1G05490	2651.65	2911.37	2391.94	0.821584	-0.28352	0.0504125	0.302906
AT1G05500	2654.25	2633.36	2675.13	1.01586	0.0227038	0.795077	1
AT1G05510	3.16204	3.57147	2.75261	0.770723	-0.375716	0.874566	1
AT1G05520	2589.51	2554.76	2624.26	1.0272	0.0387192	0.672397	1
AT1G05530	0.560989	0	1.12198	Inf	Inf	0.485329	0.928682
AT1G05540	290.377	326.525	254.229	0.778589	-0.361066	0.0100453	0.0990267
AT1G05550	357.691	358.737	356.644	0.994164	-0.00844402	0.977809	1
AT1G05560	896.646	1013.48	779.811	0.769438	-0.378123	0.000284747	0.00622894
AT1G05562	0.997298	0.991865	1.00273	1.01096	0.0157215	1	1
AT1G05570	4261.67	3964.39	4558.96	1.14998	0.201605	0.00731988	0.0786525
AT1G05575	139.607	108.735	170.478	1.56783	0.648766	0.000673186	0.012488
AT1G05577	10.2551	9.45844	11.0517	1.16845	0.224598	0.832837	1
AT1G05580	674.29	584.051	764.529	1.30901	0.388475	0.0138734	0.124742
AT1G05590	1053.2	1029.3	1077.09	1.04643	0.0654762	0.541189	0.957742
AT1G05600	372.83	357.477	388.184	1.0859	0.11889	0.298876	0.773332
AT1G05610	143.446	155.622	131.27	0.843516	-0.245512	0.167888	0.596521
AT1G05615	2.08035	0.660947	3.49976	5.29508	2.40465	0.269389	0.738991
AT1G05620	1027.18	1133.82	920.55	0.811903	-0.300621	0.00257091	0.0353602
AT1G05630	1219.9	1226.76	1213.04	0.988813	-0.01623	0.749024	1
AT1G05640	378.505	367.41	389.599	1.06039	0.0846014	0.479268	0.926362
AT1G05650	0.132275	0.264549	0	0	-Inf	1	1
AT1G05660	0	0	0	NA	NA	NA	NA
AT1G05670	424.117	411.133	437.101	1.06316	0.0883601	0.427693	0.893045
AT1G05675	8.19184	9.32578	7.05789	0.756816	-0.401986	0.696169	1
AT1G05680	453.551	550.608	356.494	0.647455	-0.627148	0.000131888	0.00327727
AT1G05690	95.5687	87.8302	103.307	1.17622	0.234152	0.305709	0.781172
AT1G05700	9.98336	6.74525	13.2215	1.96012	0.970939	0.155464	0.5746
AT1G05710	2922.15	2726.13	3118.17	1.14381	0.193848	0.0947043	0.442783
AT1G05720	1035.49	997.195	1073.79	1.07681	0.106762	0.264494	0.732437
AT1G05730	139.183	150.729	127.638	0.846803	-0.239902	0.261726	0.728668
AT1G05740	1.91794	2.11643	1.71944	0.812426	-0.299692	1	1
AT1G05750	290.995	303.577	278.412	0.917104	-0.124843	0.400855	0.872632
AT1G05760	0	0	0	NA	NA	NA	NA
AT1G05770	88.4287	85.5183	91.3391	1.06807	0.0949995	0.693884	1
AT1G05780	324.909	336.449	313.37	0.931405	-0.102519	0.447155	0.906183
AT1G05785	386.454	365.614	407.294	1.114	0.15575	0.22537	0.683414
AT1G05790	1250.46	1219.21	1281.72	1.05126	0.0721239	0.3906	0.864966
AT1G05800	4.21006	0.595468	7.82464	13.1403	3.71593	0.00577346	0.0657378
AT1G05805	2080.87	1912.99	2248.75	1.17551	0.233292	0.0120869	0.113616
AT1G05810	219.826	218.647	221.004	1.01078	0.0154696	0.897547	1
AT1G05820	206.424	206.89	205.957	0.995489	-0.00652333	0.925491	1
AT1G05830	2231.71	2167.53	2295.9	1.05923	0.0830114	0.337304	0.817645
AT1G05835	199.002	214.946	183.057	0.851638	-0.231687	0.20424	0.651598
AT1G05840	1689.91	1678.94	1700.88	1.01307	0.0187365	0.796859	1
AT1G05850	17609.4	16345.7	18873	1.15461	0.20741	0.00294826	0.0392056
AT1G05860	507.264	488.693	525.836	1.07601	0.105686	0.351896	0.831402
AT1G05870	1300.84	1213.99	1387.68	1.14308	0.192924	0.059815	0.336791
AT1G05880	0.514332	0.595468	0.433197	0.727491	-0.459	1	1
AT1G05890	2774.82	2675.54	2874.11	1.07422	0.10329	0.192477	0.633927
AT1G05894	19.4339	20.3662	18.5015	0.908442	-0.138534	0.890309	1
AT1G05900	526.288	518.416	534.16	1.03037	0.0431604	0.685021	1
AT1G05910	1981.6	2038.88	1924.32	0.943812	-0.083429	0.29642	0.770267
AT1G05920	0	0	0	NA	NA	NA	NA
AT1G05925	0	0	0	NA	NA	NA	NA
AT1G05930	0	0	0	NA	NA	NA	NA
AT1G05940	1394.62	1371.13	1418.12	1.03427	0.0486186	0.646927	1
AT1G05950	887.789	918.372	857.206	0.933397	-0.0994367	0.379897	0.854813
AT1G05960	3139.51	3212.48	3066.54	0.954573	-0.067073	0.349442	0.829492
AT1G05970	359.044	376.982	341.107	0.904838	-0.144268	0.290811	0.764822
AT1G05980	0.569019	0.793648	0.34439	0.433933	-1.20446	0.901928	1
AT1G05990	0.586762	0.859572	0.313952	0.365242	-1.45307	0.899319	1
AT1G06000	371.858	327.604	416.112	1.27017	0.345019	0.0271108	0.197971
AT1G06002	0	0	0	NA	NA	NA	NA
AT1G06010	551.25	573.067	529.432	0.923856	-0.114259	0.349565	0.829696
AT1G06020	93.1124	105.955	80.2698	0.757584	-0.400522	0.184053	0.622175
AT1G06030	20.4562	22.2915	18.6208	0.835331	-0.25958	0.61846	0.998028
AT1G06040	5727.76	5513.14	5942.39	1.07786	0.10817	0.153036	0.569781
AT1G06050	525.528	598.037	453.019	0.757509	-0.400665	0.00170983	0.0256536
AT1G06060	773.869	766.39	781.347	1.01952	0.0278835	0.810677	1
AT1G06070	1439.26	1448.36	1430.16	0.987438	-0.0182387	0.774937	1
AT1G06080	234.862	280.319	189.404	0.675673	-0.565603	0.0513417	0.306884
AT1G06090	50.7083	55.6899	45.7266	0.821094	-0.284381	0.335983	0.816962
AT1G06100	2.95312	2.51238	3.39386	1.35085	0.433872	0.850669	1
AT1G06110	1493.74	1474.18	1513.31	1.02654	0.0377879	0.701824	1
AT1G06120	0	0	0	NA	NA	NA	NA
AT1G06130	1176.18	1149.07	1203.29	1.04719	0.0665173	0.409685	0.879231
AT1G06135	0	0	0	NA	NA	NA	NA
AT1G06137	0	0	0	NA	NA	NA	NA
AT1G06140	86.2039	88.6207	83.7871	0.945457	-0.0809163	0.751294	1
AT1G06148	77.3095	101.193	53.4262	0.527964	-0.921487	0.00120529	0.0193843
AT1G06149	0	0	0	NA	NA	NA	NA
AT1G06150	145.18	149.416	140.944	0.9433	-0.0842122	0.678033	1
AT1G06160	31.6419	32.8084	30.4755	0.928895	-0.106412	0.896082	1
AT1G06170	11.7584	10.1176	13.3991	1.32433	0.40526	0.527415	0.949362
AT1G06180	262.431	288.43	236.432	0.819722	-0.286793	0.0505246	0.303165
AT1G06190	2360.26	2539.25	2181.28	0.859026	-0.219226	0.0080383	0.0843771
AT1G06200	1933.58	1980.52	1886.65	0.952603	-0.0700529	0.407027	0.87717
AT1G06210	2533.11	2455.23	2610.99	1.06344	0.088741	0.300502	0.774965
AT1G06220	3853.25	3972.89	3733.6	0.939769	-0.0896212	0.192082	0.63336
AT1G06225	0.216599	0	0.433197	Inf	Inf	0.940351	1
AT1G06230	4186.55	4168.99	4204.11	1.00842	0.012101	0.855381	1
AT1G06240	429.957	433.405	426.509	0.984089	-0.0231399	0.822835	1
AT1G06250	109.615	107.403	111.827	1.04119	0.0582317	0.952859	1
AT1G06260	0	0	0	NA	NA	NA	NA
AT1G06265	242.356	216.665	268.048	1.23716	0.307028	0.123586	0.509217
AT1G06270	392.997	396.179	389.816	0.98394	-0.0233574	0.846479	1
AT1G06280	0.297511	0.595023	0	0	-Inf	0.840258	1
AT1G06290	5621.85	5947.66	5296.04	0.890441	-0.167409	0.0216901	0.171257
AT1G06310	16.5114	17.062	15.9607	0.935455	-0.0962596	1	1
AT1G06320	3.32685	3.90109	2.75261	0.705601	-0.503075	0.867672	1
AT1G06330	1.15275	0.330473	1.97503	5.97636	2.57927	0.341916	0.82259
AT1G06340	27.9194	28.5746	27.2643	0.954145	-0.0677191	0.9771	1
AT1G06350	3863.22	3727.73	3998.71	1.07269	0.101238	0.250229	0.714788
AT1G06360	40.0558	34.7256	45.386	1.30699	0.386248	0.308426	0.784246
AT1G06380	357.792	368.861	346.724	0.939984	-0.0892913	0.568639	0.975638
AT1G06390	3190	3142.92	3237.08	1.02996	0.0425869	0.566898	0.974656
AT1G06400	2818.72	2884.41	2753.03	0.954452	-0.0672549	0.4065	0.876596
AT1G06410	6173.37	6267.34	6079.39	0.970011	-0.043927	0.531116	0.952294
AT1G06420	446.467	459.534	433.399	0.943127	-0.0844756	0.540865	0.957742
AT1G06430	3378.56	3095.21	3661.91	1.18309	0.242559	0.00156039	0.0238504
AT1G06440	118.27	124.802	111.738	0.895318	-0.159528	0.394004	0.867907
AT1G06450	301.466	311.972	290.959	0.932644	-0.100602	0.534191	0.953707
AT1G06460	4033.03	3470.65	4595.41	1.32408	0.404986	1.17628e-07	7.17869e-06
AT1G06470	1863.15	1840.99	1885.31	1.02407	0.0343204	0.660331	1
AT1G06475	59.5867	66.4072	52.7662	0.794586	-0.331725	0.238885	0.701451
AT1G06480	0	0	0	NA	NA	NA	NA
AT1G06490	790.81	810.812	770.808	0.950663	-0.0729945	0.424057	0.890767
AT1G06500	544.711	555.438	533.985	0.961377	-0.0568265	0.606717	0.993089
AT1G06510	426.152	450.385	401.919	0.892389	-0.164255	0.172776	0.604249
AT1G06515	703.065	741.007	665.122	0.897592	-0.155868	0.157885	0.57939
AT1G06520	3794.28	3557.9	4030.66	1.13288	0.179989	0.119707	0.501467
AT1G06530	2022.33	1985.05	2059.6	1.03756	0.0531884	0.472806	0.923139
AT1G06540	297.392	397.758	197.027	0.495343	-1.0135	9.60489e-09	7.22253e-07
AT1G06550	9155.37	10237.2	8073.5	0.788641	-0.34256	0.000757302	0.0136693
AT1G06560	719.501	760.909	678.093	0.891161	-0.166242	0.112639	0.485241
AT1G06570	3590.88	4185.6	2996.16	0.715826	-0.482319	1.85184e-10	1.88664e-08
AT1G06580	172.159	168.526	175.792	1.04311	0.0608956	0.737484	1
AT1G06590	869.193	888.898	849.488	0.955664	-0.0654248	0.452207	0.909296
AT1G06610	0	0	0	NA	NA	NA	NA
AT1G06620	423.96	350.322	497.597	1.4204	0.506296	0.000535157	0.0103832
AT1G06630	1668.29	1588.96	1747.62	1.09985	0.137312	0.107822	0.474647
AT1G06640	2907.59	2443.41	3371.78	1.37995	0.464614	2.53884e-06	0.000109292
AT1G06645	121.008	95.8986	146.117	1.52366	0.607542	0.00288252	0.0386143
AT1G06650	1896.68	1794.12	1999.23	1.11432	0.156168	0.0634431	0.349912
AT1G06660	278.772	307.805	249.739	0.811356	-0.301592	0.117256	0.496164
AT1G06670	3452.02	3532.67	3371.36	0.954338	-0.0674278	0.39249	0.866753
AT1G06680	38520.5	38227	38814.1	1.01536	0.0219907	0.762943	1
AT1G06690	945.774	957.456	934.093	0.975599	-0.0356393	0.756811	1
AT1G06700	3607.69	3646.5	3568.88	0.978712	-0.0310438	0.690531	1
AT1G06710	425.19	441.301	409.079	0.926986	-0.10938	0.441455	0.902898
AT1G06720	2157.66	2275.59	2039.73	0.896352	-0.157863	0.0685362	0.365633
AT1G06730	572.138	582.601	561.675	0.964081	-0.0527737	0.650104	1
AT1G06750	125.273	126.455	124.091	0.981309	-0.027221	0.909242	1
AT1G06760	11373.8	11492.6	11254.9	0.979317	-0.0301529	0.880694	1
AT1G06770	541.079	539.23	542.928	1.00686	0.00985985	0.831055	1
AT1G06780	1144.29	1113.32	1175.27	1.05565	0.0781285	0.424524	0.890767
AT1G06790	489.503	506.692	472.313	0.93215	-0.101366	0.359783	0.838699
AT1G06800	132.916	124.737	141.095	1.13114	0.177779	0.381949	0.856551
AT1G06810	1.80285	2.51416	1.09154	0.434156	-1.20371	0.617621	0.998028
AT1G06820	1293.04	1270.81	1315.27	1.03499	0.0496119	0.565179	0.973602
AT1G06830	118.366	73.8177	162.914	2.20698	1.14207	1.28323e-05	0.000445972
AT1G06840	779.248	753.193	805.304	1.06919	0.0965136	0.372603	0.84948
AT1G06850	378.545	358.601	398.49	1.11123	0.152163	0.348862	0.828963
AT1G06860	0.216599	0	0.433197	Inf	Inf	0.940351	1
AT1G06870	936.798	944.263	929.333	0.984189	-0.0229926	0.792169	1
AT1G06880	2.55022	2.51461	2.58584	1.02833	0.0402983	1	1
AT1G06890	4006.77	3915.07	4098.48	1.04685	0.0660505	0.413488	0.882116
AT1G06900	2225.85	2316.84	2134.86	0.921455	-0.118015	0.145899	0.555828
AT1G06910	368.322	368.736	367.909	0.997756	-0.00324063	0.923108	1
AT1G06920	254.251	220.982	287.521	1.3011	0.379734	0.0226033	0.175344
AT1G06923	18.308	15.0796	21.5364	1.42819	0.514184	0.351591	0.831288
AT1G06925	0.165237	0.330473	0	0	-Inf	1	1
AT1G06930	0.509849	0.330918	0.68878	2.08142	1.05757	0.924702	1
AT1G06950	8270.55	9179.8	7361.31	0.801903	-0.3185	7.68577e-06	0.000286414
AT1G06960	799.566	822.928	776.204	0.943222	-0.0843303	0.391468	0.865543
AT1G06970	10.7173	10.5166	10.9179	1.03815	0.0540214	1	1
AT1G06980	23.349	22.4894	24.2086	1.07645	0.106276	0.851017	1
AT1G06990	0	0	0	NA	NA	NA	NA
AT1G07000	185.234	185.191	185.276	1.00046	0.000660979	0.901149	1
AT1G07010	574.302	548.431	600.174	1.09435	0.130072	0.206078	0.654363
AT1G07020	592.99	586.583	599.398	1.02185	0.0311801	0.849421	1
AT1G07025	0.476665	0.264549	0.68878	2.6036	1.38051	0.924887	1
AT1G07030	930.666	956.56	904.773	0.945861	-0.0803	0.39747	0.870383
AT1G07040	6656.56	7441.26	5871.86	0.789095	-0.341728	0.000507017	0.00992276
AT1G07050	607.317	574.355	640.28	1.11478	0.15676	0.586567	0.983552
AT1G07051	0.165237	0.330473	0	0	-Inf	1	1
AT1G07060	7.7113	7.20979	8.21282	1.13912	0.18792	0.826657	1
AT1G07070	903.976	1050.97	756.981	0.720268	-0.473394	2.00927e-06	8.90634e-05
AT1G07080	3163.84	2962.17	3365.51	1.13616	0.184167	0.0188495	0.155454
AT1G07090	599.003	532.805	665.2	1.24849	0.320178	0.00326169	0.0423048
AT1G07100	0.165237	0.330473	0	0	-Inf	1	1
AT1G07110	3401.38	3408.78	3393.98	0.99566	-0.00627465	0.986492	1
AT1G07119	14.3673	12.8968	15.8377	1.22804	0.296353	0.59848	0.989094
AT1G07120	0.165459	0.330918	0	0	-Inf	1	1
AT1G07128	3.55106	3.57192	3.5302	0.988321	-0.0169477	1	1
AT1G07130	20.7584	21.2984	20.2185	0.949297	-0.0750692	0.968193	1
AT1G07135	111.937	111.396	112.478	1.00971	0.0139438	0.85277	1
AT1G07140	5413.2	5599.3	5227.1	0.933527	-0.0992358	0.185806	0.62553
AT1G07150	38.5872	46.2962	30.8783	0.666973	-0.5843	0.125819	0.514058
AT1G07160	1.45331	2.24828	0.658342	0.292821	-1.77191	0.563413	0.972349
AT1G07170	628.118	636.169	620.068	0.974691	-0.0369836	0.748641	1
AT1G07175	8.73223	4.9597	12.5048	2.52127	1.33415	0.0878743	0.423143
AT1G07180	112.925	108.209	117.642	1.08718	0.120592	0.603807	0.992093
AT1G07190	0.165459	0.330918	0	0	-Inf	1	1
AT1G07200	2821.9	2650.29	2993.5	1.1295	0.175684	0.069854	0.370084
AT1G07210	1695.17	1749.35	1640.99	0.938062	-0.0922454	0.301351	0.775957
AT1G07220	850.698	878.339	823.058	0.937062	-0.0937836	0.353538	0.833321
AT1G07230	3169.41	2768.51	3570.31	1.28961	0.366939	3.68046e-06	0.000150714
AT1G07240	376.509	354.164	398.854	1.12619	0.171445	0.162922	0.589637
AT1G07250	1083.33	1011.92	1154.74	1.14113	0.190467	0.0417037	0.266824
AT1G07260	26.0353	25.9245	26.1461	1.00855	0.0122783	0.940621	1
AT1G07270	87.908	92.7227	83.0933	0.896148	-0.158191	0.477171	0.925504
AT1G07280	2646.58	2238.91	3054.25	1.36417	0.448022	2.48272e-08	1.70922e-06
AT1G07290	101.897	112.505	91.289	0.811423	-0.301473	0.147764	0.558977
AT1G07300	299.001	289.49	308.512	1.06571	0.0918118	0.734517	1
AT1G07310	1587.62	1523.57	1651.67	1.08408	0.11647	0.239048	0.701486
AT1G07320	6945	7537.62	6352.38	0.842756	-0.246813	0.000825984	0.0146349
AT1G07330	25.5104	20.9005	30.1203	1.44113	0.527198	0.403389	0.874313
AT1G07340	0.297734	0.595468	0	0	-Inf	0.840164	1
AT1G07350	1844.56	1731.38	1957.74	1.13074	0.177267	0.240726	0.702981
AT1G07360	1787.82	1796.12	1779.52	0.990757	-0.0133963	0.819843	1
AT1G07370	1132.14	1222.39	1041.89	0.852336	-0.230507	0.0146297	0.129514
AT1G07380	670.182	595.256	745.108	1.25174	0.32394	0.00324848	0.0421768
AT1G07390	1220.36	1042.57	1398.15	1.34107	0.423382	7.5952e-05	0.00206344
AT1G07400	242.286	247.16	237.412	0.960558	-0.0580551	0.724457	1
AT1G07410	208.319	204.829	211.809	1.03407	0.0483382	0.870441	1
AT1G07420	2538.18	2502.12	2574.24	1.02882	0.0409955	0.634757	1
AT1G07430	1672.87	1579.47	1766.26	1.11826	0.161258	0.117705	0.497314
AT1G07440	1971.37	1975.3	1967.44	0.99602	-0.00575267	0.98177	1
AT1G07450	258.563	261.995	255.132	0.973806	-0.038294	0.924067	1
AT1G07460	2.94167	3.04193	2.84142	0.934086	-0.0983731	1	1
AT1G07470	843.433	865.744	821.123	0.948459	-0.0763432	0.412062	0.880702
AT1G07473	5.24376	7.07657	3.41096	0.482007	-1.05287	0.332131	0.812629
AT1G07476	0.165237	0.330473	0	0	-Inf	1	1
AT1G07480	815.602	823.491	807.712	0.980838	-0.0279129	0.78104	1
AT1G07485	6.71708	6.15111	7.28304	1.18402	0.243693	0.776531	1
AT1G07490	0	0	0	NA	NA	NA	NA
AT1G07500	7.89492	3.10871	12.6811	4.07923	2.0283	0.0710438	0.374119
AT1G07510	2374.87	2353.63	2396.12	1.01806	0.0258158	0.858967	1
AT1G07520	570.342	543.689	596.996	1.09805	0.134938	0.313778	0.790736
AT1G07530	2443.62	2239.81	2647.43	1.18199	0.241216	0.00264383	0.0361466
AT1G07540	2.02376	1.98369	2.06383	1.0404	0.0571372	1	1
AT1G07550	0.165237	0.330473	0	0	-Inf	1	1
AT1G07560	0.330918	0.661836	0	0	-Inf	0.82685	1
AT1G07570	621.695	652.068	591.321	0.906839	-0.141082	0.215019	0.668501
AT1G07580	0	0	0	NA	NA	NA	NA
AT1G07590	16395.3	16729.4	16061.2	0.960059	-0.0588053	0.61884	0.998313
AT1G07600	0	0	0	NA	NA	NA	NA
AT1G07610	231.36	332.347	130.374	0.392281	-1.35004	1.48256e-09	1.29614e-07
AT1G07615	446.341	473.867	418.815	0.883824	-0.178169	0.163252	0.590513
AT1G07620	57.3511	58.0768	56.6254	0.975009	-0.0365125	0.965434	1
AT1G07630	1721.51	1656.45	1786.58	1.07856	0.109104	0.187866	0.627703
AT1G07640	1245.84	1288.5	1203.17	0.933777	-0.0988506	0.267526	0.737353
AT1G07645	0.502891	0.661391	0.34439	0.520706	-0.94146	1	1
AT1G07650	2860.54	2912.98	2808.09	0.963992	-0.0529077	0.511149	0.939848
AT1G07660	1272.39	1293.8	1250.97	0.966891	-0.0485744	0.611906	0.996096
AT1G07670	5556.94	5498.89	5614.99	1.02111	0.0301443	0.77177	1
AT1G07680	0.381835	0.330473	0.433197	1.31084	0.39049	1	1
AT1G07690	0.770629	0.330473	1.21078	3.66379	1.87334	0.716144	1
AT1G07700	1498.29	1463.64	1532.94	1.04735	0.0667391	0.507103	0.938299
AT1G07702	0	0	0	NA	NA	NA	NA
AT1G07705	1575.21	1585.1	1565.32	0.987524	-0.018113	0.83951	1
AT1G07710	138.34	144.386	132.293	0.916246	-0.126194	0.506245	0.937776
AT1G07720	972.572	909.942	1035.2	1.13766	0.186067	0.138086	0.538574
AT1G07725	1.36905	1.12457	1.61354	1.43481	0.520863	1	1
AT1G07728	3.76887	2.51324	5.0245	1.99921	0.999433	0.544755	0.959818
AT1G07730	0	0	0	NA	NA	NA	NA
AT1G07740	147.765	144.642	150.888	1.04318	0.0609921	0.639357	1
AT1G07745	281.982	278.572	285.393	1.02449	0.0349026	0.878695	1
AT1G07747	0	0	0	NA	NA	NA	NA
AT1G07750	4129.7	3908.97	4350.44	1.11294	0.154371	0.0504403	0.302909
AT1G07760	0	0	0	NA	NA	NA	NA
AT1G07770	10367.3	11045	9689.69	0.877292	-0.188871	0.00818265	0.0853408
AT1G07780	287.286	329.971	244.601	0.741281	-0.431907	0.00323332	0.0420665
AT1G07790	2437.27	2525.99	2348.55	0.929753	-0.105081	0.203294	0.65051
AT1G07795	4.93599	6.28341	3.58857	0.571119	-0.808138	0.503393	0.936781
AT1G07810	4336.12	4392.31	4279.93	0.974414	-0.0373925	0.564532	0.973217
AT1G07820	4190.18	4449.14	3931.21	0.883589	-0.178553	0.0227284	0.176206
AT1G07830	859.774	880.693	838.854	0.952494	-0.0702182	0.486412	0.928895
AT1G07840	870.867	897.326	844.407	0.941026	-0.0876933	0.402124	0.873696
AT1G07850	1.22511	1.38912	1.0611	0.763868	-0.388605	0.964691	1
AT1G07860	0	0	0	NA	NA	NA	NA
AT1G07870	977.436	1009.22	945.655	0.937018	-0.0938517	0.360804	0.839958
AT1G07880	592.003	675.02	508.986	0.75403	-0.407306	0.000259947	0.0058071
AT1G07885	29.6947	38.3629	21.0265	0.548094	-0.867504	0.0343402	0.233614
AT1G07890	24678.7	25989.2	23368.3	0.899154	-0.15336	0.0213411	0.169402
AT1G07900	61.1097	42.9202	79.2992	1.8476	0.885649	0.00139054	0.0216954
AT1G07901	60.1823	56.6146	63.75	1.12603	0.17125	0.540403	0.957424
AT1G07910	978.639	958.278	998.999	1.04249	0.0600387	0.615249	0.997721
AT1G07920	9859.06	10099.2	9618.96	0.952453	-0.0702808	0.250942	0.715691
AT1G07930	16793.7	17990.3	15597.1	0.866973	-0.205941	0.0017524	0.0261834
AT1G07940	10068.9	10472.2	9665.51	0.922968	-0.115648	0.0753835	0.387574
AT1G07950	596.696	589.014	604.379	1.02609	0.037153	0.738424	1
AT1G07960	1631.15	1628.39	1633.9	1.00339	0.00487621	0.981491	1
AT1G07970	1003.55	1040.04	967.051	0.929822	-0.104974	0.242148	0.704327
AT1G07980	636.259	623.073	649.445	1.04233	0.0598063	0.575913	0.978878
AT1G07985	42.0577	45.106	39.0094	0.864838	-0.209498	0.474381	0.924154
AT1G07990	2628.04	2527.03	2729.04	1.07994	0.110947	0.191885	0.63336
AT1G08000	538.055	515.756	560.354	1.08647	0.11965	0.284594	0.758017
AT1G08005	3.3654	3.77013	2.96067	0.785295	-0.348693	0.868763	1
AT1G08010	1170.78	1121.31	1220.26	1.08824	0.121997	0.201202	0.64734
AT1G08030	1247.52	1188.3	1306.74	1.09967	0.137073	0.130709	0.523955
AT1G08032	0	0	0	NA	NA	NA	NA
AT1G08035	7.05306	7.07616	7.02996	0.993471	-0.00945013	1	1
AT1G08040	1818.92	1741.15	1896.69	1.08933	0.123442	0.138575	0.539943
AT1G08050	150.611	163.163	138.059	0.846141	-0.24103	0.177126	0.611959
AT1G08060	2218.67	2140.23	2297.1	1.0733	0.102049	0.23769	0.700103
AT1G08065	0.216599	0	0.433197	Inf	Inf	0.940351	1
AT1G08070	131.21	132.804	129.617	0.976002	-0.0350435	0.902244	1
AT1G08080	3.91013	2.8433	4.97697	1.75042	0.8077	0.568627	0.975638
AT1G08090	385.941	244.584	527.298	2.1559	1.10829	3.84128e-10	3.70435e-08
AT1G08100	2.05188	0.859572	3.24418	3.77418	1.91616	0.336228	0.817155
AT1G08110	2697.3	2642.54	2752.07	1.04145	0.0585898	0.477075	0.925435
AT1G08115	51.9591	52.5174	51.4007	0.978737	-0.0310065	0.815695	1
AT1G08120	12.2172	12.964	11.4703	0.884782	-0.176605	0.741419	1
AT1G08125	687.72	702.582	672.858	0.957693	-0.0623645	0.615944	0.997721
AT1G08130	1758.58	1813.16	1703.99	0.939787	-0.0895945	0.308097	0.783846
AT1G08135	9.33393	10.5184	8.14943	0.774777	-0.368146	0.631684	1
AT1G08140	227.862	202.398	253.327	1.25163	0.323806	0.122159	0.506457
AT1G08150	148.019	123.155	172.883	1.40379	0.48933	0.0736259	0.38237
AT1G08160	507.03	491.424	522.636	1.06351	0.0888364	0.580653	0.980305
AT1G08165	17.121	13.0963	21.1458	1.61463	0.691207	0.188178	0.628238
AT1G08170	2.99999	2.38098	3.61901	1.51997	0.604038	0.748709	1
AT1G08180	213.072	179.833	246.311	1.36967	0.453825	0.0038828	0.0485898
AT1G08190	4992.75	4672.59	5312.9	1.13703	0.185276	0.0106431	0.102964
AT1G08200	9615.63	9078.11	10153.1	1.11842	0.161462	0.0685513	0.365636
AT1G08210	941.555	927.593	955.517	1.0301	0.0427888	0.662967	1
AT1G08220	337.262	360.726	313.799	0.869911	-0.201061	0.123959	0.509842
AT1G08230	1646.01	1562.33	1729.7	1.10713	0.146827	0.10006	0.456256
AT1G08240	0	0	0	NA	NA	NA	NA
AT1G08250	519.396	475.532	563.26	1.18448	0.24426	0.0435869	0.274424
AT1G08260	1603.74	1670.11	1537.37	0.92052	-0.119478	0.154441	0.57224
AT1G08270	92.7158	88.3641	97.0674	1.09849	0.135526	0.634834	1
AT1G08280	530.989	537.649	524.328	0.975224	-0.0361943	0.733404	1
AT1G08290	324.593	302.259	346.927	1.14778	0.198848	0.209524	0.659997
AT1G08300	354.672	325.722	383.621	1.17776	0.236041	0.0850146	0.415149
AT1G08310	513.577	540.162	486.993	0.901569	-0.14949	0.180894	0.617698
AT1G08315	536.65	554.817	518.483	0.934512	-0.0977157	0.408089	0.878261
AT1G08320	21.6625	28.0423	15.2828	0.544991	-0.875696	0.0823539	0.407991
AT1G08340	86.0901	84.3264	87.8539	1.04183	0.0591223	0.827641	1
AT1G08350	650.475	681.021	619.93	0.910295	-0.135595	0.201906	0.648285
AT1G08360	13807.2	15025.2	12589.2	0.837873	-0.255197	0.000253188	0.00569133
AT1G08370	1656.34	1666.5	1646.18	0.987807	-0.0176993	0.716304	1
AT1G08380	17606.3	17225.6	17987	1.0442	0.0624025	0.363218	0.84255
AT1G08390	208.055	202.841	213.27	1.05141	0.0723269	0.703337	1
AT1G08400	423.249	420.972	425.526	1.01082	0.0155221	0.947568	1
AT1G08410	919.566	945.35	893.781	0.945449	-0.0809279	0.387382	0.861837
AT1G08420	2559.6	2469.55	2649.66	1.07293	0.101561	0.218819	0.674854
AT1G08430	22.0831	14.9464	29.2197	1.95497	0.967146	0.0452745	0.28132
AT1G08440	262.604	222.493	302.716	1.36057	0.444207	0.00548837	0.0632614
AT1G08450	2606.79	2558.33	2655.25	1.03789	0.0536469	0.501613	0.936781
AT1G08460	1107.01	1059.9	1154.11	1.08889	0.122855	0.177408	0.612461
AT1G08465	1334.45	1139.37	1529.53	1.34243	0.424843	3.15126e-06	0.000131821
AT1G08470	1050.08	978.342	1121.81	1.14664	0.197417	0.0463368	0.285658
AT1G08480	2790.45	2796.83	2784.06	0.995434	-0.00660265	0.962589	1
AT1G08490	1230.22	1250.34	1210.11	0.967831	-0.0471726	0.644224	1
AT1G08500	84.1348	84.9924	83.2772	0.979819	-0.0294125	1	1
AT1G08510	11272.9	10419.2	12126.6	1.16387	0.218935	0.00182831	0.0269639
AT1G08520	6083.44	6317.72	5849.17	0.925836	-0.111171	0.107541	0.473927
AT1G08530	457.907	471.094	444.72	0.944015	-0.0831185	0.544496	0.959607
AT1G08540	2247.39	2318.34	2176.44	0.938792	-0.0911223	0.281237	0.754187
AT1G08550	1348.84	1343.26	1354.42	1.00831	0.0119429	0.848241	1
AT1G08560	1804.57	1920.82	1688.32	0.878957	-0.186135	0.0897265	0.428969
AT1G08570	3235.93	3231.03	3240.83	1.00303	0.00436676	0.944507	1
AT1G08580	1547.84	1668.81	1426.86	0.85502	-0.22597	0.0204743	0.164536
AT1G08590	41.4001	47.4206	35.3795	0.746079	-0.422599	0.191987	0.63336
AT1G08592	0	0	0	NA	NA	NA	NA
AT1G08600	2876.06	2785.42	2966.7	1.06508	0.090962	0.264254	0.732161
AT1G08610	437.127	478.184	396.07	0.828279	-0.271811	0.0316501	0.220806
AT1G08620	2600.75	2621.72	2579.77	0.984	-0.0232691	0.733068	1
AT1G08630	2823.87	2904.63	2743.1	0.94439	-0.0825446	0.400164	0.872218
AT1G08640	2821.84	2981.91	2661.78	0.892644	-0.163844	0.0408093	0.26223
AT1G08650	1987.76	1743.63	2231.89	1.28002	0.35617	0.000304745	0.00656409
AT1G08660	1670.73	1651.28	1690.18	1.02355	0.0335859	0.684832	1
AT1G08670	0	0	0	NA	NA	NA	NA
AT1G08680	2132.9	2088.07	2177.72	1.04293	0.0606488	0.555887	0.968357
AT1G08695	0.172195	0	0.34439	Inf	Inf	0.940335	1
AT1G08700	1513.03	1528.99	1497.08	0.979132	-0.0304246	0.702043	1
AT1G08710	471.639	465.284	477.994	1.02732	0.0388794	0.846466	1
AT1G08720	1537.69	1467.26	1608.12	1.096	0.132243	0.128505	0.519321
AT1G08730	50.713	49.1451	52.2809	1.06381	0.0892354	0.822588	1
AT1G08750	875.251	871.573	878.929	1.00844	0.0121248	0.894252	1
AT1G08760	1485.32	1460.04	1510.6	1.03463	0.0491164	0.645891	1
AT1G08770	452.178	422.744	481.613	1.13925	0.18809	0.102114	0.460809
AT1G08780	1081.7	1117.22	1046.18	0.936409	-0.0947893	0.298303	0.772543
AT1G08790	0.297734	0.595468	0	0	-Inf	0.840164	1
AT1G08800	3497.57	3543.52	3451.61	0.974064	-0.0379121	0.646394	1
AT1G08810	218.552	213.366	223.737	1.0486	0.0684693	0.730447	1
AT1G08820	2661.74	2539.39	2784.09	1.09636	0.132724	0.102037	0.460809
AT1G08830	6513.45	6855.36	6171.55	0.900252	-0.151599	0.127327	0.517764
AT1G08840	700.496	726.558	674.434	0.928259	-0.107401	0.285356	0.75867
AT1G08845	230.349	236.571	224.126	0.947395	-0.0779623	0.551261	0.964955
AT1G08860	84.4713	97.9546	70.988	0.724703	-0.464538	0.060817	0.340031
AT1G08870	0	0	0	NA	NA	NA	NA
AT1G08880	4139.95	4218.71	4061.18	0.962661	-0.0549005	0.464213	0.917174
AT1G08890	738.886	630.486	847.285	1.34386	0.426383	0.000143107	0.00350703
AT1G08900	1018.6	959.466	1077.74	1.12327	0.167701	0.071589	0.376121
AT1G08910	1562.3	1476.15	1648.45	1.11672	0.159271	0.0938492	0.44017
AT1G08920	10585.9	11461.3	9710.53	0.847242	-0.239153	0.020467	0.16453
AT1G08930	1504.43	1575.39	1433.48	0.909925	-0.13618	0.323877	0.803048
AT1G08940	382.753	378.113	387.393	1.02454	0.0349824	0.72362	1
AT1G08950	0.337432	0.330473	0.34439	1.04211	0.0595104	1	1
AT1G08960	509.708	485.131	534.285	1.10132	0.139235	0.239933	0.702288
AT1G08970	2865.77	2742.5	2989.03	1.08989	0.124183	0.105148	0.468051
AT1G08980	2424.96	2460.66	2389.26	0.970983	-0.0424822	0.620425	0.999086
AT1G08985	0	0	0	NA	NA	NA	NA
AT1G08990	59.2718	56.2795	62.264	1.10633	0.145788	0.722272	1
AT1G09000	321.384	326.003	316.764	0.971659	-0.041478	0.748967	1
AT1G09010	4591.97	4602.49	4581.46	0.995431	-0.00660632	0.902692	1
AT1G09020	2468.27	2450.76	2485.78	1.01429	0.0204702	0.861833	1
AT1G09026	0	0	0	NA	NA	NA	NA
AT1G09030	0	0	0	NA	NA	NA	NA
AT1G09040	348.03	350.006	346.053	0.988705	-0.0163881	1	1
AT1G09050	358.659	351.057	366.26	1.04331	0.0611619	0.60468	0.992099
AT1G09060	2992.04	2947.15	3036.93	1.03047	0.0432957	0.632769	1
AT1G09070	6582.93	6604.91	6560.95	0.993344	-0.00963486	0.986666	1
AT1G09080	8.96188	8.73031	9.19344	1.05305	0.0745723	0.986704	1
AT1G09090	0.990775	0.859572	1.12198	1.30527	0.384353	1	1
AT1G09100	1500.76	1473.75	1527.78	1.03666	0.0519438	0.502607	0.936781
AT1G09110	0.734478	1.12457	0.34439	0.306243	-1.70725	0.747369	1
AT1G09130	5063.01	5211.97	4914.04	0.942838	-0.0849188	0.25686	0.722951
AT1G09140	3734.39	3545.89	3922.9	1.10632	0.145772	0.0835158	0.411248
AT1G09150	1616.57	1665.78	1567.36	0.940913	-0.0878673	0.340659	0.821837
AT1G09155	71.0483	52.776	89.3207	1.69245	0.759114	0.00631816	0.0702617
AT1G09157	1.16072	1.45504	0.866394	0.595444	-0.747963	0.7895	1
AT1G09160	1701.86	1684.37	1719.35	1.02077	0.0296517	0.731354	1
AT1G09170	3.84646	2.57961	5.11331	1.9822	0.987106	0.500678	0.936781
AT1G09176	56.7217	67.2676	46.1757	0.686448	-0.542779	0.064162	0.351652
AT1G09180	71.3358	59.5866	83.085	1.39436	0.479598	0.0589254	0.334338
AT1G09190	190.738	212.956	168.519	0.791335	-0.337639	0.074338	0.384184
AT1G09195	451.001	429.319	472.682	1.101	0.138821	0.232218	0.693524
AT1G09200	4526.77	4921.27	4132.27	0.839676	-0.252096	0.000808404	0.0144144
AT1G09210	12135.7	11600.6	12670.8	1.09225	0.127305	0.177879	0.613307
AT1G09220	115.277	118.387	112.168	0.947475	-0.0778404	0.727226	1
AT1G09230	754.473	741.525	767.421	1.03492	0.0495232	0.613221	0.996824
AT1G09240	1486.35	1963.74	1008.95	0.513791	-0.960746	0.00896533	0.0908593
AT1G09245	0.165237	0.330473	0	0	-Inf	1	1
AT1G09250	724.021	666.855	781.186	1.17145	0.228294	0.0338913	0.231589
AT1G09260	0	0	0	NA	NA	NA	NA
AT1G09270	3278.69	3264.43	3292.95	1.00874	0.0125496	0.833084	1
AT1G09280	955.661	927.83	983.491	1.05999	0.0840516	0.478339	0.926266
AT1G09290	492.591	497.756	487.426	0.979248	-0.0302543	0.847693	1
AT1G09300	433.442	439.31	427.575	0.973289	-0.0390599	0.736144	1
AT1G09310	16507	16918.2	16095.8	0.951389	-0.0718933	0.350755	0.830491
AT1G09320	492.59	474.74	510.44	1.0752	0.104603	0.399428	0.871875
AT1G09330	1659.7	1677.97	1641.43	0.978222	-0.0317665	0.752331	1
AT1G09340	4601.82	4902.26	4301.39	0.877431	-0.188642	0.0136027	0.123097
AT1G09350	2.72718	1.52141	3.93296	2.58508	1.37021	0.382078	0.856555
AT1G09360	0	0	0	NA	NA	NA	NA
AT1G09370	154.662	184.858	124.466	0.673307	-0.570665	0.0897044	0.428969
AT1G09380	137.726	197.941	77.5105	0.391585	-1.3526	1.60632e-11	1.88769e-09
AT1G09390	1079.65	1186.3	973.008	0.820206	-0.285942	0.00698518	0.075876
AT1G09400	48.5359	53.8359	43.2359	0.803105	-0.316339	0.357301	0.836314
AT1G09410	108.149	108.398	107.901	0.995412	-0.00663362	0.95947	1
AT1G09415	550.699	543.92	557.479	1.02493	0.0355233	0.749237	1
AT1G09420	226.779	250.465	203.093	0.810866	-0.302465	0.0721519	0.377648
AT1G09421	0	0	0	NA	NA	NA	NA
AT1G09430	3012.23	3222.55	2801.9	0.869467	-0.201798	0.0114646	0.108966
AT1G09440	330.182	354.895	305.469	0.860731	-0.216366	0.236213	0.697949
AT1G09450	328.716	340.61	316.821	0.930156	-0.104456	0.422222	0.88921
AT1G09460	304.53	362.029	247.031	0.68235	-0.551415	0.000963872	0.0165106
AT1G09470	349.857	352.902	346.812	0.982743	-0.0251144	0.962872	1
AT1G09480	29.3234	29.297	29.3498	1.0018	0.00259987	1	1
AT1G09483	0.421526	0.529099	0.313952	0.593371	-0.752993	1	1
AT1G09490	1286.77	1292.28	1281.25	0.991469	-0.0123611	0.860016	1
AT1G09500	2966.4	4364.44	1568.36	0.35935	-1.47654	1.22885e-62	2.21773e-59
AT1G09510	24.5503	31.8745	17.2261	0.540437	-0.887801	0.0844956	0.41346
AT1G09520	544.026	547.295	540.758	0.988055	-0.0173372	0.940012	1
AT1G09530	612.843	612.164	613.522	1.00222	0.00319707	0.922043	1
AT1G09540	129.112	141.929	116.294	0.819384	-0.287389	0.222737	0.679754
AT1G09550	27.5791	33.9957	21.1624	0.622503	-0.683848	0.30946	0.785289
AT1G09560	1572.37	1718.01	1426.74	0.83046	-0.268018	0.00209247	0.0300389
AT1G09570	5689.13	5634.97	5743.3	1.01922	0.0274704	0.767874	1
AT1G09575	216.351	223.622	209.08	0.93497	-0.0970078	0.524969	0.947082
AT1G09580	614.58	657.542	571.618	0.869326	-0.202031	0.0686344	0.365793
AT1G09590	8359.52	9155.86	7563.17	0.826047	-0.275704	0.000518458	0.0101026
AT1G09600	110.611	118.917	102.306	0.860315	-0.217064	0.346205	0.82628
AT1G09610	21.0459	24.9349	17.1569	0.688069	-0.539374	0.296235	0.77019
AT1G09620	7428.13	7682.03	7174.24	0.933899	-0.0986616	0.146089	0.55597
AT1G09625	0	0	0	NA	NA	NA	NA
AT1G09630	1071.91	1087.99	1055.84	0.970444	-0.0432835	0.603857	0.992093
AT1G09640	12516.1	13017	12015.3	0.923044	-0.115528	0.102531	0.46169
AT1G09645	962.88	966.288	959.472	0.992947	-0.0102115	0.959362	1
AT1G09650	48.023	54.9641	41.082	0.747434	-0.419983	0.202034	0.648448
AT1G09660	1338.43	1390.56	1286.31	0.92503	-0.112428	0.168315	0.597352
AT1G09665	2.44053	3.04237	1.83869	0.60436	-0.72652	0.70227	1
AT1G09680	151.652	146.691	156.614	1.06765	0.0944337	0.661438	1
AT1G09690	13106.8	14115.8	12097.8	0.857044	-0.222558	0.00125547	0.019984
AT1G09700	640.121	687.563	592.679	0.862	-0.21424	0.0519739	0.308909
AT1G09710	398.218	418.591	377.846	0.902662	-0.147743	0.205015	0.652382
AT1G09720	1.12406	0.992309	1.25581	1.26554	0.339754	0.891677	1
AT1G09730	2548.2	2471	2625.41	1.06249	0.0874481	0.311569	0.787944
AT1G09740	298.649	359.25	238.048	0.662624	-0.593738	0.000159519	0.00383849
AT1G09750	2441.33	2559.48	2323.19	0.90768	-0.139744	0.108352	0.475894
AT1G09760	2316.05	2371.27	2260.84	0.95343	-0.0688018	0.382845	0.857183
AT1G09770	7259.52	7426.92	7092.11	0.95492	-0.0665488	0.326311	0.805528
AT1G09780	6244.76	6236.02	6253.5	1.0028	0.00404032	0.965836	1
AT1G09790	232.203	233.124	231.282	0.992103	-0.0114388	1	1
AT1G09794	157.182	152.514	161.85	1.06121	0.0857152	0.713134	1
AT1G09795	3568.15	3596.14	3540.16	0.984431	-0.0226373	0.741792	1
AT1G09800	279.616	297.953	261.279	0.876913	-0.189494	0.202938	0.649973
AT1G09810	649.407	665.699	633.115	0.951053	-0.0724027	0.475926	0.924719
AT1G09812	152.448	142.193	162.703	1.14424	0.194388	0.301376	0.775957
AT1G09815	906.353	889.746	922.961	1.03733	0.0528761	0.548059	0.962082
AT1G09820	334.738	327.788	341.689	1.04241	0.0599197	0.615837	0.997721
AT1G09830	994.662	1085.7	903.625	0.832298	-0.264829	0.00688423	0.0752026
AT1G09840	2846.43	2798.38	2894.48	1.03434	0.0487156	0.559638	0.970141
AT1G09850	1674.27	1595.47	1753.07	1.09878	0.1359	0.129144	0.520816
AT1G09860	8.35205	10.6489	6.05516	0.568617	-0.814471	0.293743	0.768577
AT1G09870	1654.63	1653.68	1655.58	1.00115	0.00166083	0.989819	1
AT1G09880	117.504	122.696	112.312	0.915368	-0.127576	0.517117	0.942471
AT1G09890	85.8899	90.6818	81.0979	0.894313	-0.161149	0.449817	0.907701
AT1G09900	848.098	885.068	811.129	0.91646	-0.125857	0.256624	0.722725
AT1G09910	1282.83	1167.41	1398.26	1.19775	0.260325	0.0074245	0.079442
AT1G09920	1260.13	1301.4	1218.87	0.936588	-0.0945143	0.3158	0.793299
AT1G09930	16.7132	15.6733	17.7532	1.1327	0.179767	0.786192	1
AT1G09932	27.2137	24.8717	29.5558	1.18833	0.248937	0.520834	0.944628
AT1G09935	0.156976	0	0.313952	Inf	Inf	0.94033	1
AT1G09940	926.556	959.537	893.574	0.931256	-0.10275	0.302801	0.777555
AT1G09950	12.1278	13.4291	10.8266	0.806206	-0.310779	0.683627	1
AT1G09960	800.881	806.47	795.293	0.986142	-0.0201332	0.796733	1
AT1G09970	16695.9	16464	16927.7	1.02817	0.040072	0.693028	1
AT1G09980	2604.76	2499.7	2709.81	1.08405	0.116436	0.141124	0.545178
AT1G09995	258.943	266.413	251.473	0.943924	-0.0832569	0.582494	0.980796
AT1G10000	30.3492	28.2427	32.4556	1.14917	0.200587	0.584883	0.982611
AT1G10010	66.9636	75.5231	58.404	0.773327	-0.37085	0.138046	0.538499
AT1G10020	876.234	902.475	849.994	0.941847	-0.0864348	0.397963	0.870632
AT1G10030	666.675	696.762	636.588	0.913638	-0.130305	0.230195	0.690858
AT1G10040	136.345	137.438	135.252	0.984097	-0.0231271	0.850916	1
AT1G10050	494.715	477.393	512.037	1.07257	0.101069	0.421139	0.888542
AT1G10060	397.134	422.509	371.759	0.879885	-0.184613	0.26908	0.738991
AT1G10070	662.823	616.416	709.229	1.15057	0.202346	0.0684329	0.365313
AT1G10090	1423.03	1267.87	1578.2	1.24477	0.315877	0.000273814	0.00602628
AT1G10095	298.82	281.755	315.885	1.12113	0.164958	0.247237	0.710819
AT1G10100	3.50649	3.7688	3.24418	0.8608	-0.216251	0.975087	1
AT1G10110	36.9747	41.7386	32.2108	0.771727	-0.373838	0.37259	0.84948
AT1G10120	1580.12	1524.52	1635.71	1.07293	0.10156	0.25566	0.721252
AT1G10130	2644.91	2594.99	2694.83	1.03847	0.0544643	0.542734	0.959068
AT1G10140	438.158	479.759	396.557	0.826574	-0.274784	0.0289836	0.207215
AT1G10150	995.103	1039.52	950.686	0.914544	-0.128876	0.203972	0.651293
AT1G10155	9.18323	8.59846	9.76799	1.13602	0.183983	0.858419	1
AT1G10170	2967.78	3091.01	2844.54	0.920262	-0.119884	0.0838894	0.412123
AT1G10180	2030.96	2026.42	2035.5	1.00448	0.00644894	0.924925	1
AT1G10190	10.8745	16.0078	5.74121	0.35865	-1.47935	0.0548346	0.319008
AT1G10200	4016.7	4116.98	3916.42	0.951284	-0.0720518	0.391268	0.865481
AT1G10210	560.254	495.785	624.724	1.26007	0.333505	0.00347643	0.0445866
AT1G10220	12.685	16.0073	9.36273	0.584903	-0.773732	0.231201	0.692233
AT1G10230	693.951	737.055	650.847	0.883038	-0.179453	0.0900678	0.430099
AT1G10240	744.437	709.592	779.282	1.09821	0.135155	0.215332	0.669199
AT1G10250	0.34439	0	0.68878	Inf	Inf	0.693792	1
AT1G10270	714.187	725.305	703.07	0.969343	-0.0449209	0.658811	1
AT1G10280	347.406	350.527	344.284	0.982189	-0.0259275	0.818573	1
AT1G10290	4798.97	4811.71	4786.24	0.994708	-0.00765528	0.81399	1
AT1G10300	61.468	65.4771	57.4588	0.877541	-0.188462	0.519765	0.943771
AT1G10310	761.343	758.334	764.351	1.00793	0.011402	0.891176	1
AT1G10320	1124.28	1107.29	1141.26	1.03067	0.0435828	0.649456	1
AT1G10330	85.9531	84.6569	87.2494	1.03062	0.0435161	0.855489	1
AT1G10340	10.5713	13.5564	7.58615	0.559599	-0.837535	0.440055	0.901943
AT1G10350	767.565	720.986	814.145	1.12921	0.175314	0.10569	0.469307
AT1G10360	1076.26	963.17	1189.35	1.23483	0.304317	0.00136321	0.0213798
AT1G10370	669.644	585.298	753.991	1.28822	0.365377	0.0492878	0.298706
AT1G10380	479.842	437.504	522.18	1.19354	0.25525	0.0462986	0.285658
AT1G10385	3.803	5.88656	1.71944	0.292096	-1.77548	0.195214	0.637409
AT1G10390	5498.17	5514.88	5481.47	0.993943	-0.00876454	0.892167	1
AT1G10400	2.74567	2.84464	2.64671	0.930423	-0.104042	1	1
AT1G10410	4638.6	4829.49	4447.71	0.920949	-0.118807	0.108944	0.477185
AT1G10417	52.5361	53.0419	52.0303	0.980929	-0.02778	1	1
AT1G10430	993.775	995.321	992.228	0.996892	-0.0044905	0.942997	1
AT1G10440	0	0	0	NA	NA	NA	NA
AT1G10450	2009.25	2044.51	1974	0.96551	-0.0506375	0.603025	0.99185
AT1G10455	4.76635	4.30016	5.23255	1.21683	0.283126	0.925315	1
AT1G10460	137.173	126.065	148.28	1.17621	0.234148	0.198473	0.642727
AT1G10470	3161.48	3046.47	3276.48	1.0755	0.105004	0.335018	0.815862
AT1G10480	16.821	14.1523	19.4897	1.37714	0.461679	0.449844	0.907701
AT1G10490	1568.73	1674.61	1462.85	0.873547	-0.195042	0.0299219	0.212183
AT1G10500	1958.42	2039.58	1877.26	0.920413	-0.119647	0.163674	0.591194
AT1G10510	1429.54	1532.49	1326.58	0.86564	-0.208161	0.0238667	0.182339
AT1G10520	106.14	106.95	105.33	0.984849	-0.0220253	0.93902	1
AT1G10522	1030.84	1185.96	875.718	0.738407	-0.437512	2.53761e-05	0.00082199
AT1G10530	513.494	369.766	657.222	1.7774	0.829768	5.12192e-11	5.67589e-09
AT1G10540	1413.24	1470.78	1355.7	0.921753	-0.117547	0.226747	0.684897
AT1G10550	52.1436	56.2202	48.0669	0.854977	-0.226043	0.551619	0.965147
AT1G10560	113.706	119.045	108.367	0.910306	-0.135576	0.502775	0.936781
AT1G10570	1643.48	1617.69	1669.28	1.03189	0.0452947	0.582515	0.980796
AT1G10580	1923.1	1964.15	1882.04	0.958195	-0.0616083	0.472577	0.923022
AT1G10585	112.398	129.115	95.6823	0.741065	-0.432328	0.0716783	0.376121
AT1G10586	0	0	0	NA	NA	NA	NA
AT1G10588	6.37006	7.538	5.20211	0.690118	-0.535085	0.54182	0.958384
AT1G10590	3519.25	3580.46	3458.05	0.965811	-0.0501865	0.558254	0.969276
AT1G10600	1059.63	1015.27	1104	1.0874	0.120879	0.218835	0.674854
AT1G10610	397.924	372.813	423.035	1.13471	0.182322	0.153428	0.57041
AT1G10620	19.9241	16.0081	23.84	1.48925	0.574581	0.393387	0.867561
AT1G10630	3521.62	3565.23	3478.01	0.975534	-0.0357363	0.62607	1
AT1G10640	1707.27	1480.09	1934.45	1.30699	0.386245	8.53585e-06	0.000312108
AT1G10650	1161.15	1266.98	1055.31	0.832934	-0.263726	0.00609695	0.0683432
AT1G10652	0	0	0	NA	NA	NA	NA
AT1G10657	1891.58	1887.03	1896.14	1.00483	0.00694939	0.950296	1
AT1G10660	1193.72	1246.2	1141.24	0.915771	-0.126941	0.169596	0.599108
AT1G10670	11643.6	12051.2	11235.9	0.932349	-0.101057	0.129068	0.5206
AT1G10680	63.0015	72.8852	53.1177	0.728785	-0.456434	0.187775	0.627703
AT1G10682	3062.32	3192.61	2932.03	0.918379	-0.122839	0.247646	0.71151
AT1G10690	216.207	165.079	267.335	1.61944	0.695493	1.68041e-05	0.000569895
AT1G10700	732.684	803.774	661.593	0.823109	-0.280845	0.0059735	0.0673178
AT1G10710	82.1711	75.6669	88.6753	1.17192	0.228869	0.374593	0.850587
AT1G10717	0.812066	1.19094	0.433197	0.363745	-1.459	0.732761	1
AT1G10720	1422.01	1398.14	1445.88	1.03415	0.0484409	0.648333	1
AT1G10730	465.485	427.906	503.063	1.17564	0.233444	0.042197	0.269094
AT1G10740	1188.7	1285.51	1091.88	0.849377	-0.235524	0.00956667	0.0952848
AT1G10745	30.9747	42.6562	19.2933	0.452298	-1.14465	0.116608	0.494414
AT1G10747	0.156976	0	0.313952	Inf	Inf	0.94033	1
AT1G10750	258.846	250.073	267.619	1.07016	0.0978304	0.53488	0.953895
AT1G10760	8595.32	8084.81	9105.82	1.12629	0.171575	0.018326	0.152607
AT1G10770	564.273	486.223	642.322	1.32104	0.401679	0.0203383	0.16407
AT1G10780	433.194	460.586	405.802	0.881057	-0.182693	0.162987	0.58972
AT1G10790	18.0224	15.0132	21.0315	1.40087	0.486319	0.325382	0.804491
AT1G10800	9.27766	9.19259	9.36273	1.01851	0.0264564	1	1
AT1G10810	38.4355	36.6421	40.2289	1.09789	0.134732	0.739782	1
AT1G10820	1286.17	1264.62	1307.73	1.03409	0.0483642	0.572887	0.977457
AT1G10830	720.639	738.628	702.65	0.951292	-0.0720404	0.432739	0.896551
AT1G10840	4378.89	4584.07	4173.7	0.910478	-0.135303	0.0824283	0.408087
AT1G10850	1448.8	1470.69	1426.9	0.970229	-0.0436032	0.608546	0.994063
AT1G10865	563.794	523.541	604.047	1.15377	0.206356	0.0544388	0.317803
AT1G10870	1753.78	1706.71	1800.84	1.05515	0.0774512	0.417624	0.885729
AT1G10880	0.34439	0	0.68878	Inf	Inf	0.693792	1
AT1G10890	3231.6	3209.4	3253.79	1.01383	0.019818	0.838436	1
AT1G10900	918.889	907.569	930.209	1.02495	0.0355485	0.894022	1
AT1G10910	1282.18	1337.3	1227.06	0.917562	-0.124123	0.191182	0.632729
AT1G10920	573.921	536.185	611.656	1.14076	0.18999	0.0882134	0.423816
AT1G10930	1388.28	1530.08	1246.49	0.814652	-0.295744	0.00101398	0.0171366
AT1G10940	3444.32	3259.48	3629.15	1.11342	0.154993	0.0463459	0.285658
AT1G10950	7523.12	7547.75	7498.49	0.993473	-0.00944756	0.883193	1
AT1G10960	2668.34	2781.15	2555.53	0.918878	-0.122055	0.148638	0.56067
AT1G10970	265.104	265.283	264.925	0.998651	-0.00194782	0.914256	1
AT1G10980	256.273	273.083	239.462	0.876884	-0.189542	0.271873	0.742157
AT1G10990	32.6234	35.4467	29.8001	0.840701	-0.250335	0.524337	0.946626
AT1G11000	593.614	616.678	570.551	0.9252	-0.112162	0.345356	0.825651
AT1G11010	0	0	0	NA	NA	NA	NA
AT1G11020	834.108	815.811	852.406	1.04486	0.0633062	0.573182	0.977457
AT1G11030	0	0	0	NA	NA	NA	NA
AT1G11040	4.34049	5.55605	3.12493	0.562438	-0.830235	0.489274	0.929881
AT1G11050	905.731	828.278	983.185	1.18702	0.247348	0.281419	0.754187
AT1G11060	1165.95	1180.72	1151.18	0.974987	-0.0365451	0.666203	1
AT1G11070	132.266	154.224	110.309	0.71525	-0.48348	0.0218787	0.172153
AT1G11080	10905.2	11286.5	10523.8	0.932424	-0.100941	0.239436	0.701753
AT1G11090	604.313	575.42	633.205	1.10042	0.138058	0.213348	0.665651
AT1G11100	67.7909	78.4408	57.1411	0.728462	-0.457075	0.114038	0.488653
AT1G11110	0.560989	0	1.12198	Inf	Inf	0.485329	0.928682
AT1G11112	13.7705	12.4345	15.1064	1.21488	0.280813	0.646685	1
AT1G11120	259.482	219.905	299.058	1.35994	0.443542	0.00272817	0.03694
AT1G11125	101.229	103.111	99.3463	0.963487	-0.0536625	0.883281	1
AT1G11130	1739.6	1765.65	1713.55	0.970492	-0.0432123	0.569724	0.97632
AT1G11145	0.805836	0.264549	1.34712	5.09214	2.34827	0.574412	0.9783
AT1G11160	292.432	307.16	277.704	0.904102	-0.145443	0.287283	0.76045
AT1G11170	1084.71	922.282	1247.13	1.35223	0.435337	0.00446391	0.0540936
AT1G11175	633.87	593.16	674.581	1.13727	0.18557	0.129399	0.521019
AT1G11180	561.778	575.245	548.311	0.953179	-0.0691808	0.547556	0.961601
AT1G11185	26.5238	25.787	27.2606	1.05714	0.0801725	1	1
AT1G11190	6173.51	7149.69	5197.32	0.726929	-0.460114	1.87443e-10	1.89437e-08
AT1G11200	743.44	770.394	716.485	0.930023	-0.104661	0.295761	0.769869
AT1G11210	1102.02	1012	1192.05	1.17792	0.236237	0.0297554	0.211418
AT1G11220	145.265	145.899	144.63	0.991297	-0.0126104	1	1
AT1G11230	0.337432	0.330473	0.34439	1.04211	0.0595104	1	1
AT1G11240	1151.31	1194.52	1108.09	0.927643	-0.108358	0.235363	0.696972
AT1G11250	16.0422	15.2135	16.8709	1.10894	0.149183	0.922834	1
AT1G11260	8807.01	9419.54	8194.48	0.869945	-0.201004	0.0645388	0.353028
AT1G11270	197.673	196.565	198.781	1.01127	0.016172	0.914182	1
AT1G11280	1357.92	1366.33	1349.51	0.98769	-0.0178693	0.885252	1
AT1G11290	224.873	243.119	206.627	0.849899	-0.234637	0.160058	0.58406
AT1G11300	51.9927	52.5809	51.4045	0.977627	-0.032644	0.880678	1
AT1G11310	7135.89	7550.21	6721.57	0.890249	-0.167718	0.0175166	0.147525
AT1G11320	176.585	183.404	169.766	0.925638	-0.11148	0.590242	0.985051
AT1G11330	1826.55	1901.16	1751.94	0.921511	-0.117927	0.21354	0.665992
AT1G11340	2.85902	2.71234	3.00569	1.10815	0.148156	0.947084	1
AT1G11350	571.905	584.65	559.161	0.956403	-0.0643088	0.597245	0.988945
AT1G11360	1436.42	1339.07	1533.77	1.14539	0.195842	0.0256209	0.191917
AT1G11362	22.9048	27.9751	17.8344	0.637512	-0.649476	0.155959	0.575586
AT1G11370	30.7856	34.6549	26.9162	0.77669	-0.364589	0.407583	0.877639
AT1G11380	453.568	471.82	435.316	0.922632	-0.116173	0.357318	0.836314
AT1G11390	650.231	646.648	653.814	1.01108	0.0158995	0.959065	1
AT1G11400	772.661	768.173	777.15	1.01169	0.016761	0.886072	1
AT1G11410	568.645	531.358	605.933	1.14035	0.189473	0.0968589	0.447639
AT1G11420	417.776	344.174	491.378	1.4277	0.513697	3.90328e-05	0.00117967
AT1G11430	3398.87	3698.7	3099.04	0.837872	-0.255199	0.00112183	0.0183813
AT1G11440	262.095	243.443	280.746	1.15323	0.205683	0.227599	0.686548
AT1G11450	79.2215	68.0634	90.3797	1.32787	0.409119	0.192482	0.633927
AT1G11460	2.51363	2.84419	2.18308	0.767557	-0.381654	0.918454	1
AT1G11470	0	0	0	NA	NA	NA	NA
AT1G11475	1547.56	1571.72	1523.39	0.969251	-0.0450578	0.599712	0.98966
AT1G11480	3057.66	3000.03	3115.28	1.03841	0.054383	0.523176	0.946205
AT1G11490	9.59791	9.65799	9.53783	0.987558	-0.0180622	0.978854	1
AT1G11500	38.1875	43.9181	32.4568	0.73903	-0.436294	0.246983	0.710712
AT1G11510	5.55578	5.82064	5.29092	0.908993	-0.137659	0.897581	1
AT1G11520	280.221	280.226	280.217	0.999969	-4.51924e-05	0.900622	1
AT1G11530	536.515	492.437	580.593	1.17902	0.237589	0.064991	0.354496
AT1G11540	5.42328	5.55565	5.29092	0.95235	-0.0704358	0.96751	1
AT1G11545	225.294	208.946	241.643	1.15648	0.209746	0.191426	0.632729
AT1G11550	0.172195	0	0.34439	Inf	Inf	0.940335	1
AT1G11560	4.86472	4.29968	5.42977	1.26283	0.336662	0.80957	1
AT1G11570	79.6116	82.0817	77.1416	0.939814	-0.0895527	0.672726	1
AT1G11572	2.35838	1.45548	3.26127	2.24068	1.16394	0.467528	0.919981
AT1G11580	905.785	826.045	985.525	1.19307	0.254673	0.0133956	0.121878
AT1G11590	9.44975	11.5727	7.32682	0.633113	-0.659464	0.363149	0.84255
AT1G11592	325.17	310.782	339.558	1.09259	0.127756	0.370638	0.848313
AT1G11593	20.7207	24.4696	16.9718	0.693588	-0.527849	0.410172	0.879231
AT1G11600	146.506	160.868	132.144	0.821444	-0.283765	0.198415	0.642629
AT1G11608	0.172195	0	0.34439	Inf	Inf	0.940335	1
AT1G11610	0.487449	0.660947	0.313952	0.475004	-1.07399	1	1
AT1G11620	0	0	0	NA	NA	NA	NA
AT1G11630	456.44	436.302	476.577	1.09231	0.127381	0.316762	0.794612
AT1G11640	0.726448	0.330918	1.12198	3.3905	1.7615	0.721337	1
AT1G11650	8432.65	8563.03	8302.26	0.969547	-0.0446177	0.485023	0.928659
AT1G11655	0.539034	0.330918	0.747149	2.25781	1.17492	0.924537	1
AT1G11660	2466.14	2518.32	2413.95	0.958555	-0.0610664	0.420758	0.888275
AT1G11670	383.143	329.686	436.601	1.32429	0.405223	0.00562802	0.0644886
AT1G11680	3720.64	3707.66	3733.61	1.007	0.0100622	0.910335	1
AT1G11684	0.770629	0.330473	1.21078	3.66379	1.87334	0.716144	1
AT1G11690	1.03474	1.32234	0.747149	0.565021	-0.823623	0.927545	1
AT1G11700	658.485	648.265	668.704	1.03153	0.0447839	0.74371	1
AT1G11710	154.053	147.027	161.078	1.09557	0.131677	0.503072	0.936781
AT1G11720	1413.26	1345.2	1481.32	1.10119	0.139068	0.107289	0.473287
AT1G11730	265.751	250.946	280.555	1.11799	0.160906	0.324086	0.803281
AT1G11735	14.375	12.8977	15.8523	1.22908	0.297582	0.557821	0.969165
AT1G11740	11.9161	12.7671	11.0651	0.866684	-0.206423	0.691474	1
AT1G11750	2412.08	2491.68	2332.48	0.936107	-0.0952551	0.262488	0.729603
AT1G11755	507.112	526.984	487.24	0.924582	-0.113127	0.37916	0.854503
AT1G11760	382.303	383.274	381.332	0.994934	-0.0073275	0.907758	1
AT1G11765	117.016	107.417	126.616	1.17873	0.237239	0.448028	0.906461
AT1G11770	98.8722	71.3672	126.377	1.7708	0.824402	0.118377	0.498817
AT1G11780	426.17	426.779	425.56	0.997142	-0.00412882	0.978265	1
AT1G11785	6.91788	4.23331	9.60246	2.26831	1.18162	0.160021	0.584008
AT1G11790	907.394	950.091	864.697	0.91012	-0.135871	0.185318	0.624804
AT1G11800	493.854	496.648	491.06	0.988749	-0.0163232	0.970079	1
AT1G11810	3.14205	3.63739	2.64671	0.72764	-0.458703	0.761266	1
AT1G11820	1689.66	1710.81	1668.52	0.975285	-0.0361047	0.71844	1
AT1G11840	16275.2	16253.3	16297	1.00269	0.00387573	0.908402	1
AT1G11850	1905.38	1840.09	1970.66	1.07096	0.098898	0.330516	0.810522
AT1G11860	9642.36	10091.5	9193.22	0.910987	-0.134498	0.064138	0.351652
AT1G11870	735.445	786.378	684.512	0.870461	-0.200148	0.0593113	0.335818
AT1G11880	347.173	336.772	357.575	1.06177	0.0864738	0.42417	0.890767
AT1G11890	1819.76	1832.47	1807.05	0.986128	-0.0201534	0.838754	1
AT1G11900	157.494	158.606	156.381	0.98597	-0.0203849	0.91217	1
AT1G11905	912.927	946.851	879.003	0.928343	-0.107271	0.273167	0.743547
AT1G11910	34404.6	32527.1	36282	1.11544	0.15761	0.0243219	0.184923
AT1G11915	76.0501	67.4626	84.6377	1.25459	0.327212	0.249934	0.714671
AT1G11920	0	0	0	NA	NA	NA	NA
AT1G11925	262.874	366.428	159.32	0.434793	-1.2016	1.16757e-12	1.54632e-10
AT1G11930	2605.84	2437.65	2774.03	1.13799	0.186488	0.0174491	0.147152
AT1G11940	617.395	624.6	610.189	0.976928	-0.0336759	0.772735	1
AT1G11950	902.23	913.057	891.402	0.976283	-0.0346286	0.737052	1
AT1G11960	914.387	858.888	969.886	1.12923	0.175344	0.175987	0.609451
AT1G11970	0	0	0	NA	NA	NA	NA
AT1G11980	0	0	0	NA	NA	NA	NA
AT1G11990	31.9159	29.6326	34.1992	1.15411	0.206776	0.693202	1
AT1G12000	5817.54	6277.56	5357.53	0.853442	-0.228636	0.00108491	0.0179394
AT1G12010	26.2614	19.9738	32.5489	1.62958	0.704499	0.150318	0.564414
AT1G12013	15.7456	17.1978	14.2934	0.831119	-0.266873	0.642486	1
AT1G12015	0.933122	1.52185	0.34439	0.226297	-2.14371	0.606557	0.993019
AT1G12020	170.487	177.453	163.522	0.921497	-0.117949	0.523234	0.946205
AT1G12030	8.27898	9.39167	7.1663	0.763049	-0.390152	0.715585	1
AT1G12040	0.172195	0	0.34439	Inf	Inf	0.940335	1
AT1G12050	3575.43	3395.02	3755.84	1.10628	0.145716	0.0598375	0.336791
AT1G12060	212.74	199.996	225.485	1.12745	0.173061	0.281108	0.754187
AT1G12064	0	0	0	NA	NA	NA	NA
AT1G12070	36.0677	35.3175	36.818	1.04249	0.0600281	0.861332	1
AT1G12080	929.798	1158.78	700.814	0.604785	-0.725506	0.000183611	0.00433563
AT1G12090	7953.75	7587.75	8319.76	1.09647	0.132868	0.0595918	0.336087
AT1G12100	3.26663	3.43877	3.0945	0.899885	-0.152187	1	1
AT1G12110	869.645	452.918	1286.37	2.84019	1.50599	4.23576e-33	2.74412e-30
AT1G12120	3026.9	3001.04	3052.76	1.01723	0.0246516	0.767367	1
AT1G12130	33.5668	57.5456	9.58787	0.166613	-2.58542	2.09599e-08	1.46291e-06
AT1G12140	1633.3	1559.09	1707.5	1.09519	0.131181	0.349447	0.829492
AT1G12150	42.4392	37.2327	47.6458	1.27968	0.35578	0.288407	0.761721
AT1G12160	92.8795	71.3624	114.396	1.60303	0.680806	0.00349616	0.0447261
AT1G12170	0	0	0	NA	NA	NA	NA
AT1G12180	394.239	462.792	325.686	0.703742	-0.506881	0.00167931	0.0252857
AT1G12190	0	0	0	NA	NA	NA	NA
AT1G12200	403.471	429.587	377.356	0.878416	-0.187024	0.171027	0.601248
AT1G12210	257.458	251.395	263.522	1.04824	0.0679648	0.621641	0.999556
AT1G12211	1.92467	1.78551	2.06383	1.15588	0.208988	0.993649	1
AT1G12220	403.137	418.79	387.484	0.925246	-0.11209	0.365612	0.843767
AT1G12230	2569.96	2654.68	2485.23	0.936169	-0.0951598	0.223567	0.680371
AT1G12240	6269.8	6314.44	6225.16	0.985861	-0.0205433	0.734833	1
AT1G12244	344.157	358.401	329.913	0.920513	-0.119489	0.377194	0.85266
AT1G12250	1190.1	1150.78	1229.42	1.06833	0.0953614	0.297774	0.771964
AT1G12260	125.88	134.725	117.034	0.86869	-0.203087	0.261668	0.728668
AT1G12270	2565.64	2653.43	2477.85	0.933831	-0.0987671	0.19292	0.634153
AT1G12280	563.546	527.446	599.646	1.13688	0.185085	0.105227	0.468158
AT1G12290	289.104	273.89	304.318	1.11109	0.15198	0.348927	0.829039
AT1G12294	0	0	0	NA	NA	NA	NA
AT1G12300	297.328	291.136	303.52	1.04254	0.060098	0.70357	1
AT1G12310	3651.53	3599.61	3703.44	1.02884	0.0410245	0.56096	0.970967
AT1G12320	991.912	1045.81	938.01	0.89692	-0.156949	0.12572	0.513823
AT1G12330	1360.42	1407.35	1313.49	0.933311	-0.0995701	0.25716	0.723461
AT1G12340	3.2123	3.70243	2.72218	0.735241	-0.443712	0.873094	1
AT1G12350	986.966	939.436	1034.5	1.10119	0.13906	0.130554	0.523737
AT1G12360	3511.92	3476.5	3547.34	1.02038	0.0291033	0.720083	1
AT1G12370	346.293	357.431	335.156	0.93768	-0.0928325	0.618893	0.998313
AT1G12380	3385.46	3374.42	3396.51	1.00655	0.00941394	0.963871	1
AT1G12390	768.193	747.678	788.709	1.05488	0.0770753	0.4242	0.890767
AT1G12400	375.591	369.845	381.337	1.03107	0.0441475	0.7194	1
AT1G12410	3591.44	3704.26	3478.62	0.939085	-0.0906726	0.252252	0.717
AT1G12411	0.743961	0.860017	0.627904	0.730107	-0.453821	1	1
AT1G12420	1745.37	1545.46	1945.27	1.2587	0.331935	0.00030734	0.0066031
AT1G12423	0.132275	0.264549	0	0	-Inf	1	1
AT1G12430	2393.06	2261.69	2524.42	1.11617	0.158554	0.0480797	0.293355
AT1G12440	3303.36	3390.95	3215.77	0.948339	-0.0765257	0.308012	0.783846
AT1G12450	1000.47	1020.27	980.672	0.961186	-0.0571131	0.49675	0.934664
AT1G12451	0.216599	0	0.433197	Inf	Inf	0.940351	1
AT1G12460	1077.1	1130.89	1023.32	0.90488	-0.144201	0.167705	0.596365
AT1G12470	2349.76	2255.16	2444.36	1.0839	0.116226	0.151887	0.567934
AT1G12480	221.271	187.773	254.768	1.35678	0.440189	0.0200791	0.162968
AT1G12490	8.98998	9.32311	8.65685	0.928537	-0.106968	0.87774	1
AT1G12500	1578.44	1541.69	1615.19	1.04767	0.0671912	0.428393	0.893424
AT1G12510	0.132275	0.264549	0	0	-Inf	1	1
AT1G12520	2078.92	2141.6	2016.25	0.941468	-0.0870164	0.240456	0.702847
AT1G12530	648.044	629.775	666.313	1.05802	0.0813627	0.415443	0.883645
AT1G12540	0.172195	0	0.34439	Inf	Inf	0.940335	1
AT1G12550	282.651	259.926	305.376	1.17486	0.232485	0.103643	0.464274
AT1G12560	0.216599	0	0.433197	Inf	Inf	0.940351	1
AT1G12570	1169.34	1125.14	1213.54	1.07857	0.109116	0.462328	0.915453
AT1G12580	1071.62	1064.84	1078.4	1.01273	0.0182503	0.759397	1
AT1G12590	0	0	0	NA	NA	NA	NA
AT1G12600	37.5155	39.0249	36.0062	0.922647	-0.116149	0.702917	1
AT1G12610	11.1278	12.3722	9.88346	0.798845	-0.324012	0.800058	1
AT1G12620	354.961	358.199	351.723	0.981921	-0.0263216	0.901363	1
AT1G12630	35.2345	35.5189	34.9501	0.983987	-0.0232887	1	1
AT1G12640	5603.36	6227.56	4979.17	0.799538	-0.322761	8.9954e-06	0.00032608
AT1G12650	1175.35	1213.14	1137.56	0.937699	-0.0928036	0.290997	0.764992
AT1G12660	12.594	12.3	12.8879	1.04779	0.067356	0.901007	1
AT1G12663	3.95261	4.16697	3.73825	0.897115	-0.156636	0.988851	1
AT1G12665	45.9535	50.9931	40.914	0.802343	-0.317709	0.31553	0.793014
AT1G12672	29.2601	25.7945	32.7257	1.26871	0.343361	0.323182	0.802174
AT1G12680	1530.01	1474.14	1585.88	1.0758	0.105411	0.260738	0.727566
AT1G12700	221.657	228.043	215.271	0.943992	-0.0831533	0.707093	1
AT1G12710	691.531	659.149	723.913	1.09825	0.135213	0.206721	0.655098
AT1G12730	542.009	537.897	546.122	1.01529	0.021895	0.803818	1
AT1G12740	1.64368	1.85144	1.43593	0.775576	-0.36666	0.985219	1
AT1G12750	596.65	553.588	639.712	1.15557	0.208608	0.0677129	0.363054
AT1G12760	2564.9	2534.45	2595.35	1.02403	0.0342549	0.651276	1
AT1G12770	1714.24	1841.56	1586.92	0.861728	-0.214695	0.011804	0.111617
AT1G12775	163.455	166.668	160.241	0.961437	-0.0567354	0.719068	1
AT1G12780	7437.9	8057.9	6817.91	0.846115	-0.241075	0.0387094	0.252591
AT1G12790	224.578	236.504	212.651	0.899141	-0.15338	0.366691	0.844867
AT1G12800	5297.35	5632.6	4962.11	0.880963	-0.182847	0.0112433	0.1074
AT1G12805	15.6325	15.5441	15.721	1.01138	0.0163283	1	1
AT1G12810	1329.8	1294.61	1364.98	1.05435	0.0763606	0.440133	0.901943
AT1G12820	2419.87	2371.55	2468.2	1.04076	0.0576331	0.461275	0.915017
AT1G12830	936.714	955.568	917.86	0.960538	-0.0580848	0.590571	0.985197
AT1G12840	6458.69	6419.23	6498.16	1.0123	0.0176316	0.833645	1
AT1G12845	383.443	338.957	427.929	1.26249	0.336269	0.00972777	0.096679
AT1G12850	1811.11	1744.13	1878.08	1.0768	0.106746	0.241827	0.703919
AT1G12855	0	0	0	NA	NA	NA	NA
AT1G12860	638.369	677.863	598.875	0.883475	-0.178739	0.105411	0.468561
AT1G12870	0.216599	0	0.433197	Inf	Inf	0.940351	1
AT1G12880	656.081	664.562	647.601	0.974478	-0.0372984	0.667146	1
AT1G12890	9.85162	10.4477	9.25556	0.885897	-0.17479	0.938625	1
AT1G12900	15700.6	16179	15222.3	0.940872	-0.08793	0.220523	0.67725
AT1G12910	1539.32	1506.08	1572.55	1.04414	0.0623097	0.501382	0.936781
AT1G12920	4233.37	4314.25	4152.49	0.962507	-0.0551315	0.531407	0.952294
AT1G12930	1369.82	1345.6	1394.03	1.03599	0.0510105	0.540931	0.957742
AT1G12938	0.165459	0.330918	0	0	-Inf	1	1
AT1G12940	4.39396	1.19094	7.59699	6.37901	2.67333	0.0260557	0.193796
AT1G12950	75.3796	84.1919	66.5672	0.79066	-0.33887	0.218565	0.674563
AT1G12960	0	0	0	NA	NA	NA	NA
AT1G12970	576.637	583.464	569.81	0.976598	-0.0341635	0.824527	1
AT1G12980	0	0	0	NA	NA	NA	NA
AT1G12990	854.716	862.747	846.686	0.981385	-0.0271094	0.779078	1
AT1G13000	904.078	882.236	925.92	1.04951	0.0697222	0.551894	0.965379
AT1G13010	0	0	0	NA	NA	NA	NA
AT1G13020	2144.56	2153.49	2135.63	0.991707	-0.0120145	0.880225	1
AT1G13030	639.547	687.921	591.172	0.859361	-0.218664	0.0514182	0.307123
AT1G13040	220.333	228.106	212.561	0.93185	-0.10183	0.523354	0.946205
AT1G13050	243.264	246.23	240.297	0.975906	-0.0351855	0.776153	1
AT1G13060	4582.37	4643.4	4521.35	0.973715	-0.0384281	0.616884	0.997964
AT1G13080	374.099	361.123	387.075	1.07186	0.100122	0.455736	0.912346
AT1G13090	2763.78	2655.69	2871.87	1.0814	0.112902	0.150616	0.564777
AT1G13100	23.1739	24.4707	21.8771	0.894009	-0.161638	0.759744	1
AT1G13110	221.43	140.345	302.516	2.15553	1.10804	2.85707e-11	3.2083e-09
AT1G13120	1360.69	1361.76	1359.62	0.998428	-0.00226961	0.999914	1
AT1G13130	82.4591	95.3703	69.5479	0.72924	-0.455534	0.0933193	0.438642
AT1G13140	77.6049	73.3457	81.8642	1.11614	0.158521	0.575129	0.978599
AT1G13150	94.6716	86.0473	103.296	1.20046	0.263582	0.277998	0.750257
AT1G13160	1702.83	1839.08	1566.58	0.851829	-0.231365	0.00911512	0.0919242
AT1G13170	1699.74	1694.32	1705.15	1.00639	0.00918736	0.998841	1
AT1G13180	741.511	744.869	738.153	0.990984	-0.013067	0.967003	1
AT1G13190	3020.95	3003	3038.9	1.01195	0.0171436	0.852263	1
AT1G13195	501.487	490.016	512.957	1.04682	0.0660078	0.623698	1
AT1G13200	0.348873	0.264549	0.433197	1.63749	0.711486	1	1
AT1G13210	2947.2	2977.18	2917.23	0.979864	-0.0293469	0.88916	1
AT1G13220	2140.86	2157.14	2124.59	0.984911	-0.0219353	0.769438	1
AT1G13230	48.4598	53.1755	43.7441	0.822636	-0.281674	0.485544	0.928845
AT1G13240	0	0	0	NA	NA	NA	NA
AT1G13245	401.114	420.568	381.66	0.907488	-0.140049	0.42701	0.892539
AT1G13250	1101.22	1037.39	1165.05	1.12306	0.167431	0.0666117	0.359827
AT1G13260	513.191	554.453	471.93	0.851163	-0.232492	0.152818	0.569435
AT1G13270	1847.62	1961.76	1733.48	0.883634	-0.17848	0.101414	0.459528
AT1G13280	3651.19	3439.73	3862.66	1.12295	0.167297	0.0316382	0.220806
AT1G13290	0.172195	0	0.34439	Inf	Inf	0.940335	1
AT1G13300	0.850239	0.264549	1.43593	5.42783	2.44038	0.566948	0.974656
AT1G13310	27.4814	25.8586	29.1042	1.12552	0.170586	0.660089	1
AT1G13320	3056.76	3078.67	3034.85	0.985765	-0.0206845	0.7784	1
AT1G13330	113.744	127.062	100.425	0.790363	-0.339412	0.131373	0.524849
AT1G13340	53.1815	51.9199	54.4431	1.0486	0.0684622	0.906439	1
AT1G13350	2472.5	2491.47	2453.52	0.984767	-0.022145	0.765455	1
AT1G13360	2846.29	2746.79	2945.79	1.07245	0.100909	0.321387	0.800805
AT1G13370	15.2956	17.926	12.6653	0.706532	-0.501174	0.372143	0.849233
AT1G13380	1338.9	1304.34	1373.45	1.05298	0.0744826	0.415103	0.883529
AT1G13390	3813.64	3539.16	4088.11	1.15511	0.208028	0.00760168	0.0809032
AT1G13400	1.51944	2.38054	0.658342	0.276552	-1.85438	0.483295	0.928102
AT1G13410	151.268	165.618	136.919	0.826718	-0.274534	0.164885	0.592939
AT1G13420	12.306	14.2187	10.3934	0.730968	-0.452119	0.486509	0.928895
AT1G13430	12.7771	14.3527	11.2014	0.78044	-0.357641	0.546132	0.96066
AT1G13440	30325.2	30408.1	30242.3	0.994548	-0.00788749	0.924638	1
AT1G13448	52.8908	51.5853	54.1963	1.05061	0.0712333	0.817037	1
AT1G13450	1460.94	1403.83	1518.06	1.08137	0.112858	0.202943	0.649973
AT1G13460	704.404	658.802	750.007	1.13844	0.187059	0.0721394	0.377648
AT1G13470	1.67709	1.91825	1.43593	0.748562	-0.417806	0.984347	1
AT1G13480	0.501366	0	1.00273	Inf	Inf	0.504689	0.937126
AT1G13485	0	0	0	NA	NA	NA	NA
AT1G13490	121.424	80.0988	162.75	2.03186	1.0228	2.37463e-06	0.000103622
AT1G13500	1.01252	0.991865	1.03317	1.04164	0.0588632	1	1
AT1G13510	0	0	0	NA	NA	NA	NA
AT1G13520	3.04252	4.3656	1.71944	0.393862	-1.34424	0.411508	0.879996
AT1G13530	0.30447	0.264549	0.34439	1.3018	0.380506	1	1
AT1G13540	0.132275	0.264549	0	0	-Inf	1	1
AT1G13550	0.313952	0	0.627904	Inf	Inf	0.705074	1
AT1G13560	3030.02	2991.03	3069.01	1.02607	0.0371294	0.671132	1
AT1G13570	1235.97	1207.44	1264.5	1.04726	0.0666229	0.563171	0.972349
AT1G13580	778.735	801.995	755.476	0.941995	-0.0862085	0.386195	0.860676
AT1G13590	0.313952	0	0.627904	Inf	Inf	0.705074	1
AT1G13600	207.871	226.852	188.891	0.832661	-0.264198	0.167443	0.595955
AT1G13605	140.351	167.129	113.572	0.679544	-0.557361	0.181198	0.617967
AT1G13607	0.737667	0.264549	1.21078	4.57678	2.19433	0.719988	1
AT1G13608	0.679347	0.925496	0.433197	0.46807	-1.0952	0.886902	1
AT1G13609	50.2967	64.8845	35.7089	0.550346	-0.861588	0.0516404	0.308014
AT1G13610	0.165459	0.330918	0	0	-Inf	1	1
AT1G13620	1.57973	2.38187	0.777587	0.326461	-1.61502	0.475457	0.924719
AT1G13630	151.26	147.628	154.892	1.04921	0.0693	0.687626	1
AT1G13635	34.7089	30.89	38.5278	1.24726	0.318761	0.373358	0.849972
AT1G13640	1857.86	1836.44	1879.28	1.02333	0.0332653	0.752137	1
AT1G13650	255.126	271.602	238.65	0.878675	-0.186598	0.653716	1
AT1G13670	149.305	168.709	129.901	0.769971	-0.377124	0.0769809	0.391996
AT1G13680	25.9355	31.0175	20.8535	0.672314	-0.572794	0.220915	0.677414
AT1G13690	969.417	985.148	953.685	0.968063	-0.0468276	0.63218	1
AT1G13700	455.164	472.402	437.926	0.927019	-0.109329	0.574781	0.978372
AT1G13710	51.3237	49.8044	52.8429	1.06101	0.0854383	0.878792	1
AT1G13720	0	0	0	NA	NA	NA	NA
AT1G13730	1283.62	1347.4	1219.84	0.905328	-0.143487	0.11896	0.499904
AT1G13740	869.067	866.602	871.533	1.00569	0.00818582	0.92846	1
AT1G13750	241.939	267.939	215.938	0.805921	-0.311289	0.0503134	0.302725
AT1G13755	60.4716	74.6044	46.3387	0.621126	-0.687043	0.0160552	0.138779
AT1G13760	6.5913	5.55516	7.62743	1.37303	0.457367	0.650337	1
AT1G13770	801.575	770.237	832.912	1.08137	0.112861	0.260518	0.727566
AT1G13780	362.645	353.303	371.988	1.05289	0.0743496	0.553847	0.967161
AT1G13790	607.229	645.032	569.426	0.882787	-0.179863	0.113735	0.487797
AT1G13800	120.143	131.749	108.537	0.823817	-0.279605	0.178998	0.61439
AT1G13810	245.875	243.06	248.69	1.02316	0.0330363	0.782929	1
AT1G13820	516.069	519.391	512.747	0.987208	-0.0185738	0.92112	1
AT1G13830	58.3874	52.7781	63.9968	1.21256	0.278061	0.376656	0.852365
AT1G13840	0	0	0	NA	NA	NA	NA
AT1G13850	0	0	0	NA	NA	NA	NA
AT1G13860	1123.64	1082.61	1164.66	1.07579	0.105398	0.282504	0.755121
AT1G13870	599.17	596.57	601.77	1.00872	0.0125207	0.81444	1
AT1G13880	1599.44	1566.5	1632.38	1.04206	0.0594324	0.514338	0.941193
AT1G13890	10.8027	6.21789	15.3874	2.47471	1.30726	0.0665505	0.359672
AT1G13900	1577.77	1490.89	1664.66	1.11656	0.159055	0.0779414	0.394643
AT1G13910	747.941	711.591	784.292	1.10217	0.140342	0.234495	0.695559
AT1G13920	296.836	280.031	313.641	1.12002	0.163531	0.361351	0.840368
AT1G13930	20593	19134.7	22051.3	1.15243	0.204674	0.136545	0.535123
AT1G13940	1162.49	1077.78	1247.2	1.1572	0.210633	0.0428743	0.271767
AT1G13950	191.288	165.153	217.423	1.31649	0.396696	0.0201684	0.163221
AT1G13960	1165.4	1156.67	1174.13	1.01509	0.0216063	0.850685	1
AT1G13970	791.617	697.313	885.92	1.27048	0.34537	0.0131685	0.120374
AT1G13980	4396.54	4227.37	4565.7	1.08003	0.111076	0.135087	0.532361
AT1G13990	4576.37	4899.92	4252.82	0.867936	-0.20434	0.00521095	0.0611803
AT1G14000	2994.57	3030.31	2958.83	0.976412	-0.0344381	0.628285	1
AT1G14010	2023.01	1977.03	2068.98	1.0465	0.0655791	0.51623	0.942203
AT1G14020	948.531	953.85	943.212	0.988848	-0.0161794	0.90391	1
AT1G14030	1565.26	1635.79	1494.74	0.913769	-0.130098	0.128892	0.520306
AT1G14040	1132.46	1167.5	1097.41	0.939969	-0.0893152	0.384251	0.858701
AT1G14048	0	0	0	NA	NA	NA	NA
AT1G14060	779.352	813.509	745.195	0.916025	-0.126541	0.250103	0.714739
AT1G14070	321.119	300.599	341.639	1.13653	0.18463	0.181038	0.617704
AT1G14071	16.1552	14.6814	17.6289	1.20076	0.26395	0.666668	1
AT1G14080	10.7987	14.4178	7.17965	0.497971	-1.00587	0.166671	0.594759
AT1G14100	2.10853	1.72003	2.49703	1.45173	0.537776	0.868336	1
AT1G14110	0.165237	0.330473	0	0	-Inf	1	1
AT1G14120	0.172195	0	0.34439	Inf	Inf	0.940335	1
AT1G14130	999.053	1166.03	832.077	0.713599	-0.486814	4.99713e-07	2.58725e-05
AT1G14140	474.151	466.084	482.217	1.03462	0.0490941	0.723064	1
AT1G14150	303.118	308.072	298.165	0.967843	-0.0471557	0.804953	1
AT1G14160	0	0	0	NA	NA	NA	NA
AT1G14170	1278.58	1406.97	1150.2	0.817497	-0.290714	0.00666934	0.0732514
AT1G14180	574.561	612.375	536.746	0.876499	-0.190175	0.0746202	0.385238
AT1G14185	50.4193	46.2275	54.6111	1.18136	0.240445	0.475596	0.924719
AT1G14190	192.212	191.475	192.948	1.0077	0.0110626	0.866979	1
AT1G14200	597.333	583.502	611.164	1.04741	0.0668233	0.634013	1
AT1G14205	110.364	119.576	101.153	0.84593	-0.24139	0.262618	0.729706
AT1G14210	449.017	432.942	465.092	1.07426	0.10334	0.389846	0.864132
AT1G14220	3.63644	3.96783	3.30506	0.832963	-0.263676	0.814557	1
AT1G14225	0	0	0	NA	NA	NA	NA
AT1G14230	1243.88	1162.03	1325.73	1.14088	0.190145	0.0386077	0.252256
AT1G14240	77.8114	51.5881	104.035	2.01664	1.01196	7.02235e-05	0.00193557
AT1G14250	188.064	167.991	208.136	1.23897	0.309139	0.122842	0.507414
AT1G14260	888.005	926.037	849.973	0.91786	-0.123653	0.22713	0.685549
AT1G14270	1412.87	1429.09	1396.65	0.977298	-0.0331295	0.686479	1
AT1G14280	425.721	414.5	436.941	1.05414	0.076068	0.500044	0.936553
AT1G14290	1073.1	1104.21	1041.99	0.943654	-0.0836695	0.491845	0.93052
AT1G14300	837.216	890.666	783.766	0.879977	-0.184462	0.0887255	0.425458
AT1G14310	414.639	420.771	408.506	0.97085	-0.0426792	0.731262	1
AT1G14315	0.810319	0.529099	1.09154	2.06302	1.04475	0.910987	1
AT1G14320	26427.8	28686.7	24168.9	0.842513	-0.247229	0.00031282	0.00670373
AT1G14330	2424.33	2521.6	2327.06	0.922849	-0.115833	0.166271	0.594607
AT1G14340	574.411	541.407	607.415	1.12192	0.165969	0.138936	0.540969
AT1G14345	752.693	760.054	745.332	0.98063	-0.0282198	0.724375	1
AT1G14350	1933.79	1804.87	2062.7	1.14286	0.192644	0.0298142	0.211716
AT1G14360	2612.73	2251.94	2973.51	1.32042	0.400998	0.000926517	0.0159791
AT1G14370	498.053	469.284	526.822	1.12261	0.166855	0.214742	0.667858
AT1G14380	4818.49	3979.59	5657.39	1.4216	0.507519	1.43941e-11	1.70743e-09
AT1G14390	63.9486	54.1699	73.7273	1.36104	0.444707	0.103194	0.463449
AT1G14400	6081.26	5934.5	6228.02	1.04946	0.069647	0.346052	0.82628
AT1G14410	1417.97	1538.37	1297.58	0.843481	-0.245572	0.00688449	0.0752026
AT1G14420	712.886	636.971	788.802	1.23836	0.308436	0.0273014	0.198789
AT1G14430	293.442	298.152	288.732	0.968406	-0.0463159	0.741388	1
AT1G14440	223.315	229.64	216.99	0.944916	-0.0817425	0.582006	0.980714
AT1G14450	2129.57	2164.48	2094.66	0.967742	-0.0473059	0.574573	0.978372
AT1G14455	285.003	369.256	200.749	0.543659	-0.879227	0.0204552	0.16453
AT1G14460	1956.13	1987.22	1925.04	0.968711	-0.0458611	0.576773	0.979091
AT1G14470	91.5764	95.1055	88.0473	0.925786	-0.111249	0.646594	1
AT1G14480	142.617	142.606	142.628	1.00016	0.000229231	0.985055	1
AT1G14490	25.1824	24.4063	25.9585	1.0636	0.0889526	0.861612	1
AT1G14500	1.83869	0	3.67738	Inf	Inf	0.0406527	0.261423
AT1G14510	2570.96	2645.59	2496.34	0.943586	-0.0837741	0.326124	0.805381
AT1G14518	0.734256	1.12412	0.34439	0.306364	-1.70668	0.747413	1
AT1G14520	459.042	511.842	406.242	0.793687	-0.333358	0.0373964	0.246506
AT1G14530	799.316	827.511	771.122	0.931856	-0.101821	0.350578	0.830491
AT1G14540	8.34411	9.06078	7.62743	0.841807	-0.248439	0.883367	1
AT1G14549	0	0	0	NA	NA	NA	NA
AT1G14550	0.521068	0.264549	0.777587	2.93929	1.55547	0.924639	1
AT1G14560	1100.22	1082.48	1117.96	1.03278	0.0465389	0.686288	1
AT1G14570	3238.74	3293.61	3183.86	0.966677	-0.0488944	0.508512	0.9385
AT1G14580	355.264	354.65	355.878	1.00346	0.00498677	1	1
AT1G14590	478.538	473.344	483.732	1.02194	0.0313172	0.794486	1
AT1G14600	204.675	201.134	208.216	1.03521	0.0499187	0.849781	1
AT1G14610	6530.8	6804.36	6257.23	0.919591	-0.120936	0.0960074	0.445565
AT1G14620	1113.19	1202.66	1023.71	0.851203	-0.232426	0.0140109	0.125621
AT1G14630	521.411	469.511	573.31	1.22108	0.288156	0.0129895	0.119474
AT1G14640	437.066	392.006	482.127	1.2299	0.298538	0.0185833	0.153994
AT1G14642	44.0998	39.3539	48.8458	1.24119	0.311727	0.3932	0.867561
AT1G14650	3718.05	3648.56	3787.54	1.03809	0.0539351	0.556877	0.968925
AT1G14660	559.15	536.252	582.047	1.0854	0.118225	0.294608	0.768963
AT1G14670	7566.93	7618.54	7515.32	0.986451	-0.0196801	0.738563	1
AT1G14680	109.428	108.067	110.789	1.02518	0.0358823	0.840199	1
AT1G14685	3525.67	3446.28	3605.06	1.04607	0.0649845	0.442276	0.903512
AT1G14686	5.83162	5.48883	6.17441	1.1249	0.169802	0.938242	1
AT1G14687	264.697	249.532	279.861	1.12154	0.165483	0.230559	0.691266
AT1G14688	2.28625	2.44779	2.12471	0.86801	-0.204216	1	1
AT1G14690	3676.49	3697.6	3655.37	0.98858	-0.0165705	0.837781	1
AT1G14700	127.585	133.999	121.171	0.904266	-0.14518	0.544897	0.959831
AT1G14710	3375.6	3532.44	3218.75	0.911199	-0.134162	0.0616357	0.343241
AT1G14720	3504.82	3590.73	3418.91	0.952147	-0.0707433	0.38623	0.860676
AT1G14730	253.456	244.514	262.397	1.07314	0.101835	0.557263	0.96895
AT1G14740	4359.27	4222.39	4496.16	1.06484	0.090634	0.188795	0.628846
AT1G14750	87.6554	87.8285	87.4824	0.99606	-0.00569574	0.930435	1
AT1G14755	14.6149	15.2782	13.9515	0.913163	-0.131055	0.863903	1
AT1G14760	9.84181	10.4535	9.23014	0.882971	-0.179561	0.930024	1
AT1G14770	377.561	386.1	369.022	0.955768	-0.0652674	0.596796	0.98857
AT1G14780	512.951	442.323	583.579	1.31935	0.399827	0.000912481	0.0157883
AT1G14790	2501.17	2331.39	2670.96	1.14565	0.196169	0.0144374	0.128397
AT1G14800	0.843281	0.595023	1.09154	1.83445	0.875347	0.910777	1
AT1G14810	1797.8	2041.92	1553.68	0.760893	-0.394234	4.9776e-06	0.000194983
AT1G14820	1221.89	1174.42	1269.35	1.08083	0.11214	0.204102	0.651434
AT1G14830	5099.86	5143.89	5055.84	0.982882	-0.0249092	0.717237	1
AT1G14840	1847.68	1859.54	1835.83	0.987251	-0.0185115	0.823444	1
AT1G14850	2321.68	2355.54	2287.82	0.971252	-0.042083	0.568256	0.975607
AT1G14860	39.6333	46.7539	32.5127	0.6954	-0.524085	0.189238	0.629697
AT1G14870	263.291	301.859	224.722	0.744461	-0.425733	0.00580452	0.0659308
AT1G14880	3.51147	4.16694	2.85601	0.685397	-0.544988	0.910336	1
AT1G14890	2195.82	2052.92	2338.72	1.13922	0.188044	0.0402044	0.259398
AT1G14900	3172.53	3048.55	3296.51	1.08134	0.112814	0.182529	0.61978
AT1G14910	2297.79	2172.02	2423.56	1.11581	0.158089	0.0733891	0.381611
AT1G14920	1782.23	1658.79	1905.67	1.14883	0.200166	0.0207425	0.166269
AT1G14930	1.15578	1.65322	0.658342	0.398218	-1.32837	0.687949	1
AT1G14940	0.216599	0	0.433197	Inf	Inf	0.940351	1
AT1G14950	0	0	0	NA	NA	NA	NA
AT1G14960	0	0	0	NA	NA	NA	NA
AT1G14970	547.688	580.485	514.892	0.887002	-0.172991	0.10324	0.463449
AT1G14980	4218.9	4514.82	3922.97	0.86891	-0.202721	0.00706567	0.0765528
AT1G14990	521.89	511.371	532.408	1.04114	0.0581615	0.609089	0.994063
AT1G15000	634.223	700.069	568.377	0.811887	-0.30065	0.00451457	0.0545767
AT1G15002	11.7939	11.178	12.4097	1.11019	0.150801	0.961249	1
AT1G15010	22.4229	28.8342	16.0116	0.555298	-0.848665	0.232201	0.693524
AT1G15015	0.686527	0.595468	0.777587	1.30584	0.384982	1	1
AT1G15020	1087.24	1068.57	1105.92	1.03496	0.0495761	0.59836	0.989094
AT1G15030	1599.47	1644.54	1554.41	0.945196	-0.0813147	0.341859	0.82259
AT1G15040	93.4301	136.173	50.6878	0.372232	-1.42573	1.7475e-08	1.25433e-06
AT1G15045	0	0	0	NA	NA	NA	NA
AT1G15050	3.38236	4.89559	1.86913	0.381798	-1.38912	0.306097	0.781827
AT1G15060	847.667	851.994	843.341	0.989843	-0.0147278	0.812389	1
AT1G15080	223.675	222.554	224.797	1.01008	0.0144634	0.940521	1
AT1G15090	2.08036	1.58822	2.57249	1.61973	0.695754	0.671104	1
AT1G15100	783.961	679.219	888.704	1.30842	0.387826	0.00018018	0.00426257
AT1G15110	963.847	1031.49	896.205	0.868847	-0.202827	0.0284613	0.204582
AT1G15120	4100.28	4163.06	4037.5	0.969838	-0.0441844	0.558982	0.96963
AT1G15125	1022.5	1106.41	938.593	0.848323	-0.237315	0.0869323	0.420934
AT1G15130	3126.75	3056.71	3196.79	1.04583	0.0646459	0.495066	0.933124
AT1G15140	1639.15	1682.9	1595.4	0.948007	-0.0770308	0.343708	0.823858
AT1G15150	3.51388	2.97556	4.0522	1.36183	0.445547	0.836029	1
AT1G15160	206.166	212.493	199.84	0.940455	-0.0885698	0.556812	0.968899
AT1G15165	205.736	199.998	211.475	1.05738	0.0804991	0.590203	0.985051
AT1G15170	111.141	99.4768	122.805	1.23451	0.30394	0.156834	0.577298
AT1G15175	50.8293	55.6873	45.9714	0.825527	-0.276612	0.401316	0.873148
AT1G15180	158.191	176.457	139.926	0.792978	-0.334648	0.0790947	0.397941
AT1G15190	54.4154	45.6979	63.1329	1.38153	0.466264	0.135919	0.534186
AT1G15200	3195.17	3198.18	3192.16	0.998116	-0.00272023	0.949158	1
AT1G15210	26.2607	36.9722	15.5492	0.420565	-1.2496	0.00559285	0.0642313
AT1G15215	433.78	443.454	424.105	0.956369	-0.0643605	0.566165	0.97427
AT1G15220	287.28	283.468	291.092	1.0269	0.0382895	0.797896	1
AT1G15230	947.324	921.882	972.766	1.0552	0.0775109	0.444188	0.904128
AT1G15240	2625.51	2612.59	2638.43	1.00989	0.0141981	0.951722	1
AT1G15250	603.475	637.576	569.373	0.893028	-0.163222	0.127832	0.518754
AT1G15260	451.73	507.21	396.251	0.781236	-0.35617	0.00391096	0.0488213
AT1G15270	8724.83	8633.5	8816.15	1.02116	0.0302027	0.660113	1
AT1G15280	2958.06	2912.34	3003.78	1.0314	0.044598	0.567922	0.975467
AT1G15290	5340.51	5610.8	5070.22	0.903654	-0.146157	0.0832885	0.410368
AT1G15310	466.237	456.18	476.293	1.04409	0.062247	0.593788	0.986951
AT1G15320	0.866531	1.38867	0.34439	0.248	-2.01159	0.620234	0.998842
AT1G15330	0.51411	0.595023	0.433197	0.728034	-0.457921	1	1
AT1G15340	5807.78	5619.03	5996.52	1.06718	0.0938046	0.226189	0.684336
AT1G15350	584.605	544.904	624.306	1.14572	0.196251	0.152227	0.568619
AT1G15360	0.844806	1.25641	0.433197	0.344788	-1.53622	0.727051	1
AT1G15370	1241.47	1268.8	1214.13	0.956914	-0.0635386	0.517444	0.94263
AT1G15380	2971.69	3871.11	2072.26	0.535314	-0.901542	2.78837e-14	4.51609e-12
AT1G15385	351.136	508.878	193.393	0.380039	-1.39578	1.35968e-23	5.2051e-21
AT1G15390	549.774	587.234	512.314	0.872419	-0.196907	0.101071	0.45872
AT1G15400	1117.6	1014.27	1220.93	1.20375	0.267535	0.00451852	0.0545982
AT1G15405	201.372	211.645	191.099	0.902923	-0.147324	0.457462	0.913093
AT1G15410	444.824	409.394	480.254	1.17308	0.230307	0.0576808	0.329721
AT1G15415	8.86886	7.07791	10.6598	1.50607	0.590787	0.53172	0.952383
AT1G15420	950.288	1004.18	896.392	0.892656	-0.163824	0.0843828	0.413181
AT1G15430	425.742	459.669	391.814	0.852382	-0.230428	0.0612635	0.341621
AT1G15440	1250.81	1366.32	1135.3	0.830913	-0.26723	0.00414515	0.0510221
AT1G15450	0	0	0	NA	NA	NA	NA
AT1G15460	69.0843	83.7363	54.4323	0.650044	-0.621391	0.0179084	0.149875
AT1G15470	580.757	597.039	564.475	0.945457	-0.0809165	0.49838	0.93536
AT1G15480	707.327	744.14	670.513	0.901057	-0.15031	0.176925	0.611363
AT1G15490	754.404	748.656	760.151	1.01535	0.0219832	0.873868	1
AT1G15500	5993.08	6275.73	5710.43	0.909923	-0.136183	0.0611756	0.341334
AT1G15510	551.857	614.505	489.208	0.796101	-0.328977	0.0045702	0.055091
AT1G15520	413.189	452.01	374.368	0.82823	-0.271897	0.0320775	0.222576
AT1G15530	485.554	458.473	512.635	1.11814	0.161094	0.157561	0.57865
AT1G15540	0.373575	0	0.747149	Inf	Inf	0.683851	1
AT1G15550	289.233	268.865	309.602	1.15151	0.203529	0.242062	0.704195
AT1G15570	1045.69	1062.88	1028.49	0.967642	-0.047455	0.641714	1
AT1G15580	107.636	83.2678	132.004	1.5853	0.664753	0.0034336	0.0441718
AT1G15590	0	0	0	NA	NA	NA	NA
AT1G15600	0	0	0	NA	NA	NA	NA
AT1G15610	0	0	0	NA	NA	NA	NA
AT1G15620	1.31473	1.85188	0.777587	0.41989	-1.25192	0.667439	1
AT1G15630	0.329171	0	0.658342	Inf	Inf	0.699309	1
AT1G15640	0.172195	0	0.34439	Inf	Inf	0.940335	1
AT1G15650	0	0	0	NA	NA	NA	NA
AT1G15660	1404.13	1485.15	1323.11	0.890895	-0.166673	0.0647999	0.353997
AT1G15670	4161.7	4057.16	4266.23	1.05153	0.0724894	0.273452	0.743867
AT1G15680	0	0	0	NA	NA	NA	NA
AT1G15690	43355.7	44012.5	42698.9	0.970154	-0.043715	0.496894	0.934811
AT1G15700	254.415	258.735	250.095	0.96661	-0.0489949	0.785733	1
AT1G15710	572.214	600.546	543.882	0.905647	-0.14298	0.1961	0.639042
AT1G15720	209.349	218.057	200.641	0.92013	-0.12009	0.441725	0.90311
AT1G15730	836.358	877.357	795.359	0.90654	-0.141558	0.187846	0.627703
AT1G15740	6678.95	7206.92	6150.98	0.853483	-0.228566	0.00156787	0.0239503
AT1G15750	10033.4	10276.9	9789.79	0.952598	-0.07006	0.265381	0.734083
AT1G15757	1.32193	1.98551	0.658342	0.331574	-1.5926	0.625512	1
AT1G15760	110.984	128.71	93.2582	0.724561	-0.464821	0.0312467	0.218996
AT1G15770	1.95786	1.85188	2.06383	1.11445	0.156335	0.994288	1
AT1G15772	9.86678	7.1425	12.5911	1.76284	0.817899	0.260412	0.727566
AT1G15780	3960.1	4010.54	3909.67	0.974848	-0.0367502	0.53802	0.956017
AT1G15790	213.895	207.344	220.447	1.06319	0.0884036	0.59329	0.986772
AT1G15800	357.43	358.778	356.082	0.992486	-0.0108815	0.883795	1
AT1G15810	1490.84	1504.45	1477.23	0.981903	-0.0263483	0.751393	1
AT1G15820	27655.3	26614.5	28696	1.07821	0.108639	0.15378	0.570878
AT1G15825	41.455	38.8249	44.0852	1.13549	0.183313	0.609729	0.994063
AT1G15830	112.191	95.5031	128.878	1.34947	0.432391	0.081301	0.404989
AT1G15840	0	0	0	NA	NA	NA	NA
AT1G15850	0	0	0	NA	NA	NA	NA
AT1G15860	1499.26	1525.44	1473.07	0.965667	-0.050402	0.639597	1
AT1G15870	85.2366	96.2982	74.175	0.770264	-0.376575	0.147589	0.558802
AT1G15880	1367.12	1366.18	1368.05	1.00137	0.00197582	0.984833	1
AT1G15885	158.58	167.193	149.968	0.896979	-0.156854	0.432183	0.896181
AT1G15890	41.0678	38.4289	43.7066	1.13733	0.185657	0.555066	0.96766
AT1G15900	10.3122	10.8481	9.77632	0.901203	-0.150075	0.821011	1
AT1G15910	1850.75	1865.8	1835.7	0.983869	-0.0234612	0.746222	1
AT1G15920	961.677	967.655	955.7	0.987645	-0.017935	0.885958	1
AT1G15930	10114	11158.7	9069.18	0.812743	-0.299129	1.78738e-05	0.000601331
AT1G15940	3735.59	3770.55	3700.63	0.981455	-0.0270055	0.726249	1
AT1G15950	2842.84	2884.77	2800.9	0.970926	-0.0425663	0.566523	0.974588
AT1G15960	1142.96	998.021	1287.9	1.29045	0.367877	0.000790029	0.0141366
AT1G15970	1095.98	1078.27	1113.68	1.03283	0.0466096	0.670968	1
AT1G15980	1501.1	1532.58	1469.61	0.95891	-0.0605321	0.692554	1
AT1G15990	2.40604	2.31506	2.49703	1.0786	0.109166	1	1
AT1G16000	801.107	872.163	730.05	0.837058	-0.256601	0.0107561	0.103727
AT1G16010	2538.22	2398.48	2677.95	1.11652	0.159006	0.0448933	0.280137
AT1G16020	852.467	888.714	816.219	0.918426	-0.122764	0.223542	0.680371
AT1G16022	1.95641	2.91008	1.00273	0.344572	-1.53712	0.465107	0.918222
AT1G16025	0	0	0	NA	NA	NA	NA
AT1G16030	363.961	331.086	396.837	1.19859	0.26134	0.0873049	0.421606
AT1G16040	726.499	735.185	717.812	0.97637	-0.0345007	0.821208	1
AT1G16060	696.695	723.036	670.354	0.927138	-0.109145	0.336916	0.817513
AT1G16070	133.182	132.207	134.157	1.01475	0.0211283	0.952637	1
AT1G16080	1788.47	1757.94	1819	1.03474	0.0492659	0.543012	0.959288
AT1G16090	107.12	103.51	110.73	1.06975	0.0972801	0.705114	1
AT1G16100	0.165459	0.330918	0	0	-Inf	1	1
AT1G16110	496.566	443.612	549.52	1.23874	0.308871	0.00936077	0.0940395
AT1G16120	2.22712	2.18235	2.27189	1.04102	0.0580043	1	1
AT1G16130	654.204	685.576	622.832	0.90848	-0.138474	0.421749	0.888975
AT1G16150	15.0466	21.0299	9.06336	0.430976	-1.21432	0.0483077	0.294249
AT1G16160	2.07847	2.18191	1.97503	0.905182	-0.14372	1	1
AT1G16170	392.484	388.623	396.345	1.01987	0.0283825	0.764923	1
AT1G16180	8850.37	8432.5	9268.24	1.09911	0.136335	0.0542302	0.317171
AT1G16190	1323.77	1366.46	1281.09	0.937524	-0.0930728	0.291545	0.765714
AT1G16210	2400.59	2406.49	2394.68	0.995094	-0.00709539	0.949281	1
AT1G16220	245.489	245.978	245	0.996021	-0.00575156	0.992339	1
AT1G16225	0	0	0	NA	NA	NA	NA
AT1G16230	0	0	0	NA	NA	NA	NA
AT1G16240	2865.48	2839.68	2891.28	1.01817	0.02598	0.764033	1
AT1G16250	621.196	612.577	629.815	1.02814	0.0400374	0.693486	1
AT1G16260	462.667	514.839	410.494	0.797324	-0.326762	0.00584988	0.0662497
AT1G16270	2766.16	2707.52	2824.8	1.04332	0.0611797	0.577861	0.979291
AT1G16280	571.68	576.151	567.21	0.984481	-0.0225651	0.894098	1
AT1G16290	29.5294	34.4584	24.6005	0.713919	-0.486167	0.228044	0.687068
AT1G16300	502.573	546.115	459.03	0.840538	-0.250615	0.0756665	0.388417
AT1G16310	566.698	711.442	421.953	0.593096	-0.753663	1.67793e-11	1.96271e-09
AT1G16320	953.304	933.016	973.591	1.04349	0.0614131	0.454318	0.911004
AT1G16330	251.841	273.881	229.801	0.839056	-0.253161	0.0949867	0.443381
AT1G16340	775.027	785.913	764.141	0.972297	-0.0405306	0.812393	1
AT1G16350	2649.25	2831.8	2466.7	0.87107	-0.19914	0.0113547	0.108178
AT1G16360	6.88989	7.73796	6.04182	0.780802	-0.356972	0.780107	1
AT1G16370	38.9207	36.4429	41.3984	1.13598	0.183937	0.652677	1
AT1G16380	0.156976	0	0.313952	Inf	Inf	0.94033	1
AT1G16390	467.852	563.538	372.166	0.66041	-0.598566	0.000372434	0.00770042
AT1G16400	16.2537	16.4678	16.0395	0.973994	-0.0380149	0.871725	1
AT1G16410	182.729	118.514	246.945	2.08367	1.05913	1.29607e-06	5.99752e-05
AT1G16420	0	0	0	NA	NA	NA	NA
AT1G16430	306.109	300.268	311.95	1.03891	0.0550654	0.687951	1
AT1G16440	8.33409	10.1189	6.54924	0.647225	-0.62766	0.404224	0.874841
AT1G16445	111.944	114.617	109.272	0.953368	-0.0688942	0.795438	1
AT1G16450	0	0	0	NA	NA	NA	NA
AT1G16460	3964.54	3915.63	4013.45	1.02498	0.0356014	0.63243	1
AT1G16470	3060.73	3102.73	3018.73	0.972929	-0.0395939	0.59729	0.988945
AT1G16480	247.22	260.584	233.857	0.897432	-0.156126	0.424702	0.890767
AT1G16489	4.4496	6.28292	2.61628	0.41641	-1.26392	0.251048	0.715815
AT1G16490	421.679	504.33	339.028	0.672235	-0.572962	0.00442627	0.0537148
AT1G16500	2009.53	2173.58	1845.48	0.84905	-0.236078	0.0212796	0.169019
AT1G16510	61.5412	72.2887	50.7936	0.70265	-0.509122	0.176782	0.611023
AT1G16515	19.0072	18.4484	19.566	1.06058	0.0848516	1	1
AT1G16520	1455.81	1516.53	1395.09	0.919921	-0.120419	0.207369	0.656071
AT1G16530	321.219	329.502	312.936	0.949724	-0.0744205	0.497238	0.93511
AT1G16540	1157.99	1225.34	1090.63	0.890058	-0.168029	0.0702508	0.37151
AT1G16560	2073.87	2110.72	2037.03	0.965087	-0.0512688	0.532493	0.952889
AT1G16570	816.77	810.443	823.096	1.01561	0.0223511	0.881703	1
AT1G16590	234.71	209.453	259.967	1.24117	0.311703	0.0344132	0.233858
AT1G16610	2301.5	2331.95	2271.04	0.973878	-0.0381871	0.515768	0.941954
AT1G16630	609.202	624.485	593.919	0.951055	-0.0723997	0.641661	1
AT1G16635	16.4662	16.0055	16.9268	1.05756	0.0807352	0.871462	1
AT1G16640	92.8597	91.2017	94.5178	1.03636	0.0515258	0.869873	1
AT1G16650	349.034	330.55	367.519	1.11184	0.15295	0.275294	0.746474
AT1G16670	649.802	622.441	677.164	1.08792	0.12157	0.277285	0.74951
AT1G16680	1693.44	1630.8	1756.07	1.07682	0.106777	0.206612	0.655098
AT1G16690	391.87	408.807	374.933	0.917141	-0.124784	0.36439	0.842686
AT1G16700	2717.07	2745.23	2688.9	0.97948	-0.0299123	0.742934	1
AT1G16705	1055.04	1057.29	1052.78	0.995737	-0.00616388	0.981653	1
AT1G16710	3876.29	3737.13	4015.44	1.07447	0.103626	0.169361	0.598807
AT1G16720	1705.21	1592.26	1818.15	1.14187	0.191397	0.0284729	0.204607
AT1G16730	35.8842	28.5737	43.1946	1.51169	0.596164	0.105306	0.468343
AT1G16740	1150.05	1186.22	1113.88	0.939017	-0.0907764	0.344395	0.824786
AT1G16750	366.459	384.858	348.06	0.904385	-0.14499	0.303609	0.778401
AT1G16760	18.4119	14.7508	22.073	1.49639	0.581491	0.449538	0.907701
AT1G16770	4.73596	3.9692	5.50272	1.38635	0.471296	0.658054	1
AT1G16780	1107.71	1072.88	1142.53	1.06492	0.0907402	0.349381	0.829492
AT1G16790	392.995	398.808	387.183	0.97085	-0.0426801	0.786278	1
AT1G16800	1004.77	1004.25	1005.29	1.00103	0.00149193	0.970489	1
AT1G16810	2537.65	2495.06	2580.25	1.03414	0.0484352	0.534927	0.953895
AT1G16820	192.038	196.496	187.58	0.954625	-0.0669934	0.708056	1
AT1G16825	203.894	207.874	199.914	0.961709	-0.0563284	0.695259	1
AT1G16830	147.062	157.081	137.044	0.872441	-0.196871	0.348364	0.828402
AT1G16840	1907.52	1805.19	2009.84	1.11336	0.154926	0.118974	0.499904
AT1G16850	38.9746	30.9542	46.995	1.51821	0.602374	0.0926444	0.436948
AT1G16858	0	0	0	NA	NA	NA	NA
AT1G16860	0	0	0	NA	NA	NA	NA
AT1G16870	1380.53	1473.11	1287.95	0.874303	-0.193794	0.0274019	0.199348
AT1G16880	5935.14	6063.58	5806.71	0.957638	-0.0624482	0.415487	0.883645
AT1G16890	7828.57	7902.45	7754.69	0.981302	-0.0272312	0.740053	1
AT1G16900	1697.25	1668.26	1726.24	1.03476	0.0492917	0.52229	0.945935
AT1G16905	11.4841	8.2671	14.7012	1.77828	0.830479	0.214097	0.666673
AT1G16910	3.13596	5.09158	1.18035	0.231823	-2.1089	0.153375	0.57041
AT1G16916	263.723	257.071	270.375	1.05175	0.0727955	0.70214	1
AT1G16920	1552.21	1591.65	1512.77	0.95044	-0.0733332	0.413116	0.881715
AT1G16930	141.541	125.073	158.008	1.26333	0.337235	0.0756883	0.388418
AT1G16940	0	0	0	NA	NA	NA	NA
AT1G16950	3314.36	2389.8	4238.93	1.77376	0.82681	1.54243e-07	9.19126e-06
AT1G16960	506.308	442.329	570.288	1.28929	0.366571	0.00169696	0.0254907
AT1G16970	961.579	954.337	968.82	1.01518	0.0217295	0.813884	1
AT1G16980	6.28687	6.74747	5.82627	0.863475	-0.211774	1	1
AT1G17000	7.95443	8.92894	6.97993	0.78172	-0.355277	0.678941	1
AT1G17010	2.75174	2.976	2.52747	0.849283	-0.235683	0.941736	1
AT1G17020	3107.43	3221.36	2993.51	0.929268	-0.105833	0.182865	0.620505
AT1G17030	1282.33	1562.26	1002.4	0.641633	-0.640179	2.21763e-10	2.21465e-08
AT1G17040	610.959	576.718	645.199	1.11874	0.161878	0.140131	0.543195
AT1G17050	335.286	328.184	342.389	1.04328	0.0611318	0.615519	0.997721
AT1G17060	933.938	834.199	1033.68	1.23912	0.30932	0.00189296	0.0276459
AT1G17070	902.122	892.35	911.894	1.0219	0.0312573	0.825052	1
AT1G17080	1589.79	1505.5	1674.07	1.11197	0.153113	0.0788913	0.397303
AT1G17090	110.998	99.4086	122.588	1.23318	0.302381	0.188396	0.628798
AT1G17100	1626.42	1684.87	1567.97	0.930621	-0.103735	0.253309	0.7186
AT1G17110	3966.81	3872.62	4060.99	1.04864	0.0685222	0.372031	0.849233
AT1G17120	1115.98	1062.22	1169.74	1.10122	0.139101	0.136439	0.535093
AT1G17130	1556	1552.41	1559.58	1.00462	0.00664893	0.867337	1
AT1G17140	1238.71	1262.11	1215.32	0.962928	-0.0545008	0.614215	0.997288
AT1G17145	1284.46	1299.27	1269.64	0.977198	-0.0332767	0.7094	1
AT1G17147	43.7077	51.7181	35.6972	0.690227	-0.534857	0.126087	0.514657
AT1G17150	2.97175	2.11643	3.82706	1.80826	0.854603	0.648543	1
AT1G17160	710.852	674.488	747.216	1.10783	0.147732	0.146066	0.555966
AT1G17170	123.619	142.013	105.225	0.740955	-0.432542	0.0921069	0.435964
AT1G17180	11.556	11.3741	11.738	1.032	0.0454398	0.969549	1
AT1G17190	363.679	345.322	382.037	1.10632	0.145772	0.350226	0.830328
AT1G17200	1549.19	1673.18	1425.2	0.85179	-0.231431	0.10937	0.478088
AT1G17210	3852.6	3725.83	3979.38	1.06805	0.0949833	0.209774	0.660454
AT1G17220	7132.97	7201.04	7064.9	0.981093	-0.0275378	0.677445	1
AT1G17230	870.019	788.896	951.143	1.20566	0.269827	0.0107143	0.103442
AT1G17232	0	0	0	NA	NA	NA	NA
AT1G17235	16.5431	17.5928	15.4934	0.880662	-0.183339	0.790339	1
AT1G17240	45.0584	45.8382	44.2786	0.965977	-0.0499387	0.835448	1
AT1G17250	0	0	0	NA	NA	NA	NA
AT1G17255	43.7655	43.7793	43.7516	0.999368	-0.000912	1	1
AT1G17260	1841.87	2055.79	1627.96	0.79189	-0.336628	0.0565558	0.325656
AT1G17270	286.57	274.014	299.125	1.09164	0.1265	0.313172	0.790232
AT1G17280	2072.87	2017.29	2128.44	1.0551	0.077382	0.36673	0.844879
AT1G17285	1.77147	1.85144	1.69151	0.913622	-0.130331	1	1
AT1G17290	7604.15	7843.92	7364.39	0.938867	-0.091008	0.240033	0.702337
AT1G17300	333.311	395.044	271.577	0.68746	-0.540652	7.34612e-05	0.00201091
AT1G17310	70.4072	75.458	65.3565	0.86613	-0.207344	0.396261	0.869696
AT1G17330	569.248	589.175	549.32	0.932355	-0.101049	0.455508	0.912171
AT1G17340	1486.69	1385.73	1587.65	1.14571	0.19624	0.0405807	0.261027
AT1G17345	2.32129	2.57875	2.06383	0.800323	-0.321346	1	1
AT1G17350	521.164	534.592	507.736	0.949763	-0.0743602	0.56265	0.972161
AT1G17360	2089.64	1925.23	2254.04	1.17079	0.227481	0.00536893	0.0625121
AT1G17370	2661.74	2581.25	2742.22	1.06236	0.0872746	0.349174	0.829469
AT1G17380	1500.07	1161.5	1838.63	1.58298	0.662641	2.51321e-07	1.41422e-05
AT1G17400	6.98575	8.6635	5.30801	0.612687	-0.706777	0.468311	0.920597
AT1G17410	313.147	300.201	326.094	1.08625	0.119359	0.415974	0.884085
AT1G17420	1761.91	915.535	2608.29	2.84892	1.51042	7.64765e-10	7.1565e-08
AT1G17430	211.914	216.011	207.817	0.962066	-0.0557921	0.741899	1
AT1G17440	2204.98	2095.8	2314.16	1.10419	0.14299	0.0827829	0.408738
AT1G17450	1216.8	1186.03	1247.58	1.05189	0.0729866	0.44549	0.905204
AT1G17455	509.438	523.944	494.932	0.944627	-0.0821833	0.463189	0.91644
AT1G17460	489.668	459.135	520.201	1.133	0.180151	0.119827	0.501545
AT1G17470	2884.33	3037.69	2730.97	0.89903	-0.153558	0.0532281	0.313205
AT1G17480	289.435	283.597	295.273	1.04117	0.0582112	0.693114	1
AT1G17490	808.582	773.432	843.731	1.09089	0.125509	0.241964	0.704073
AT1G17500	1957.89	1856.98	2058.79	1.10868	0.148838	0.0909027	0.432288
AT1G17510	339.975	319.431	360.519	1.12863	0.174571	0.252895	0.717776
AT1G17520	677.619	648.151	707.087	1.09093	0.125558	0.244654	0.707482
AT1G17530	1159.93	1101.46	1218.39	1.10616	0.145563	0.11961	0.501253
AT1G17540	216.943	176.534	257.352	1.4578	0.543796	0.0202326	0.163583
AT1G17545	0	0	0	NA	NA	NA	NA
AT1G17550	4942.91	4686.76	5199.06	1.10931	0.14966	0.059286	0.335781
AT1G17560	646.374	677.395	615.352	0.90841	-0.138585	0.235042	0.696525
AT1G17570	0	0	0	NA	NA	NA	NA
AT1G17580	3111.91	3187.13	3036.68	0.952793	-0.0697654	0.346515	0.826624
AT1G17590	729.024	698.064	759.983	1.0887	0.122608	0.238839	0.701451
AT1G17600	82.4958	88.8211	76.1705	0.857572	-0.22167	0.326639	0.805816
AT1G17610	20.5613	24.8676	16.2551	0.653665	-0.613376	0.232839	0.694085
AT1G17615	0.54577	0	1.09154	Inf	Inf	0.490027	0.929881
AT1G17620	1553.61	1401.25	1705.98	1.21747	0.283884	0.0471489	0.288905
AT1G17630	154.787	171.367	138.207	0.806501	-0.310252	0.100766	0.458236
AT1G17640	345.296	349.604	340.987	0.975352	-0.0360051	0.797615	1
AT1G17650	891.627	943.37	839.885	0.890303	-0.167631	0.132416	0.526899
AT1G17660	0	0	0	NA	NA	NA	NA
AT1G17665	376.998	372.809	381.188	1.02248	0.0320667	0.819424	1
AT1G17670	0	0	0	NA	NA	NA	NA
AT1G17680	1802.73	1781.74	1823.72	1.02356	0.0335942	0.721527	1
AT1G17690	1425.43	1475.26	1375.6	0.932449	-0.100904	0.26207	0.729155
AT1G17700	5.20129	5.7529	4.64967	0.808231	-0.307161	0.75711	1
AT1G17710	178.372	227.047	129.696	0.571229	-0.80786	0.000447148	0.00897351
AT1G17720	4281.86	4196.95	4366.77	1.04046	0.0572283	0.502546	0.936781
AT1G17730	1868.84	1802.33	1935.36	1.07381	0.102738	0.212461	0.664263
AT1G17744	0	0	0	NA	NA	NA	NA
AT1G17745	7124.38	7781.19	6467.56	0.831179	-0.266769	0.000174921	0.00415762
AT1G17750	367.831	368.184	367.478	0.998082	-0.00276925	1	1
AT1G17760	1311.25	1266.1	1356.39	1.07132	0.0993888	0.286108	0.759487
AT1G17770	2.8575	4.10146	1.61354	0.393407	-1.34591	0.341001	0.822229
AT1G17780	559.067	516.285	601.848	1.16573	0.221231	0.0551659	0.319904
AT1G17790	639.576	634.536	644.616	1.01589	0.0227389	0.766656	1
AT1G17800	0.763893	0.661391	0.866394	1.30996	0.389519	1	1
AT1G17810	0.803583	0.860017	0.747149	0.868761	-0.202969	1	1
AT1G17820	810.42	806.286	814.554	1.01025	0.0147181	0.890724	1
AT1G17830	64.8946	67.0641	62.7251	0.935301	-0.0964979	0.778156	1
AT1G17840	5524.39	5239.66	5809.11	1.10868	0.148845	0.144964	0.553858
AT1G17850	633.905	676.445	591.364	0.874223	-0.193927	0.0756974	0.388418
AT1G17860	519.647	595.809	443.486	0.744342	-0.425962	0.00175064	0.0261725
AT1G17870	238.913	228.775	249.051	1.08863	0.122517	0.483073	0.928075
AT1G17880	6918.01	7564.64	6271.38	0.829039	-0.270489	0.000177717	0.00421615
AT1G17890	1246.48	1240.86	1252.11	1.00907	0.0130257	0.852839	1
AT1G17910	0.132275	0.264549	0	0	-Inf	1	1
AT1G17920	124.776	134.329	115.223	0.857768	-0.22134	0.307875	0.783756
AT1G17930	757.718	730.359	785.078	1.07492	0.10423	0.314295	0.791351
AT1G17940	740.22	686.455	793.985	1.15665	0.209947	0.0437727	0.275115
AT1G17950	38.4602	32.5383	44.382	1.36399	0.447835	0.232643	0.693854
AT1G17960	186.491	168.322	204.66	1.21588	0.282006	0.123054	0.507856
AT1G17970	485.347	491.205	479.489	0.97615	-0.0348256	0.768036	1
AT1G17980	1807.75	1764.44	1851.06	1.0491	0.0691456	0.406198	0.876431
AT1G17990	0.503113	0.661836	0.34439	0.520356	-0.94243	1	1
AT1G18000	0	0	0	NA	NA	NA	NA
AT1G18010	0	0	0	NA	NA	NA	NA
AT1G18020	0.132275	0.264549	0	0	-Inf	1	1
AT1G18030	521.64	545.196	498.083	0.913584	-0.13039	0.283431	0.756674
AT1G18040	658.315	686.256	630.374	0.91857	-0.122538	0.254448	0.720243
AT1G18050	1.88201	1.98369	1.78032	0.897477	-0.156053	1	1
AT1G18060	778.562	784.694	772.43	0.984371	-0.0227261	0.88487	1
AT1G18070	5750.79	6033.49	5468.09	0.906289	-0.141956	0.0530097	0.312402
AT1G18075	118.923	105.893	131.953	1.2461	0.317421	0.0986569	0.452628
AT1G18080	18356.3	19793.8	16918.8	0.854751	-0.226423	0.000856438	0.0150165
AT1G18090	213.313	218.996	207.63	0.948099	-0.0768903	0.608329	0.994063
AT1G18100	1.22889	1.45504	1.00273	0.689144	-0.537122	0.964529	1
AT1G18130	0	0	0	NA	NA	NA	NA
AT1G18140	23.502	25.7282	21.2758	0.826947	-0.274133	0.582436	0.980794
AT1G18150	2337.28	2345.04	2329.51	0.993377	-0.00958613	0.948305	1
AT1G18160	2995.27	2876.05	3114.49	1.08291	0.114908	0.149065	0.561544
AT1G18170	456.786	457.933	455.64	0.994992	-0.00724386	0.977734	1
AT1G18180	486.262	499.003	473.521	0.948934	-0.0756208	0.582637	0.98087
AT1G18190	1793.25	1813.79	1772.72	0.977356	-0.0330435	0.67363	1
AT1G18200	1466.7	1264.55	1668.85	1.31972	0.400232	3.69773e-05	0.00112971
AT1G18210	6291.12	5502.31	7079.94	1.28672	0.3637	9.86732e-05	0.00257549
AT1G18220	0.329171	0	0.658342	Inf	Inf	0.699309	1
AT1G18250	1333.93	1391	1276.86	0.917939	-0.12353	0.280302	0.753176
AT1G18260	3064.8	2816.15	3313.46	1.17659	0.234615	0.00523662	0.0613675
AT1G18265	33.836	36.2414	31.4307	0.867262	-0.205461	0.672001	1
AT1G18270	3910.09	4094.7	3725.47	0.909828	-0.136334	0.080769	0.403382
AT1G18280	1.86203	2.51327	1.21078	0.481756	-1.05363	0.612186	0.996281
AT1G18290	0.554253	0.330918	0.777587	2.34979	1.23253	0.924451	1
AT1G18300	241.819	235.928	247.711	1.04994	0.0703097	0.649162	1
AT1G18310	0.330918	0.661836	0	0	-Inf	0.82685	1
AT1G18320	61.681	68.3931	54.9689	0.80372	-0.315236	0.262813	0.729857
AT1G18330	229.595	209.858	249.331	1.18809	0.248647	0.138584	0.539943
AT1G18335	380.438	387.633	373.242	0.962873	-0.0545822	0.726142	1
AT1G18340	430.903	460.728	401.078	0.87053	-0.200033	0.122867	0.507414
AT1G18350	4.25057	4.76289	3.73825	0.784871	-0.349472	0.827538	1
AT1G18360	726.12	714.294	737.946	1.03311	0.0469966	0.634151	1
AT1G18370	1437.18	1526.17	1348.19	0.883384	-0.178888	0.238891	0.701451
AT1G18382	0	0	0	NA	NA	NA	NA
AT1G18390	51.0901	45.4418	56.7383	1.24859	0.320304	0.274883	0.746
AT1G18400	48.2566	48.282	48.2312	0.998947	-0.00151984	1	1
AT1G18410	103.252	120.772	85.7329	0.709876	-0.494361	0.0320835	0.222576
AT1G18415	35.2072	31.2833	39.1311	1.25086	0.322925	0.460442	0.914656
AT1G18420	0	0	0	NA	NA	NA	NA
AT1G18430	0.502891	0.661391	0.34439	0.520706	-0.94146	1	1
AT1G18440	509.821	516.813	502.828	0.972941	-0.0395758	0.775348	1
AT1G18450	2394.06	2421.85	2366.28	0.977055	-0.033488	0.67935	1
AT1G18460	1626.85	1695.96	1557.75	0.918506	-0.122638	0.216172	0.670419
AT1G18470	3518.37	3330.29	3706.44	1.11295	0.154386	0.0491694	0.298347
AT1G18480	1293.52	1273.91	1313.13	1.03079	0.043746	0.6337	1
AT1G18485	503.752	535.632	471.872	0.880963	-0.182847	0.124596	0.511629
AT1G18486	0.172195	0	0.34439	Inf	Inf	0.940335	1
AT1G18490	691.973	685.907	698.038	1.01769	0.0252933	0.80169	1
AT1G18500	2394.3	2359.7	2428.9	1.02932	0.0416948	0.673006	1
AT1G18510	0	0	0	NA	NA	NA	NA
AT1G18520	0.611686	0.595468	0.627904	1.05447	0.0765213	1	1
AT1G18530	0.595023	1.19005	0	0	-Inf	0.501736	0.936781
AT1G18540	15796	17307.4	14284.6	0.825344	-0.276933	6.34521e-05	0.00177147
AT1G18550	370.375	401.722	339.028	0.843935	-0.244796	0.0604285	0.338933
AT1G18560	323.568	311.769	335.367	1.07569	0.105261	0.489872	0.929881
AT1G18570	131.737	170.218	93.2557	0.547859	-0.868123	0.100744	0.458217
AT1G18580	987.816	998.748	976.885	0.97811	-0.0319315	0.770862	1
AT1G18590	115.029	114.491	115.566	1.00939	0.0134884	1	1
AT1G18600	953.111	939.53	966.691	1.02891	0.0411148	0.612357	0.996299
AT1G18610	877.846	880.84	874.851	0.993201	-0.00984176	0.888202	1
AT1G18620	1732.43	1895.67	1569.19	0.827778	-0.272683	0.00127749	0.0202364
AT1G18630	617.476	653.178	581.774	0.890682	-0.167018	0.141673	0.546407
AT1G18640	1306.43	1270.55	1342.31	1.05648	0.0792652	0.333266	0.814342
AT1G18650	1527.67	1500.56	1554.78	1.03614	0.0512131	0.541091	0.957742
AT1G18660	2362.53	2308.03	2417.03	1.04723	0.0665721	0.418535	0.886618
AT1G18670	3302.15	3105.02	3499.27	1.12697	0.172451	0.127734	0.518613
AT1G18680	208.188	199.011	217.366	1.09223	0.127283	0.415807	0.884085
AT1G18690	405.249	384.919	425.579	1.10563	0.144872	0.231071	0.692226
AT1G18700	2072.49	2044.92	2100.06	1.02697	0.038388	0.633063	1
AT1G18710	37.1422	40.9369	33.3474	0.814604	-0.295829	0.481979	0.927471
AT1G18720	12545.6	12445.9	12645.2	1.01601	0.0229171	0.605869	0.992669
AT1G18730	828.051	850.942	805.16	0.946199	-0.0797839	0.534725	0.953856
AT1G18735	0	0	0	NA	NA	NA	NA
AT1G18740	653.414	644.728	662.099	1.02694	0.0383571	0.653112	1
AT1G18745	440.191	457.806	422.576	0.923046	-0.115525	0.410284	0.879231
AT1G18750	181.638	167.197	196.078	1.17274	0.229883	0.169842	0.599418
AT1G18760	0.635388	0.926386	0.34439	0.371757	-1.42757	0.892562	1
AT1G18770	0.469929	0.595468	0.34439	0.578352	-0.789979	1	1
AT1G18773	58.9864	61.3758	56.597	0.922139	-0.116944	0.723699	1
AT1G18780	0.156976	0	0.313952	Inf	Inf	0.94033	1
AT1G18790	0.132275	0.264549	0	0	-Inf	1	1
AT1G18800	2490.72	2656.42	2325.02	0.875247	-0.192238	0.0455392	0.282532
AT1G18810	133.761	136.514	131.007	0.959655	-0.0594117	0.750095	1
AT1G18820	0	0	0	NA	NA	NA	NA
AT1G18830	18.3196	17.8579	18.7813	1.05171	0.072735	0.890786	1
AT1G18835	13.9282	11.3749	16.4815	1.44893	0.534992	0.410419	0.879231
AT1G18840	2632.3	2644.13	2620.46	0.991049	-0.0129716	0.89967	1
AT1G18850	636.313	706.915	565.711	0.800253	-0.321472	0.0102582	0.100397
AT1G18860	45.4349	68.8469	22.023	0.319883	-1.64438	1.30194e-06	6.00269e-05
AT1G18870	456.721	393.626	519.815	1.32058	0.401171	0.0673859	0.362418
AT1G18871	1.9441	1.38867	2.49954	1.79995	0.847956	0.749407	1
AT1G18879	0	0	0	NA	NA	NA	NA
AT1G18880	464.784	423.699	505.87	1.19394	0.255729	0.030244	0.213747
AT1G18890	779.26	802.94	755.58	0.941016	-0.0877082	0.437953	0.900125
AT1G18900	854.161	895.329	812.992	0.908037	-0.139176	0.16671	0.594759
AT1G18910	107.291	109.79	104.792	0.954468	-0.0672312	0.732991	1
AT1G18940	4.33656	6.08478	2.58834	0.42538	-1.23318	0.334119	0.815009
[truncated: 26,777 more rows]

## Sheet: 2B - Table 1
Additional file 2B: Differentially expressed genes in RNA-Seq with a FDR adjusted p < 0.05 and fold change > 2 fold.
Gene	Combined Mean	Wild Type Mean	hae hsl2 Mean	Fold Change	Log2 Fold Change	p-value	FDR Corrected p-value
AT3G49620	14.218	28.436	0	0	-Inf	1.23408e-11	1.47774e-09
AT4G17160	13.1281	26.2563	0	0	-Inf	6.39987e-11	6.99996e-09
AT3G25790	8.33321	16.6664	0	0	-Inf	3.71503e-07	2.01425e-05
AT1G55390	5.91995	11.8399	0	0	-Inf	3.37099e-05	0.00104121
AT4G22485	56.7711	113.228	0.313952	0.00277273	-8.49447	5.59563e-42	4.87514e-39
AT5G30500	97.2699	193.851	0.68878	0.00355314	-8.13669	1.24408e-15	2.32837e-13
AT5G03810	20.7191	41.0049	0.433197	0.0105645	-6.56463	1.02173e-08	7.63631e-07
AT2G01280	12.3081	24.2718	0.34439	0.0141889	-6.13909	6.38871e-09	5.01296e-07
AT4G39250	20.3637	39.9498	0.777587	0.0194641	-5.68304	4.47504e-14	7.02275e-12
AT2G26420	25.7618	50.4624	1.0611	0.0210275	-5.57158	3.89935e-17	8.87577e-15
AT4G11480	12.6498	24.6716	0.627904	0.0254504	-5.29617	0.000518605	0.0101026
AT4G23310	11.9539	23.2799	0.627904	0.026972	-5.21239	0.000757965	0.0136693
AT1G28180	50.8917	98.7472	3.03613	0.0307465	-5.02344	2.51987e-29	1.3264e-26
AT1G33090	4.88555	9.45714	0.313952	0.0331973	-4.91279	0.00140121	0.0218133
AT4G13985	6.36858	12.304	0.433197	0.0352079	-4.82796	0.000314344	0.006725
AT5G57220	135.655	261.676	9.63289	0.0368122	-4.76367	7.63395e-36	5.35776e-33
AT2G30750	456.498	876.484	36.5124	0.0416577	-4.58527	1.28685e-109	5.41893e-106
AT1G33100	4.44857	8.46395	0.433197	0.0511815	-4.28823	0.00291311	0.0389102
AT4G23280	10.2237	19.4447	1.00273	0.0515684	-4.27737	4.99988e-06	0.000195552
AT1G58037	38.9507	73.938	3.9634	0.0536043	-4.22151	7.24535e-20	2.01166e-17
AT5G38670	14.981	28.4373	1.52474	0.0536176	-4.22115	1.01479e-08	7.60825e-07
AT4G16820	37.0568	69.7061	4.40743	0.0632288	-3.98327	5.69388e-06	0.000220707
AT2G44470	5.29003	9.92172	0.658342	0.0663536	-3.91368	0.00339009	0.0437233
AT2G18980	102.963	193.04	12.8867	0.0667566	-3.90495	7.05094e-14	1.08627e-11
AT4G23150	55.0159	103.046	6.98618	0.067797	-3.88263	1.38671e-10	1.43593e-08
AT1G47990	40.6514	75.9923	5.31052	0.0698823	-3.83893	6.91026e-19	1.76358e-16
AT2G41810	297.183	555.317	39.0486	0.0703176	-3.82997	1.12136e-20	3.3332e-18
AT5G18560	331.096	618.643	43.5498	0.0703958	-3.82837	2.13082e-99	7.69103e-96
AT5G03820	2662.84	4956.54	369.137	0.0744747	-3.74711	0	0
AT4G28460	178.314	331.892	24.7356	0.074529	-3.74605	1.66958e-48	1.83407e-45
AT5G38680	282.101	523.164	41.037	0.0784399	-3.67227	2.50774e-87	7.92006e-84
AT4G14400	43.0503	79.7594	6.34118	0.0795039	-3.65283	1.19956e-18	2.97138e-16
AT4G18920	12.1781	22.4871	1.86913	0.08312	-3.58866	3.59293e-06	0.000147848
AT2G27315	9.10373	16.802	1.40549	0.0836504	-3.57948	0.000279606	0.00612709
AT2G02010	2157.03	3977.12	336.941	0.0847198	-3.56116	3.71446e-309	4.69248e-305
AT1G30730	131.32	241.813	20.8268	0.0861278	-3.53738	7.53253e-27	3.52439e-24
AT4G11470	26.0831	47.8888	4.27735	0.0893185	-3.4849	2.8251e-11	3.18656e-09
AT5G07390	11.7259	21.4939	1.95793	0.0910925	-3.45652	6.94945e-06	0.000262458
AT3G52440	14.5468	26.6549	2.43866	0.0914902	-3.45024	9.04381e-07	4.40272e-05
AT3G57240	12.7113	23.1506	2.27189	0.0981349	-3.34909	4.13522e-06	0.000165317
AT1G27890	6.10073	11.1099	1.09154	0.0982491	-3.34741	0.00237606	0.0332412
AT5G42830	155.052	281.316	28.789	0.102337	-3.2886	2.15727e-42	1.94663e-39
AT1G61560	79.9369	144.786	15.0881	0.10421	-3.26244	3.06988e-27	1.49161e-24
AT3G56350	18.3475	33.1369	3.55813	0.107377	-3.21925	1.12792e-07	6.90022e-06
AT5G25970	802.695	1445.47	159.918	0.110633	-3.17614	2.91222e-71	6.6891e-68
AT5G23700	86.3603	155.436	17.2845	0.1112	-3.16877	1.72122e-28	8.87518e-26
AT5G40000	38.4593	68.7266	8.19195	0.119196	-3.06859	1.69391e-05	0.000573703
AT2G41850	889.791	1587.32	192.267	0.121127	-3.04541	2.17251e-156	1.37226e-152
AT1G66700	6.57177	11.7076	1.43593	0.122649	-3.02739	0.00318328	0.0415867
AT3G52450	129.39	230.146	28.6343	0.124418	-3.00673	5.34053e-38	4.0889e-35
AT3G59850	870.279	1540.77	199.791	0.12967	-2.94709	2.58863e-129	1.30809e-125
AT5G48100	128.816	228.054	29.5787	0.129701	-2.94674	2.21001e-37	1.64229e-34
AT4G04223	54.269	96.0382	12.4997	0.130154	-2.94171	2.34391e-10	2.33155e-08
AT4G19030	87.0121	153.969	20.0555	0.130257	-2.94057	1.03593e-18	2.61738e-16
AT3G07000	31.991	56.4129	7.56906	0.134173	-2.89784	1.65889e-10	1.71076e-08
AT1G30700	524.178	922.805	125.551	0.136053	-2.87776	2.80845e-09	2.34961e-07
AT4G23700	73.6648	129.162	18.168	0.140661	-2.82971	1.13499e-21	3.77324e-19
AT5G37490	84.573	148.224	20.9219	0.14115	-2.8247	1.21527e-16	2.5376e-14
AT1G30740	19.9302	34.9247	4.93569	0.141324	-2.82292	6.44244e-07	3.24252e-05
AT5G57400	200.976	351.135	50.8178	0.144725	-2.78862	2.43382e-25	1.00808e-22
AT5G39580	134.304	234.592	34.0166	0.145003	-2.78585	8.16214e-33	4.91011e-30
AT1G36622	53.83	93.6	14.0599	0.150213	-2.73492	1.84418e-13	2.74088e-11
AT3G05310	127.597	221.574	33.6188	0.151727	-2.72045	2.68237e-33	1.78349e-30
AT1G22210	50.3867	87.4352	13.3382	0.15255	-2.71265	1.77345e-14	2.94789e-12
AT3G14225	165.881	286.327	45.4348	0.158682	-2.65579	1.65083e-35	1.1273e-32
AT3G60920	8.90647	15.3463	2.46659	0.160728	-2.6373	0.0017915	0.026579
AT3G22360	47.3355	81.4836	13.1873	0.16184	-2.62736	1.89662e-13	2.80234e-11
AT4G19980	101.971	175.262	28.6806	0.163644	-2.61136	4.30767e-26	1.94353e-23
AT5G48175	17.9524	30.8219	5.08287	0.164911	-2.60024	6.32243e-06	0.000241668
AT1G12130	33.5668	57.5456	9.58787	0.166613	-2.58542	2.09599e-08	1.46291e-06
AT5G59810	309.161	526.888	91.4345	0.173537	-2.52669	7.55565e-15	1.31656e-12
AT5G64905	16.7103	28.4435	4.97697	0.174977	-2.51476	0.000394545	0.0080938
AT1G61440	20.5426	34.9216	6.16357	0.176497	-2.50228	8.04202e-06	0.000296195
AT1G25330	14.3315	24.2081	4.45496	0.184028	-2.442	0.000144555	0.00353222
AT4G23690	3742.08	6320.22	1163.93	0.18416	-2.44097	1.79982e-183	1.51581e-179
AT4G08770	35.6645	59.7856	11.5433	0.193078	-2.37274	3.37535e-09	2.78698e-07
AT4G25810	1657.61	2773.24	541.981	0.195433	-2.35526	1.10019e-30	6.04292e-28
AT1G05280	28.1969	47.1565	9.23722	0.195884	-2.35193	0.000152823	0.00370558
AT1G71380	2048.66	3420.76	676.554	0.197779	-2.33804	8.7676e-57	1.05487e-53
AT2G20825	1048.15	1744	352.293	0.202003	-2.30755	1.1369e-70	2.39373e-67
AT2G43890	107.342	178.562	36.1229	0.202299	-2.30544	4.73839e-13	6.61437e-11
AT2G28680	179.267	298.161	60.3724	0.202482	-2.30413	3.33209e-13	4.83842e-11
AT4G22470	1814.62	3016.26	612.967	0.203221	-2.29888	8.40675e-59	1.11792e-55
AT5G13170	346.707	574.697	118.716	0.206572	-2.27528	9.34388e-31	5.24627e-28
AT3G44560	546.668	900.132	193.204	0.21464	-2.22001	3.10516e-75	8.71722e-72
AT1G56250	59.6624	98.0244	21.3005	0.217297	-2.20226	8.60297e-09	6.58675e-07
AT2G43880	14.1086	23.1476	5.06952	0.219009	-2.19094	0.000877219	0.0153065
AT5G58412	11.5659	18.9152	4.21647	0.222914	-2.16544	0.00313389	0.0410263
AT4G15120	161.58	264.024	59.1358	0.223979	-2.15857	3.23886e-23	1.13657e-20
AT4G04990	13.7717	22.4885	5.05494	0.224779	-2.15342	0.000981118	0.0167641
AT3G27940	20.208	32.9383	7.47775	0.227023	-2.13909	7.52447e-05	0.00204863
AT5G49600	85.3698	138.893	31.8468	0.229291	-2.12475	2.43939e-16	4.89155e-14
AT1G30760	878.3	1427.71	328.886	0.230358	-2.11805	2.2316e-30	1.19965e-27
AT3G22600	1860.67	3019.94	701.392	0.232254	-2.10623	2.14981e-73	5.43171e-70
AT2G40180	69.6931	112.767	26.6193	0.236056	-2.0828	1.28084e-11	1.52649e-09
AT2G04025	39.3363	63.6294	15.0431	0.236417	-2.0806	7.51091e-08	4.68569e-06
AT1G03850	354.798	571.21	138.387	0.242269	-2.04532	1.43275e-23	5.40296e-21
AT3G11430	1269.28	2042.13	496.434	0.243096	-2.0404	8.34904e-21	2.51127e-18
AT3G60140	729.48	1172.55	286.41	0.244262	-2.0335	1.73219e-24	6.83835e-22
AT4G01870	1848.74	2971.57	725.908	0.244284	-2.03337	3.59043e-57	4.53579e-54
AT3G33528	14.858	23.6754	6.04058	0.255141	-1.97063	0.00108362	0.0179297
AT2G33710	16.1291	25.6613	6.59677	0.25707	-1.95977	0.0011778	0.0190876
AT1G19780	28.9209	45.9041	11.9377	0.260058	-1.94309	8.83188e-05	0.00234151
AT2G14560	24.1175	38.1701	10.0649	0.263684	-1.92312	0.00144647	0.02238
AT5G44400	1826.41	2887.43	765.392	0.265077	-1.91551	3.85441e-46	3.7456e-43
AT4G22960	103.967	164.161	43.7737	0.266651	-1.90697	7.15911e-15	1.25612e-12
AT5G61890	421.027	661.821	180.232	0.272327	-1.87659	7.84898e-47	7.93249e-44
AT1G62440	23.0096	36.109	9.91015	0.274451	-1.86538	0.000569309	0.0109064
AT3G30720	52.6394	82.5512	22.7276	0.275315	-1.86084	2.88501e-08	1.95948e-06
AT5G40330	49.2772	77.1251	21.4293	0.277851	-1.84762	3.81798e-08	2.4991e-06
AT1G30720	43.2362	67.5268	18.9456	0.280564	-1.8336	2.51887e-07	1.41426e-05
AT1G61110	114.261	178.187	50.335	0.282484	-1.82376	5.42087e-16	1.0376e-13
AT1G02920	76.829	119.792	33.8661	0.282708	-1.82262	2.44428e-05	0.000793793
AT4G30280	246.57	384.044	109.095	0.284069	-1.81568	2.17626e-07	1.2412e-05
AT2G35980	49.5214	76.8614	22.1814	0.28859	-1.79291	9.76061e-08	6.01492e-06
AT4G10350	60.7344	94.1861	27.2827	0.289668	-1.78753	1.53275e-06	6.97775e-05
AT3G16460	64.1826	99.4836	28.8816	0.290315	-1.78431	5.32573e-08	3.39798e-06
AT4G22235	40.0351	62.0347	18.0354	0.290731	-1.78224	1.48021e-06	6.75071e-05
AT3G12910	20.6397	31.9496	9.32978	0.292015	-1.77589	0.000635888	0.0118809
AT5G59330	149.157	229.385	68.9304	0.300502	-1.73456	2.91653e-15	5.30136e-13
AT4G33420	297.222	455.805	138.638	0.304162	-1.71709	6.49308e-15	1.15531e-12
AT2G03360	30.3244	46.297	14.3518	0.309994	-1.68969	5.50014e-05	0.00158349
AT2G15042	66.4547	101.329	31.5804	0.311662	-1.68195	2.23352e-09	1.89369e-07
AT1G66190	51.9809	79.0436	24.9182	0.315246	-1.66545	1.26586e-05	0.000441206
AT5G42530	1090.97	1657.14	524.798	0.316689	-1.65886	1.56637e-42	1.46577e-39
AT1G18860	45.4349	68.8469	22.023	0.319883	-1.64438	1.30194e-06	6.00269e-05
AT1G35140	794.257	1203.52	384.993	0.319889	-1.64436	3.77363e-14	6.07291e-12
AT2G46660	127.018	192.27	61.7666	0.321249	-1.63824	0.00302205	0.0399454
AT1G02220	623.888	944.242	303.535	0.321459	-1.63729	1.38219e-39	1.12653e-36
AT4G11650	452.476	683.73	221.223	0.323553	-1.62793	2.5618e-38	2.0227e-35
AT5G46960	110.707	166.741	54.6737	0.327896	-1.60869	0.00298992	0.0396378
AT3G22250	59.0057	88.6287	29.3828	0.331526	-1.59281	7.44495e-08	4.65604e-06
AT2G43590	197.965	296.511	99.4196	0.335299	-1.57648	2.20008e-08	1.53133e-06
AT1G29860	38.9592	58.2669	19.6515	0.337266	-1.56804	2.31571e-05	0.000757886
AT1G66760	200.883	299.449	102.317	0.341683	-1.54927	6.93454e-15	1.22523e-12
AT4G01140	114.728	170.955	58.5016	0.342204	-1.54707	2.10081e-11	2.38023e-09
AT2G20800	20.0213	29.8269	10.2158	0.342502	-1.54581	0.00256368	0.0353018
AT5G24160	237.631	353.914	121.348	0.342874	-1.54425	1.21295e-16	2.5376e-14
AT5G65080	102.896	153.175	52.6174	0.343512	-1.54157	0.00010494	0.00270276
AT3G61930	512.996	762.558	263.434	0.345461	-1.5334	8.72527e-25	3.49925e-22
AT2G28710	91.4437	135.84	47.0471	0.346341	-1.52974	1.17108e-09	1.06434e-07
AT2G25185	79.1697	117.4	40.939	0.348712	-1.51989	0.000371887	0.00769542
AT3G20340	198.774	294.708	102.84	0.348955	-1.51889	4.84517e-19	1.27519e-16
AT2G05380	115.367	170.048	60.6867	0.35688	-1.48649	3.39351e-08	2.24451e-06
AT4G18340	1478.33	2178.86	777.801	0.356976	-1.4861	2.30339e-59	3.23318e-56
AT3G47380	439.455	647.469	231.441	0.357454	-1.48417	8.66271e-17	1.8919e-14
AT5G13670	25.1916	37.1072	13.2761	0.357777	-1.48287	0.00173352	0.0259782
AT1G09500	2966.4	4364.44	1568.36	0.35935	-1.47654	1.22885e-62	2.21773e-59
AT5G38900	359.205	528.186	190.223	0.360144	-1.47335	9.10999e-28	4.51319e-25
AT4G22520	90.8021	133.478	48.1265	0.360559	-1.47169	1.45055e-08	1.0623e-06
AT2G24850	21.9853	32.2801	11.6905	0.362157	-1.46531	0.00231952	0.0325764
AT1G25550	359.757	526.256	193.259	0.367234	-1.44523	4.87827e-26	2.16236e-23
AT2G20670	460.907	673.648	248.166	0.368391	-1.44069	0.00272499	0.0369364
AT4G32480	948.642	1385.62	511.662	0.369265	-1.43727	5.36936e-13	7.41324e-11
AT5G42510	46.71	68.1223	25.2976	0.371356	-1.42913	1.64253e-05	0.000559302
AT1G50590	277.012	403.893	150.13	0.371707	-1.42776	2.91466e-19	7.83424e-17
AT1G62760	1453.94	2119.5	788.388	0.371969	-1.42675	5.80724e-37	4.19216e-34
AT1G15040	93.4301	136.173	50.6878	0.372232	-1.42573	1.7475e-08	1.25433e-06
AT4G27810	398.269	579.588	216.949	0.374317	-1.41767	1.00859e-21	3.39775e-19
AT5G39270	65.1572	94.6442	35.6701	0.376887	-1.4078	0.000116645	0.00295602
AT3G44550	13903.3	20168.8	7637.71	0.378689	-1.40091	7.48172e-33	4.61056e-30
AT1G15385	351.136	508.878	193.393	0.380039	-1.39578	1.35968e-23	5.2051e-21
AT3G27400	9556.79	13840	5273.55	0.381036	-1.392	2.22688e-61	3.75096e-58
AT2G25510	1785.69	2583.35	988.025	0.382459	-1.38662	9.18854e-13	1.24149e-10
AT5G51460	495.643	716.174	275.113	0.384143	-1.38029	4.76524e-28	2.40797e-25
AT1G61820	1727.25	2495.43	959.07	0.38433	-1.37958	1.55959e-51	1.79111e-48
AT2G45570	526.317	758.688	293.946	0.38744	-1.36795	2.08652e-11	2.37508e-09
AT3G52970	171.632	247.081	96.1834	0.38928	-1.36112	2.47263e-12	3.18742e-10
AT5G11210	393.208	565.433	220.983	0.39082	-1.35542	1.69269e-25	7.24873e-23
AT5G44572	139.665	200.737	78.5933	0.391523	-1.35283	1.98311e-08	1.39959e-06
AT1G09380	137.726	197.941	77.5105	0.391585	-1.3526	1.60632e-11	1.88769e-09
AT1G47655	146.339	210.252	82.4258	0.392034	-1.35095	2.74339e-08	1.87337e-06
AT1G07610	231.36	332.347	130.374	0.392281	-1.35004	1.48256e-09	1.29614e-07
AT3G07970	5202.4	7459.52	2945.28	0.394834	-1.34068	1.09692e-59	1.63028e-56
AT4G36850	52.1965	74.8022	29.5908	0.395587	-1.33793	0.00173664	0.025994
AT1G67980	114.612	164.096	65.1275	0.396886	-1.3332	4.21614e-05	0.00125916
AT4G30290	1259.85	1802.1	717.596	0.3982	-1.32844	8.71171e-24	3.38631e-21
AT4G33020	48.957	69.9756	27.9385	0.399261	-1.3246	5.52202e-05	0.00158545
AT1G01340	104.454	149.15	59.7586	0.400663	-1.31954	8.76656e-09	6.67156e-07
AT2G16760	100.318	143.186	57.4501	0.401227	-1.31751	7.03626e-09	5.45332e-07
AT4G15660	40.1528	57.1424	23.1633	0.405361	-1.30272	0.00123712	0.0197829
AT4G15700	274.851	391.054	158.649	0.405695	-1.30153	1.18852e-07	7.23592e-06
AT1G75040	38.64	54.8321	22.4479	0.409392	-1.28844	0.000336413	0.00711876
AT2G04190	29.5048	41.8615	17.1482	0.409641	-1.28757	0.00159246	0.0242672
AT1G54000	1370.95	1941.16	800.745	0.412508	-1.27751	1.98687e-25	8.36671e-23
AT2G47550	549.279	777.093	321.465	0.413676	-1.27343	4.74935e-25	1.93544e-22
AT1G33770	190.593	269.253	111.932	0.415714	-1.26634	2.12728e-13	3.12488e-11
AT1G21850	197.457	278.78	116.133	0.416577	-1.26334	0.000424458	0.00862779
AT1G69880	52.8035	74.5352	31.0718	0.416874	-1.26232	3.31468e-05	0.00103132
AT3G48850	147.194	207.748	86.6394	0.417041	-1.26174	4.27869e-11	4.76236e-09
AT1G43800	87.0454	122.624	51.4666	0.41971	-1.25253	2.1001e-06	9.26025e-05
AT4G23500	1775.63	2487.23	1064.03	0.427796	-1.22501	1.43578e-47	1.51151e-44
AT1G73220	248.272	347.613	148.931	0.42844	-1.22283	1.42898e-15	2.65476e-13
AT2G04910	153.554	214.966	92.1421	0.428635	-1.22218	8.57454e-10	7.96487e-08
AT1G24140	117.642	164.692	70.5927	0.428635	-1.22218	3.73549e-07	2.01668e-05
AT5G11540	158.344	221.581	95.1065	0.429218	-1.22022	4.01976e-10	3.86172e-08
AT2G26560	207.721	290.441	125.002	0.430385	-1.2163	1.02458e-08	7.63631e-07
AT3G23550	304.839	426.182	183.497	0.43056	-1.21571	0.000916545	0.0158396
AT5G19120	2596.7	3629.12	1564.28	0.431036	-1.21412	8.01363e-06	0.00029558
AT4G30610	4938.24	6898.64	2977.84	0.431656	-1.21205	4.51398e-61	7.12813e-58
AT1G56710	74.4051	103.905	44.9049	0.432171	-1.21033	0.0012225	0.0195965
AT1G71000	54.4077	75.8645	32.9509	0.434339	-1.20311	0.00138451	0.0216199
AT1G11925	262.874	366.428	159.32	0.434793	-1.2016	1.16757e-12	1.54632e-10
AT3G19660	214.895	299.082	130.709	0.437033	-1.19419	4.20533e-13	6.00293e-11
AT4G01700	451.211	627.526	274.897	0.438064	-1.19079	7.44635e-17	1.65035e-14
AT4G02330	684.281	951.668	416.894	0.438067	-1.19078	4.65974e-20	1.30814e-17
AT2G33750	189.61	263.699	115.522	0.438084	-1.19072	0.000871357	0.0152463
AT5G58400	67.5487	93.9136	41.1837	0.438528	-1.18926	0.0010252	0.0172234
AT5G05730	1655.22	2300.93	1009.52	0.438745	-1.18855	2.29964e-41	1.93676e-38
AT4G37610	931.039	1294.06	568.013	0.438937	-1.18791	0.000352805	0.00737912
AT5G08240	135.644	188.501	82.7869	0.439184	-1.1871	2.8955e-09	2.40651e-07
AT4G39000	77.5504	107.67	47.4311	0.440524	-1.18271	0.00199258	0.0288856
AT4G36110	166.307	230.566	102.049	0.442603	-1.17592	1.19063e-10	1.25344e-08
AT3G17580	340.09	471.304	208.877	0.443189	-1.17401	1.19883e-14	2.03286e-12
AT1G22880	1149.06	1591.92	706.194	0.443611	-1.17263	1.47899e-31	8.49276e-29
AT1G51960	38.2028	52.9113	23.4944	0.444033	-1.17126	0.00105379	0.0175511
AT1G29640	149.22	206.487	91.9524	0.445318	-1.16709	1.46554e-09	1.28571e-07
AT1G03840	584.804	808.896	360.712	0.445931	-1.16511	1.69954e-21	5.50519e-19
AT2G37360	40.4724	55.9549	24.9899	0.446608	-1.16292	0.00108007	0.0178827
AT2G32530	968.357	1338.56	598.152	0.446862	-1.1621	1.59804e-25	6.96138e-23
AT4G37010	111.187	153.644	68.7303	0.447335	-1.16057	7.03599e-06	0.00026533
AT4G21230	68.6781	94.8396	42.5167	0.448301	-1.15746	3.27401e-05	0.00102251
AT4G14640	106.152	146.56	65.7446	0.448585	-1.15655	3.18481e-07	1.76464e-05
AT3G44540	6565.81	9064.3	4067.33	0.44872	-1.15611	4.62178e-21	1.42407e-18
AT5G44568	202.914	280.054	125.775	0.449109	-1.15486	6.50847e-10	6.13594e-08
AT5G43580	125.109	172.667	77.5514	0.449138	-1.15477	5.838e-05	0.00165548
AT5G03350	232.158	320.371	143.946	0.449311	-1.15421	0.00273363	0.036994
AT2G29620	58.4304	80.5577	36.3031	0.450647	-1.14993	0.000574189	0.0109739
AT3G18250	136.593	188.296	84.8907	0.450837	-1.14932	8.33201e-09	6.41059e-07
AT1G69820	59.7495	82.3441	37.1549	0.451214	-1.14812	8.76351e-05	0.00232583
AT3G55720	44.4695	61.1127	27.8263	0.455328	-1.13502	0.00177655	0.0264037
AT1G68390	358.872	492.528	225.215	0.457263	-1.1289	3.52674e-10	3.42718e-08
AT3G20210	633.362	868.308	398.416	0.458842	-1.12393	0.000960194	0.01647
AT3G59080	671.565	920.102	423.027	0.459761	-1.12104	3.55981e-13	5.11035e-11
AT1G32350	226.036	309.655	142.417	0.459922	-1.12054	9.65211e-07	4.63632e-05
AT2G29470	838.666	1147.59	529.745	0.461617	-1.11523	3.64997e-17	8.38366e-15
AT3G24230	191.773	262.383	121.162	0.461773	-1.11474	2.17569e-05	0.000718573
AT5G14470	68.9867	94.1137	43.8596	0.466028	-1.10151	0.00233136	0.0327246
AT3G22060	273.014	372.359	173.669	0.466401	-1.10036	5.29664e-13	7.35301e-11
AT2G05995	53.9472	73.5469	34.3476	0.467017	-1.09845	0.000338381	0.00713054
AT4G15680	187.654	255.743	119.564	0.467517	-1.09691	1.15203e-09	1.05461e-07
AT3G24670	915.016	1246.54	583.488	0.468084	-1.09516	2.57088e-21	8.22226e-19
AT5G53290	46.7931	63.6935	29.8927	0.46932	-1.09136	0.00136989	0.021457
AT3G25950	138.936	189.075	88.797	0.46964	-1.09037	1.69695e-07	1.00176e-05
AT3G26440	325.889	443.4	208.378	0.469954	-1.08941	1.34172e-14	2.25999e-12
AT5G40260	122.376	166.408	78.3431	0.470788	-1.08685	0.000487438	0.00963663
AT4G15690	354.369	481.716	227.022	0.471277	-1.08535	0.000131123	0.00326399
AT4G12890	362.483	491.743	233.224	0.47428	-1.07619	0.00122313	0.0195965
AT3G28210	80.9044	109.719	52.0899	0.474759	-1.07473	2.77919e-05	0.000892236
AT3G32980	271.465	367.913	175.017	0.475701	-1.07187	4.66684e-13	6.58729e-11
AT2G37430	72.6557	98.421	46.8903	0.476426	-1.06968	0.000454933	0.00910083
AT5G01550	330.34	447.358	213.322	0.476848	-1.0684	9.77694e-15	1.69195e-12
AT1G25340	1533.58	2073.98	993.176	0.478874	-1.06228	4.05433e-07	2.1545e-05
AT5G59070	99.0027	133.809	64.1965	0.479762	-1.05961	1.70123e-05	0.000575412
AT5G20250	8372.34	11313.8	5430.86	0.480019	-1.05884	4.22855e-05	0.00125989
AT3G25900	707.026	955.2	458.851	0.480372	-1.05778	2.5491e-14	4.1552e-12
AT5G57240	173.499	234.396	112.602	0.48039	-1.05772	4.87251e-09	3.89585e-07
AT3G55090	4466.64	6031.99	2901.29	0.480983	-1.05594	2.76833e-12	3.49724e-10
AT1G32960	407.858	550.598	265.118	0.481509	-1.05436	3.93928e-05	0.00118771
AT3G19615	189.332	255.301	123.364	0.48321	-1.04928	1.42769e-09	1.2644e-07
AT4G35783	66.5577	89.7457	43.3697	0.483251	-1.04915	0.000184338	0.00434061
AT1G67070	400.883	540.414	261.351	0.483611	-1.04808	3.76659e-16	7.4349e-14
AT1G58340	2464.98	3321.22	1608.74	0.484383	-1.04578	3.00279e-32	1.76439e-29
AT2G43570	53.6866	72.2918	35.0814	0.485275	-1.04313	0.000828706	0.014656
AT5G56540	390.344	525.565	255.122	0.485425	-1.04268	9.91825e-13	1.3259e-10
AT1G77380	3083.95	4141.94	2025.96	0.489132	-1.0317	2.70398e-23	9.90128e-21
AT5G18840	67.5674	90.742	44.3929	0.489221	-1.03144	0.00117421	0.0190666
AT3G15450	22254.3	29874.8	14633.8	0.489837	-1.02963	0.000880464	0.0153228
AT3G10340	1180.52	1584.35	776.689	0.490226	-1.02848	1.96032e-06	8.70463e-05
AT5G52570	69.9669	93.585	46.3487	0.495258	-1.01375	0.000232439	0.00528528
AT1G06540	297.392	397.758	197.027	0.495343	-1.0135	9.60489e-09	7.22253e-07
AT4G02520	558.065	745.813	370.317	0.496528	-1.01005	0.000101077	0.00262739
AT1G60030	293.358	391.992	194.723	0.496753	-1.0094	2.8326e-10	2.78476e-08
AT1G44970	11540.3	15402.2	7678.48	0.498531	-1.00424	3.10931e-07	1.73039e-05
AT1G66160	89.8484	119.914	59.7828	0.498547	-1.0042	0.000138984	0.0034224
AT1G76690	494.659	659.771	329.547	0.499487	-1.00148	1.43481e-07	8.61091e-06
AT4G32870	226.469	301.988	150.951	0.499858	-1.00041	4.33628e-06	0.000171994
AT5G26310	234.868	156.039	313.696	2.01037	1.00746	0.00181062	0.0267748
AT1G34060	1849.24	1227.76	2470.71	2.01237	1.00889	2.92391e-08	1.97528e-06
AT1G14240	77.8114	51.5881	104.035	2.01664	1.01196	7.02235e-05	0.00193557
AT1G13490	121.424	80.0988	162.75	2.03186	1.0228	2.37463e-06	0.000103622
AT5G18430	132.267	87.1808	177.353	2.03432	1.02454	2.51133e-05	0.000814521
AT1G20823	1051.45	688.478	1414.42	2.05441	1.03873	8.91424e-08	5.50678e-06
AT3G13784	63.1107	41.1431	85.0784	2.06787	1.04814	0.00061247	0.0115655
AT5G45990	64.3522	41.8654	86.8391	2.07425	1.05259	0.000229825	0.00524549
AT1G62410	51.079	33.2046	68.9534	2.07662	1.05424	0.00321654	0.0419345
AT1G16410	182.729	118.514	246.945	2.08367	1.05913	1.29607e-06	5.99752e-05
AT4G25350	48.8595	31.6191	66.0998	2.0905	1.06385	0.00383651	0.0481537
AT5G43610	694.694	448.745	940.644	2.09617	1.06775	1.69065e-21	5.50519e-19
AT3G14060	417.477	267.847	567.106	2.11727	1.08221	3.54885e-17	8.22617e-15
AT1G73700	180.085	115.093	245.077	2.12939	1.09044	0.00141826	0.0220515
AT4G18280	1028.32	656.513	1400.13	2.13268	1.09267	4.11911e-18	1.00071e-15
AT3G45730	128.6	81.8106	175.389	2.14384	1.1002	3.31972e-08	2.21309e-06
AT1G13110	221.43	140.345	302.516	2.15553	1.10804	2.85707e-11	3.2083e-09
AT1G08090	385.941	244.584	527.298	2.1559	1.10829	3.84128e-10	3.70435e-08
AT4G14465	161.245	101.653	220.837	2.17246	1.11933	9.06324e-06	0.000327131
AT1G19640	993.491	623.7	1363.28	2.1858	1.12816	3.08166e-23	1.1123e-20
AT3G14440	375.885	235.543	516.226	2.19164	1.13201	3.71258e-05	0.00113151
AT5G43870	457.34	286.247	628.434	2.19542	1.1345	6.59169e-19	1.69944e-16
AT1G65860	51.4787	32.2075	70.7499	2.19669	1.13533	0.00277736	0.0374455
AT1G47400	141.354	88.2462	194.462	2.20363	1.13988	0.00191635	0.0278909
AT1G06830	118.366	73.8177	162.914	2.20698	1.14207	1.28323e-05	0.000445972
AT5G60250	175.928	108.28	243.577	2.24951	1.16961	2.47056e-07	1.39958e-05
AT2G27220	204.71	125.536	283.883	2.26136	1.17719	1.69315e-12	2.2051e-10
AT3G28560	70.3271	42.8618	97.7924	2.28157	1.19003	6.00711e-06	0.000231365
AT3G05858	44.2173	26.8544	61.5802	2.29311	1.19731	0.000426686	0.00865288
AT3G28570	106.146	64.3623	147.93	2.2984	1.20063	5.85696e-05	0.00165899
AT1G67290	168.006	101.864	234.148	2.29863	1.20078	0.000300087	0.00648033
AT4G36950	95.7167	57.2724	134.161	2.34251	1.22805	9.03563e-06	0.000326601
AT3G03480	60.0619	35.717	84.4067	2.36321	1.24074	2.25868e-05	0.000742105
AT4G23030	40.3221	23.9425	56.7016	2.36824	1.24381	0.000444451	0.00892646
AT3G46880	78.0357	45.9664	110.105	2.39534	1.26023	0.000134107	0.00332517
AT2G13550	92.0452	53.9066	130.184	2.41499	1.27201	1.8141e-07	1.06214e-05
AT1G68780	254.815	146.049	363.581	2.48945	1.31583	1.03445e-10	1.11219e-08
AT3G58990	131.226	73.6048	188.847	2.56569	1.35934	2.90497e-05	0.000920914
AT4G19690	295.491	165.545	425.436	2.56991	1.36172	5.94399e-06	0.000229284
AT5G54040	53.038	29.6269	76.449	2.58039	1.36759	1.23129e-05	0.000431482
AT5G65090	40.2673	22.2898	58.2447	2.61307	1.38574	8.45301e-05	0.00226243
AT3G28980	226.875	124.483	329.268	2.64509	1.40331	7.93492e-06	0.000293964
AT5G49130	114.527	62.174	166.88	2.68408	1.42443	0.000272894	0.00601128
AT3G59220	239.828	127.772	351.883	2.75399	1.46152	8.68601e-17	1.8919e-14
AT5G63090	118.717	63.1719	174.263	2.75855	1.46391	1.55465e-06	7.03939e-05
AT5G39330	36.749	19.2483	54.2497	2.81841	1.49488	6.68979e-05	0.00185537
AT1G12110	869.645	452.918	1286.37	2.84019	1.50599	4.23576e-33	2.74412e-30
AT1G17420	1761.91	915.535	2608.29	2.84892	1.51042	7.64765e-10	7.1565e-08
AT5G61690	143	71.097	214.904	3.02269	1.59583	2.8097e-16	5.58976e-14
AT1G66450	22.6744	11.0463	34.3026	3.10536	1.63476	0.000535476	0.0103832
AT4G10290	128.936	61.5069	196.365	3.19257	1.67472	1.04562e-05	0.0003742
AT3G16150	926.505	441.675	1411.33	3.19541	1.676	4.48542e-05	0.00132085
AT4G37295	28.7574	13.1631	44.3516	3.36938	1.75248	7.4088e-05	0.00202587
AT2G41415	517.37	230.317	804.424	3.49269	1.80434	3.34011e-19	8.88329e-17
AT3G23470	36.2688	15.81	56.7275	3.58807	1.84321	3.00868e-05	0.000952597
AT3G13130	37.1191	16.0723	58.166	3.61902	1.8556	1.10879e-06	5.2169e-05
AT5G47330	122.68	53.1011	192.258	3.62061	1.85623	3.0941e-05	0.000975974
AT4G30170	54.4033	23.5422	85.2643	3.62176	1.85669	1.65466e-07	9.81379e-06
AT3G23175	18.6776	7.93707	29.4182	3.70643	1.89003	0.000246542	0.0055667
AT1G53490	272.76	115.684	429.836	3.71561	1.8936	4.55674e-16	8.8562e-14
AT3G23460	747.39	311.518	1183.26	3.79838	1.92538	3.72736e-68	7.24427e-65
AT1G67105	184.094	71.6907	296.497	4.13578	2.04816	2.03043e-23	7.54426e-21
AT4G38340	56.8815	20.8321	92.9309	4.46095	2.15735	2.69657e-12	3.4237e-10
AT1G49810	27.5791	9.78806	45.3702	4.63525	2.21265	3.83996e-07	2.06867e-05
AT5G38760	17.9636	6.3497	29.5775	4.65809	2.21974	0.00208273	0.0299672
AT4G01630	26.0623	7.60615	44.5184	5.85294	2.54916	4.88262e-08	3.13904e-06
AT3G55515	19.6707	4.56382	34.7775	7.62027	2.92984	3.44202e-05	0.00106056
AT3G46570	7.12378	1.52141	12.7262	8.36472	3.06432	0.00155386	0.023776
AT1G53480	42.7473	8.20336	77.2912	9.4219	3.23602	1.59424e-06	7.20572e-05
AT5G43935	8.23157	1.52096	14.9422	9.82415	3.29633	0.000314618	0.00672517
AT3G50610	26.6956	3.96965	49.4216	12.4499	3.63806	4.77979e-06	0.000188109
AT5G66816	30.8944	4.56467	57.2241	12.5363	3.64804	6.28138e-13	8.57867e-11
