# Supplementary material for: Transcriptional profiling of the Arabidopsis abscission mutant hae hsl2 by RNA-Seq
Source: BMC Genomics. 2013 Jan 17;14:37. doi: 10.1186/1471-2164-14-37 (PMC3566969; doi:10.1186/1471-2164-14-37)
Supplement: Additional file 3 — Full GO term-enrichment for RNA-Seq differentially expressed genes. [file 1471-2164-14-37-S3.xls]

## Sheet: 3A - Table 1
Additional File 3A: Full GO term-enrichment for RNA-Seq differentially expressed genes with lower expression in hae hsl2.
GO accession	Category	Term	Total Arabidopsis Genes	Number of Arabidopsis Gene Matches	Total Query Genes	Number of Query Gene Matches	p-value	FDR	Gene Identifiers for Query Gene Matches
GO:0055114	Biological Process	oxidation reduction	28110	713	277	42	6.6e-20	1.2e-17	// AT2G46660 // AT2G30750 // AT3G52970 // AT4G15680 // AT5G52570 // AT1G44970 // AT2G20800 // AT4G15660 // AT5G11540 // AT4G15700 // AT5G24160 // AT5G39580 // AT3G44550 // AT2G45570 // AT3G49620 // AT1G30700 // AT1G30740 // AT3G22360 // AT1G30720 // AT1G30760 // AT5G58400 // AT5G38900 // AT1G47990 // AT1G12130 // AT5G57220 // AT2G18980 // AT3G44560 // AT4G15690 // AT1G21850 // AT3G44540 // AT5G48…
GO:0012505	Cellular Component	endomembrane system	28110	3558	277	85	4.4e-15	1.5e-13	// AT4G01140 // AT3G25950 // AT4G22235 // AT5G58412 // AT2G46660 // AT4G11470 // AT5G19120 // AT5G40000 // AT5G48175 // AT1G30760 // AT1G61440 // AT4G15680 // AT4G18340 // AT1G44970 // AT2G43880 // AT4G39000 // AT4G02330 // AT2G04910 // AT2G44470 // AT2G41810 // AT5G44572 // AT5G11540 // AT4G15700 // AT4G22470 // AT1G36622 // AT5G46960 // AT5G24160 // AT5G39580 // AT5G13670 // AT3G59080 // AT2G25…
GO:0008152	Biological Process	metabolic process	28110	10358	277	164	5.1e-14	4.7e-12	// AT2G46660 // AT4G11470 // AT1G05280 // AT5G40000 // AT1G62760 // AT4G30610 // AT4G15680 // AT5G52570 // AT1G44970 // AT4G23500 // AT4G37010 // AT2G37430 // AT4G11480 // AT5G11540 // AT5G01550 // AT4G25810 // AT4G39250 // AT5G39580 // AT3G59080 // AT3G49620 // AT2G03360 // AT4G16820 // AT1G67980 // AT3G24670 // AT2G02010 // AT1G12130 // AT2G18980 // AT4G15690 // AT1G21850 // AT2G26420 // AT5G44…
GO:0055085	Biological Process	transmembrane transport	28110	402	277	22	2.5e-10	1.5e-08	// AT1G01340 // AT1G77380 // AT2G01280 // AT1G60030 // AT4G33020 // AT1G19780 // AT5G13170 // AT1G58340 // AT5G11210 // AT3G23550 // AT1G33090 // AT5G40260 // AT3G48850 // AT3G55090 // AT1G73220 // AT2G37360 // AT1G66760 // AT4G19030 // AT5G18840 // AT4G23700 // AT1G33100 // AT3G11430
GO:0034220	Biological Process	ion transmembrane transport	28110	62	277	10	2.1e-09	9.6e-08	// AT5G18840 // AT1G01340 // AT3G11430 // AT2G01280 // AT5G11210 // AT4G23700 // AT1G73220 // AT4G33020 // AT1G19780 // AT4G19030
GO:0016798	Molecular Function	hydrolase activity, acting on glycosyl bonds	28110	445	277	22	1.5e-09	1.1e-07	// AT4G18340 // AT4G39000 // AT2G44470 // AT4G25810 // AT2G43880 // AT2G41850 // AT1G61820 // AT1G56710 // AT3G07970 // AT4G30280 // AT4G01700 // AT3G57240 // AT5G20250 // AT3G59850 // AT4G30290 // AT3G60140 // AT4G23500 // AT2G43890 // AT1G22880 // AT2G43570 // AT1G71380 // AT2G43590
GO:0016491	Molecular Function	oxidoreductase activity	28110	1428	277	40	4.4e-09	1.6e-07	// AT2G46660 // AT2G30750 // AT3G52970 // AT4G15680 // AT5G52570 // AT1G44970 // AT2G20800 // AT4G15660 // AT5G11540 // AT4G15700 // AT5G24160 // AT5G39580 // AT3G44550 // AT2G45570 // AT3G49620 // AT1G30700 // AT1G30740 // AT3G22360 // AT1G30720 // AT1G30760 // AT5G58400 // AT5G38900 // AT1G12130 // AT5G57220 // AT2G18980 // AT3G44560 // AT4G15690 // AT1G21850 // AT3G44540 // AT5G44400 // AT4G08…
GO:0004553	Molecular Function	hydrolase activity, hydrolyzing O-glycosyl compounds	28110	405	277	20	8.7e-09	1.6e-07	// AT4G01700 // AT4G25810 // AT3G57240 // AT3G60140 // AT3G59850 // AT4G23500 // AT4G39000 // AT2G43890 // AT2G43880 // AT2G41850 // AT1G22880 // AT2G43570 // AT4G18340 // AT1G56710 // AT5G20250 // AT2G44470 // AT1G71380 // AT2G43590 // AT1G61820 // AT3G07970
GO:0003824	Molecular Function	catalytic activity	28110	8207	277	126	8.5e-09	1.6e-07	// AT2G46660 // AT4G11470 // AT1G05280 // AT5G40000 // AT1G62760 // AT4G30610 // AT4G15680 // AT5G52570 // AT1G44970 // AT4G11480 // AT5G11540 // AT5G01550 // AT4G25810 // AT5G39580 // AT3G59080 // AT3G49620 // AT2G03360 // AT4G16820 // AT1G67980 // AT3G24670 // AT1G12130 // AT2G18980 // AT4G15690 // AT1G21850 // AT2G26420 // AT5G44400 // AT4G08770 // AT3G60140 // AT4G23150 // AT2G47550 // AT2G43…
GO:0050832	Biological Process	defense response to fungus	28110	171	277	12	2.7e-07	1e-05	// AT4G01700 // AT4G11650 // AT5G39580 // AT5G38900 // AT5G43580 // AT5G57220 // AT1G61560 // AT5G61890 // AT2G14560 // AT4G02520 // AT1G02920 // AT1G03850
GO:0030312	Cellular Component	external encapsulating structure	28110	607	277	21	1.1e-06	1.3e-05	// AT5G44400 // AT4G01700 // AT5G03350 // AT4G25810 // AT3G57240 // AT1G32960 // AT4G23500 // AT1G75040 // AT4G30280 // AT2G43570 // AT1G22880 // AT5G59810 // AT3G32980 // AT1G54000 // AT1G71380 // AT3G22060 // AT4G02330 // AT4G30290 // AT2G47550 // AT1G35140 // AT1G62440
GO:0005618	Cellular Component	cell wall	28110	604	277	21	1.1e-06	1.3e-05	// AT5G44400 // AT4G01700 // AT5G03350 // AT4G25810 // AT3G57240 // AT1G32960 // AT4G23500 // AT1G75040 // AT4G30280 // AT2G43570 // AT1G22880 // AT5G59810 // AT3G32980 // AT1G54000 // AT1G71380 // AT3G22060 // AT4G02330 // AT4G30290 // AT2G47550 // AT1G35140 // AT1G62440
GO:0050660	Molecular Function	FAD binding	28110	96	277	9	9.3e-07	1.4e-05	// AT5G44400 // AT1G30760 // AT5G24160 // AT1G12130 // AT1G30700 // AT1G30740 // AT1G30730 // AT1G30720 // AT5G11540
GO:0009055	Molecular Function	electron carrier activity	28110	370	277	16	1.5e-06	1.8e-05	// AT5G44400 // AT4G15700 // AT1G30760 // AT2G46660 // AT2G30750 // AT3G52970 // AT5G57220 // AT2G45570 // AT4G15680 // AT4G15690 // AT1G30700 // AT1G03850 // AT1G30740 // AT4G15660 // AT1G30730 // AT1G30720
GO:0042221	Biological Process	response to chemical stimulus	28110	2250	277	47	1e-06	3.1e-05	// AT5G05730 // AT2G24850 // AT4G36110 // AT4G30610 // AT1G44970 // AT3G56350 // AT1G58340 // AT4G02330 // AT2G37430 // AT4G33020 // AT1G33090 // AT5G01550 // AT5G64905 // AT1G66160 // AT3G52450 // AT1G75040 // AT2G26560 // AT4G37610 // AT3G28210 // AT5G13170 // AT3G49620 // AT4G14640 // AT2G14560 // AT4G14400 // AT4G23280 // AT3G23550 // AT5G58400 // AT1G67070 // AT2G33710 // AT2G40180 // AT3G20…
GO:0009620	Biological Process	response to fungus	28110	216	277	12	2.8e-06	7.3e-05	// AT4G01700 // AT4G11650 // AT5G39580 // AT5G38900 // AT5G43580 // AT5G57220 // AT1G61560 // AT5G61890 // AT2G14560 // AT4G02520 // AT1G02920 // AT1G03850
GO:0004650	Molecular Function	polygalacturonase activity	28110	71	277	7	1.1e-05	0.0001	// AT4G23500 // AT2G43890 // AT2G43880 // AT2G41850 // AT1G56710 // AT3G59850 // AT3G07970
GO:0015035	Molecular Function	protein disulfide oxidoreductase activity	28110	46	277	6	1.1e-05	0.0001	// AT4G15700 // AT5G38900 // AT4G15680 // AT4G15690 // AT4G15660 // AT1G03850
GO:0051707	Biological Process	response to other organism	28110	673	277	21	5.4e-06	0.00012	// AT4G23280 // AT5G05730 // AT4G11650 // AT3G57240 // AT5G39580 // AT5G38900 // AT4G01700 // AT2G30750 // AT2G26560 // AT5G57220 // AT1G58340 // AT1G61560 // AT5G43580 // AT1G75040 // AT5G61890 // AT2G14560 // AT1G03850 // AT4G14400 // AT4G02520 // AT1G02920 // AT2G35980
GO:0005975	Biological Process	carbohydrate metabolic process	28110	912	277	25	6.2e-06	0.00013	// AT5G14470 // AT4G18340 // AT4G39000 // AT3G30720 // AT5G30500 // AT2G44470 // AT4G25810 // AT2G43880 // AT2G41850 // AT1G56710 // AT3G59850 // AT4G30280 // AT1G67070 // AT5G57220 // AT3G07970 // AT5G51460 // AT4G30290 // AT4G23500 // AT2G43890 // AT1G22880 // AT1G22210 // AT2G43570 // AT2G32530 // AT1G71380 // AT2G43590
GO:0050896	Biological Process	response to stimulus	28110	4097	277	68	9.4e-06	0.00017	// AT5G05730 // AT2G24850 // AT2G30750 // AT4G36110 // AT3G16460 // AT4G30610 // AT4G23690 // AT1G44970 // AT5G65080 // AT1G58340 // AT4G37010 // AT4G02330 // AT2G37430 // AT4G37610 // AT2G35980 // AT1G33090 // AT3G44550 // AT5G01550 // AT5G64905 // AT1G66160 // AT1G67070 // AT3G52450 // AT3G49620 // AT1G75040 // AT2G26560 // AT5G39580 // AT5G43580 // AT3G32980 // AT4G33020 // AT5G13170 // AT5G07…
GO:0006952	Biological Process	defense response	28110	883	277	24	1.1e-05	0.00018	// AT4G23690 // AT2G26560 // AT2G35980 // AT5G64905 // AT3G52450 // AT1G75040 // AT5G43580 // AT5G07390 // AT2G14560 // AT4G14400 // AT4G23280 // AT4G01700 // AT4G11650 // AT5G39580 // AT5G38900 // AT5G57220 // AT5G61890 // AT4G19030 // AT5G42510 // AT1G61560 // AT4G23310 // AT4G02520 // AT1G02920 // AT1G03850
GO:0009607	Biological Process	response to biotic stimulus	28110	724	277	21	1.6e-05	0.00024	// AT4G23280 // AT5G05730 // AT4G11650 // AT3G57240 // AT5G39580 // AT5G38900 // AT4G01700 // AT2G30750 // AT2G26560 // AT5G57220 // AT1G58340 // AT1G61560 // AT5G43580 // AT1G75040 // AT5G61890 // AT2G14560 // AT1G03850 // AT4G14400 // AT4G02520 // AT1G02920 // AT2G35980
GO:0020037	Molecular Function	heme binding	28110	282	277	12	3.6e-05	0.00026	// AT4G08770 // AT2G46660 // AT2G30750 // AT3G52970 // AT5G39580 // AT5G57220 // AT2G18980 // AT2G45570 // AT4G33420 // AT3G32980 // AT1G44970 // AT5G58400
GO:0015036	Molecular Function	disulfide oxidoreductase activity	28110	57	277	6	3.5e-05	0.00026	// AT4G15700 // AT5G38900 // AT4G15680 // AT4G15690 // AT4G15660 // AT1G03850
GO:0044464	Cellular Component	cell part	28110	15326	277	184	4e-05	0.00027	// AT5G58412 // AT2G46660 // AT4G11470 // AT5G40000 // AT4G19980 // AT3G16460 // AT4G15680 // AT5G52570 // AT1G44970 // AT2G43880 // AT4G37010 // AT2G04910 // AT2G41810 // AT2G37430 // AT1G77380 // AT5G11540 // AT4G25810 // AT5G39580 // AT5G13670 // AT3G59080 // AT5G13170 // AT5G07390 // AT1G61820 // AT1G11925 // AT2G03360 // AT4G16820 // AT1G67980 // AT3G24670 // AT5G38680 // AT2G02010 // AT4G11…
GO:0005623	Cellular Component	cell	28110	15326	277	184	4e-05	0.00027	// AT5G58412 // AT2G46660 // AT4G11470 // AT5G40000 // AT4G19980 // AT3G16460 // AT4G15680 // AT5G52570 // AT1G44970 // AT2G43880 // AT4G37010 // AT2G04910 // AT2G41810 // AT2G37430 // AT1G77380 // AT5G11540 // AT4G25810 // AT5G39580 // AT5G13670 // AT3G59080 // AT5G13170 // AT5G07390 // AT1G61820 // AT1G11925 // AT2G03360 // AT4G16820 // AT1G67980 // AT3G24670 // AT5G38680 // AT2G02010 // AT4G11…
GO:0043086	Biological Process	negative regulation of catalytic activity	28110	30	277	5	2.2e-05	0.0003	// AT3G47380 // AT1G62760 // AT2G47550 // AT5G46960 // AT5G43580
GO:0009743	Biological Process	response to carbohydrate stimulus	28110	225	277	11	2.3e-05	0.0003	// AT2G33710 // AT1G66160 // AT3G60140 // AT3G52450 // AT5G37490 // AT5G20250 // AT3G49620 // AT4G37610 // AT1G67070 // AT2G37430 // AT3G28210
GO:0009699	Biological Process	phenylpropanoid biosynthetic process	28110	149	277	9	2.7e-05	0.00033	// AT1G61820 // AT1G75040 // AT3G44550 // AT4G23690 // AT1G67980 // AT3G44540 // AT5G48100 // AT1G09500 // AT3G11430
GO:0006950	Biological Process	response to stress	28110	2407	277	45	2.9e-05	0.00033	// AT5G05730 // AT2G24850 // AT3G44550 // AT3G16460 // AT4G23690 // AT1G44970 // AT5G65080 // AT4G37010 // AT4G02330 // AT2G26560 // AT4G37610 // AT2G35980 // AT5G39580 // AT5G64905 // AT3G52450 // AT3G49620 // AT1G75040 // AT5G43580 // AT4G23310 // AT5G13170 // AT5G07390 // AT2G14560 // AT4G14400 // AT4G23280 // AT4G01700 // AT4G11650 // AT5G58400 // AT5G38900 // AT3G20340 // AT5G57220 // AT2G18…
GO:0005506	Molecular Function	iron ion binding	28110	347	277	13	6e-05	0.0004	// AT4G08770 // AT2G46660 // AT4G33420 // AT2G30750 // AT3G52970 // AT5G39580 // AT5G57220 // AT2G18980 // AT2G45570 // AT3G49620 // AT3G32980 // AT1G44970 // AT5G58400
GO:0016209	Molecular Function	antioxidant activity	28110	135	277	8	8.5e-05	0.00052	// AT4G08770 // AT5G58400 // AT2G18980 // AT4G33420 // AT3G32980 // AT1G44970 // AT3G56350 // AT5G39580
GO:0046906	Molecular Function	tetrapyrrole binding	28110	315	277	12	9.9e-05	0.00055	// AT4G08770 // AT2G46660 // AT2G30750 // AT3G52970 // AT5G39580 // AT5G57220 // AT2G18980 // AT2G45570 // AT4G33420 // AT3G32980 // AT1G44970 // AT5G58400
GO:0016684	Molecular Function	oxidoreductase activity, acting on peroxide as acceptor	28110	105	277	7	0.00012	0.00058	// AT4G08770 // AT5G58400 // AT2G18980 // AT4G33420 // AT3G32980 // AT1G44970 // AT5G39580
GO:0004601	Molecular Function	peroxidase activity	28110	105	277	7	0.00012	0.00058	// AT4G08770 // AT5G58400 // AT2G18980 // AT4G33420 // AT3G32980 // AT1G44970 // AT5G39580
GO:0044092	Biological Process	negative regulation of molecular function	28110	40	277	5	7.6e-05	0.00077	// AT3G47380 // AT1G62760 // AT2G47550 // AT5G46960 // AT5G43580
GO:0019748	Biological Process	secondary metabolic process	28110	458	277	15	7.2e-05	0.00077	// AT1G61820 // AT1G47990 // AT1G75040 // AT2G29470 // AT5G57220 // AT1G02920 // AT3G44550 // AT5G52570 // AT1G67980 // AT3G44540 // AT4G23690 // AT5G48100 // AT1G09500 // AT4G02520 // AT3G11430
GO:0050662	Molecular Function	coenzyme binding	28110	193	277	9	0.00018	0.0008	// AT5G44400 // AT1G30760 // AT5G24160 // AT1G12130 // AT1G30700 // AT1G30740 // AT1G30730 // AT1G30720 // AT5G11540
GO:0051704	Biological Process	multi-organism process	28110	880	277	22	8.5e-05	0.00082	// AT5G05730 // AT2G30750 // AT2G26560 // AT2G35980 // AT1G75040 // AT5G43580 // AT1G58340 // AT2G14560 // AT4G14400 // AT4G23280 // AT4G01700 // AT4G11650 // AT3G57240 // AT5G39580 // AT5G38900 // AT5G57220 // AT5G61890 // AT1G61440 // AT1G61560 // AT4G02520 // AT1G02920 // AT1G03850
GO:0016787	Molecular Function	hydrolase activity	28110	2952	277	49	0.00022	0.00095	// AT5G19120 // AT5G03820 // AT4G39000 // AT5G40000 // AT1G62760 // AT4G30610 // AT4G18340 // AT3G20210 // AT4G02330 // AT2G44470 // AT2G26560 // AT4G25810 // AT1G27890 // AT5G46960 // AT1G54000 // AT3G59080 // AT1G15040 // AT2G43880 // AT2G41850 // AT3G14225 // AT1G61820 // AT5G03810 // AT1G56710 // AT3G59850 // AT4G30280 // AT4G16820 // AT4G01700 // AT1G28180 // AT3G57240 // AT3G47380 // AT2G40…
GO:0009698	Biological Process	phenylpropanoid metabolic process	28110	188	277	9	0.00015	0.0013	// AT1G61820 // AT1G75040 // AT3G44550 // AT4G23690 // AT1G67980 // AT3G44540 // AT5G48100 // AT1G09500 // AT3G11430
GO:0042398	Biological Process	cellular amino acid derivative biosynthetic process	28110	235	277	10	0.00016	0.0014	// AT5G05730 // AT1G61820 // AT1G75040 // AT3G44550 // AT4G23690 // AT1G67980 // AT3G44540 // AT5G48100 // AT1G09500 // AT3G11430
GO:0022857	Molecular Function	transmembrane transporter activity	28110	984	277	22	0.00039	0.0016	// AT1G01340 // AT1G77380 // AT2G01280 // AT1G60030 // AT2G33750 // AT1G19780 // AT5G13170 // AT1G58340 // AT5G11210 // AT3G23550 // AT1G33090 // AT4G33020 // AT5G40260 // AT3G55090 // AT1G73220 // AT2G37360 // AT1G66760 // AT4G19030 // AT5G18840 // AT4G23700 // AT1G33100 // AT3G11430
GO:0019438	Biological Process	aromatic compound biosynthetic process	28110	243	277	10	0.00021	0.0017	// AT5G05730 // AT1G61820 // AT1G75040 // AT3G44550 // AT4G23690 // AT1G67980 // AT3G44540 // AT5G48100 // AT1G09500 // AT3G11430
GO:0015238	Molecular Function	drug transmembrane transporter activity	28110	65	277	5	0.00062	0.0024	// AT1G66760 // AT1G58340 // AT3G23550 // AT1G33090 // AT1G33100
GO:0016667	Molecular Function	oxidoreductase activity, acting on sulfur group of donors	28110	102	277	6	0.00068	0.0025	// AT4G15700 // AT5G38900 // AT4G15680 // AT4G15690 // AT4G15660 // AT1G03850
GO:0010200	Biological Process	response to chitin	28110	127	277	7	0.00036	0.0029	// AT2G33710 // AT1G66160 // AT3G52450 // AT5G37490 // AT4G37610 // AT2G37430 // AT3G28210
GO:0048037	Molecular Function	cofactor binding	28110	250	277	9	0.0011	0.0037	// AT5G44400 // AT1G30760 // AT5G24160 // AT1G12130 // AT1G30700 // AT1G30740 // AT1G30730 // AT1G30720 // AT5G11540
GO:0006855	Biological Process	multidrug transport	28110	62	277	5	0.0005	0.0039	// AT1G66760 // AT1G58340 // AT3G23550 // AT1G33090 // AT1G33100
GO:0015893	Biological Process	drug transport	28110	64	277	5	0.00058	0.0042	// AT1G66760 // AT1G58340 // AT3G23550 // AT1G33090 // AT1G33100
GO:0005576	Cellular Component	extracellular region	28110	454	277	13	0.00074	0.0042	// AT5G39270 // AT3G57240 // AT1G75040 // AT4G02520 // AT1G32960 // AT4G30610 // AT2G04025 // AT2G43570 // AT3G20210 // AT5G03350 // AT5G48100 // AT4G30290 // AT4G30280
GO:0042493	Biological Process	response to drug	28110	65	277	5	0.00062	0.0044	// AT1G66760 // AT1G58340 // AT3G23550 // AT1G33090 // AT1G33100
GO:0006725	Biological Process	cellular aromatic compound metabolic process	28110	397	277	12	0.00075	0.0051	// AT3G10340 // AT5G05730 // AT1G61820 // AT1G75040 // AT5G57220 // AT3G44550 // AT4G23690 // AT1G67980 // AT3G44540 // AT5G48100 // AT1G09500 // AT3G11430
GO:0071554	Biological Process	cell wall organization or biogenesis	28110	292	277	10	0.00082	0.0054	// AT5G39270 // AT4G10350 // AT2G47550 // AT5G57220 // AT2G41850 // AT2G43570 // AT2G43590 // AT4G30290 // AT4G30280 // AT3G07970
GO:0007568	Biological Process	aging	28110	109	277	6	0.00095	0.006	// AT3G60140 // AT1G67070 // AT5G20250 // AT5G13170 // AT3G49620 // AT2G35980
GO:0005516	Molecular Function	calmodulin binding	28110	179	277	7	0.0024	0.008	// AT1G01340 // AT2G02010 // AT1G51960 // AT1G61560 // AT4G37610 // AT1G50590 // AT1G19780
GO:0004091	Molecular Function	carboxylesterase activity	28110	349	277	10	0.0029	0.0093	// AT4G16820 // AT5G46960 // AT3G47380 // AT1G62760 // AT5G03820 // AT1G54000 // AT3G14225 // AT5G03810 // AT4G02330 // AT2G47550
GO:0006575	Biological Process	cellular amino acid derivative metabolic process	28110	324	277	10	0.0017	0.011	// AT5G05730 // AT1G61820 // AT1G75040 // AT3G44550 // AT4G23690 // AT1G67980 // AT3G44540 // AT5G48100 // AT1G09500 // AT3G11430
GO:0009611	Biological Process	response to wounding	28110	170	277	7	0.0018	0.011	// AT5G05730 // AT2G24850 // AT3G44550 // AT5G43580 // AT3G44540 // AT1G76690 // AT1G66760
GO:0009814	Biological Process	defense response, incompatible interaction	28110	126	277	6	0.0019	0.011	// AT4G11650 // AT5G38900 // AT1G75040 // AT1G61560 // AT4G14400 // AT1G02920
GO:0016298	Molecular Function	lipase activity	28110	145	277	6	0.0037	0.011	// AT4G16820 // AT5G03820 // AT1G54000 // AT3G14225 // AT5G03810 // AT2G26560
GO:0015297	Molecular Function	antiporter activity	28110	146	277	6	0.0039	0.011	// AT3G23550 // AT1G33090 // AT1G58340 // AT4G23700 // AT1G33100 // AT1G66760
GO:0051179	Biological Process	localization	28110	1888	277	32	0.0022	0.012	// AT1G01340 // AT3G05310 // AT2G01280 // AT1G60030 // AT4G22485 // AT1G66760 // AT1G77380 // AT4G17160 // AT4G33020 // AT5G13170 // AT1G58340 // AT5G11210 // AT4G22520 // AT2G33750 // AT5G53290 // AT3G23550 // AT1G33090 // AT3G22600 // AT5G40260 // AT5G57220 // AT3G48850 // AT3G55090 // AT1G73220 // AT2G37360 // AT1G19780 // AT4G19030 // AT5G18840 // AT4G22470 // AT4G23700 // AT1G33100 // AT5G59…
GO:0006810	Biological Process	transport	28110	1816	277	31	0.0023	0.013	// AT1G01340 // AT3G05310 // AT2G01280 // AT1G60030 // AT4G22485 // AT1G66760 // AT1G77380 // AT4G17160 // AT4G33020 // AT5G13170 // AT1G58340 // AT5G11210 // AT4G22520 // AT2G33750 // AT5G53290 // AT3G23550 // AT1G33090 // AT3G22600 // AT5G40260 // AT3G48850 // AT3G55090 // AT1G73220 // AT2G37360 // AT1G19780 // AT4G19030 // AT5G18840 // AT4G22470 // AT4G23700 // AT1G33100 // AT5G59330 // AT3G11…
GO:0051234	Biological Process	establishment of localization	28110	1826	277	31	0.0025	0.013	// AT1G01340 // AT3G05310 // AT2G01280 // AT1G60030 // AT4G22485 // AT1G66760 // AT1G77380 // AT4G17160 // AT4G33020 // AT5G13170 // AT1G58340 // AT5G11210 // AT4G22520 // AT2G33750 // AT5G53290 // AT3G23550 // AT1G33090 // AT3G22600 // AT5G40260 // AT3G48850 // AT3G55090 // AT1G73220 // AT2G37360 // AT1G19780 // AT4G19030 // AT5G18840 // AT4G22470 // AT4G23700 // AT1G33100 // AT5G59330 // AT3G11…
GO:0009617	Biological Process	response to bacterium	28110	306	277	9	0.004	0.02	// AT4G23280 // AT5G05730 // AT4G11650 // AT3G57240 // AT2G30750 // AT4G14400 // AT5G57220 // AT4G02520 // AT1G02920
GO:0006519	Biological Process	cellular amino acid and derivative metabolic process	28110	624	277	14	0.0043	0.021	// AT3G10340 // AT5G05730 // AT1G61820 // AT1G75040 // AT2G02010 // AT3G44550 // AT1G15040 // AT4G23690 // AT1G67980 // AT3G44540 // AT5G48100 // AT1G09500 // AT3G11430 // AT3G25900
GO:0010033	Biological Process	response to organic substance	28110	1349	277	24	0.0044	0.021	// AT5G05730 // AT2G24850 // AT4G36110 // AT4G30610 // AT4G02330 // AT2G37430 // AT3G28210 // AT5G01550 // AT1G66160 // AT3G52450 // AT5G13170 // AT3G49620 // AT2G14560 // AT4G14400 // AT4G23280 // AT1G67070 // AT2G33710 // AT2G40180 // AT5G20250 // AT3G60140 // AT5G37490 // AT4G37610 // AT3G22060 // AT1G03850
GO:0045454	Biological Process	cell redox homeostasis	28110	105	277	5	0.0045	0.021	// AT4G15700 // AT4G15680 // AT4G15690 // AT4G15660 // AT1G69880
GO:0005215	Molecular Function	transporter activity	28110	1267	277	22	0.0082	0.022	// AT1G01340 // AT1G77380 // AT2G01280 // AT1G60030 // AT2G33750 // AT1G19780 // AT5G13170 // AT1G58340 // AT5G11210 // AT3G23550 // AT1G33090 // AT4G33020 // AT5G40260 // AT3G55090 // AT1G73220 // AT2G37360 // AT1G66760 // AT4G19030 // AT5G18840 // AT4G23700 // AT1G33100 // AT3G11430
GO:0015291	Molecular Function	secondary active transmembrane transporter activity	28110	282	277	8	0.0079	0.022	// AT5G18840 // AT3G23550 // AT1G33090 // AT1G58340 // AT2G01280 // AT4G23700 // AT1G33100 // AT1G66760
GO:0044264	Biological Process	cellular polysaccharide metabolic process	28110	155	277	6	0.0051	0.023	// AT4G25810 // AT3G30720 // AT2G32530 // AT4G30290 // AT4G30280 // AT3G07970
GO:0070882	Biological Process	cellular cell wall organization or biogenesis	28110	108	277	5	0.0051	0.023	// AT4G10350 // AT2G41850 // AT4G30290 // AT4G30280 // AT3G07970
GO:0006979	Biological Process	response to oxidative stress	28110	319	277	9	0.0052	0.023	// AT5G58400 // AT3G20340 // AT4G37610 // AT2G18980 // AT4G33420 // AT3G32980 // AT1G44970 // AT3G56350 // AT5G20250
GO:0009505	Cellular Component	plant-type cell wall	28110	269	277	8	0.0061	0.026	// AT2G47550 // AT1G32960 // AT1G22880 // AT1G54000 // AT2G43570 // AT1G71380 // AT1G62440 // AT1G35140
GO:0048046	Cellular Component	apoplast	28110	325	277	9	0.0058	0.026	// AT3G57240 // AT1G75040 // AT4G02520 // AT1G32960 // AT2G43570 // AT5G03350 // AT5G48100 // AT4G30290 // AT4G30280
GO:0044238	Biological Process	primary metabolic process	28110	8633	277	105	0.0066	0.028	// AT4G11470 // AT5G40000 // AT4G30610 // AT5G52570 // AT4G37010 // AT2G37430 // AT5G01550 // AT4G25810 // AT4G39250 // AT3G59080 // AT3G44550 // AT4G16820 // AT1G67980 // AT2G02010 // AT4G11480 // AT2G26420 // AT4G23150 // AT2G43890 // AT1G22880 // AT4G23310 // AT1G09500 // AT4G30290 // AT1G69880 // AT3G20210 // AT5G14470 // AT1G47655 // AT2G01280 // AT3G61930 // AT2G33710 // AT3G25790 // AT1G75…
GO:0004497	Molecular Function	monooxygenase activity	28110	297	277	8	0.011	0.028	// AT2G46660 // AT2G30750 // AT5G24160 // AT1G12130 // AT5G57220 // AT2G45570 // AT5G52570 // AT3G52970
GO:0022804	Molecular Function	active transmembrane transporter activity	28110	562	277	12	0.011	0.028	// AT5G18840 // AT3G23550 // AT1G33090 // AT3G55090 // AT1G58340 // AT1G66760 // AT2G01280 // AT4G23700 // AT1G33100 // AT1G73220 // AT2G37360 // AT1G77380
GO:0006073	Biological Process	cellular glucan metabolic process	28110	119	277	5	0.0075	0.031	// AT3G30720 // AT4G25810 // AT4G30280 // AT2G32530 // AT4G30290
GO:0002376	Biological Process	immune system process	28110	341	277	9	0.0078	0.031	// AT4G11650 // AT3G52450 // AT5G38900 // AT1G75040 // AT4G14400 // AT1G61560 // AT2G26560 // AT1G02920 // AT2G35980
GO:0050790	Biological Process	regulation of catalytic activity	28110	122	277	5	0.0083	0.031	// AT3G47380 // AT1G62760 // AT2G47550 // AT5G46960 // AT5G43580
GO:0006955	Biological Process	immune response	28110	341	277	9	0.0078	0.031	// AT4G11650 // AT3G52450 // AT5G38900 // AT1G75040 // AT4G14400 // AT1G61560 // AT2G26560 // AT1G02920 // AT2G35980
GO:0044042	Biological Process	glucan metabolic process	28110	121	277	5	0.008	0.031	// AT3G30720 // AT4G25810 // AT4G30280 // AT2G32530 // AT4G30290
GO:0005976	Biological Process	polysaccharide metabolic process	28110	172	277	6	0.0082	0.031	// AT4G25810 // AT3G30720 // AT2G32530 // AT4G30290 // AT4G30280 // AT3G07970
GO:0006629	Biological Process	lipid metabolic process	28110	766	277	15	0.01	0.038	// AT4G16820 // AT1G43800 // AT1G47990 // AT3G44550 // AT5G24160 // AT5G03820 // AT3G11430 // AT1G54000 // AT3G14225 // AT5G52570 // AT5G03810 // AT3G44540 // AT5G57240 // AT2G26560 // AT2G26420
GO:0044283	Biological Process	small molecule biosynthetic process	28110	701	277	14	0.011	0.039	// AT5G05730 // AT1G61820 // AT1G43800 // AT1G67070 // AT1G75040 // AT3G44550 // AT4G23690 // AT1G67980 // AT3G44540 // AT5G48100 // AT1G09500 // AT2G26560 // AT3G11430 // AT3G25900
GO:0048869	Biological Process	cellular developmental process	28110	561	277	12	0.011	0.039	// AT5G39270 // AT3G44550 // AT2G40180 // AT5G40260 // AT5G40330 // AT2G04025 // AT3G44560 // AT3G44540 // AT5G56540 // AT1G62440 // AT2G26420 // AT3G07970
GO:0006811	Biological Process	ion transport	28110	427	277	10	0.011	0.039	// AT5G18840 // AT1G01340 // AT3G11430 // AT2G01280 // AT5G11210 // AT4G23700 // AT1G73220 // AT4G33020 // AT1G19780 // AT4G19030
GO:0030599	Molecular Function	pectinesterase activity	28110	146	277	5	0.017	0.04	// AT3G47380 // AT1G62760 // AT2G47550 // AT5G46960 // AT4G02330
GO:0016265	Biological Process	death	28110	136	277	5	0.013	0.042	// AT4G23280 // AT4G14400 // AT2G26560 // AT3G20210 // AT1G61560
GO:0008219	Biological Process	cell death	28110	136	277	5	0.013	0.042	// AT4G23280 // AT4G14400 // AT2G26560 // AT3G20210 // AT1G61560
GO:0010015	Biological Process	root morphogenesis	28110	139	277	5	0.014	0.044	// AT2G04025 // AT5G56540 // AT5G40330 // AT2G26420 // AT5G18560
GO:0042545	Biological Process	cell wall modification	28110	139	277	5	0.014	0.044	// AT5G39270 // AT5G57220 // AT2G41850 // AT2G47550 // AT3G07970
GO:0065009	Biological Process	regulation of molecular function	28110	140	277	5	0.014	0.045	// AT3G47380 // AT1G62760 // AT2G47550 // AT5G46960 // AT5G43580
GO:0019725	Biological Process	cellular homeostasis	28110	196	277	6	0.015	0.045	// AT4G15700 // AT4G15680 // AT4G15690 // AT5G11210 // AT4G15660 // AT1G69880
GO:0045087	Biological Process	innate immune response	28110	315	277	8	0.014	0.045	// AT4G11650 // AT3G52450 // AT5G38900 // AT1G75040 // AT4G14400 // AT1G61560 // AT2G26560 // AT1G02920
GO:0030246	Molecular Function	carbohydrate binding	28110	152	277	5	0.019	0.045	// AT5G03350 // AT1G56250 // AT2G43590 // AT2G43570 // AT1G61440
GO:0043169	Molecular Function	cation binding	28110	2396	277	34	0.021	0.047	// AT4G18340 // AT2G46660 // AT2G30750 // AT3G52970 // AT1G55390 // AT3G16460 // AT1G44970 // AT3G56350 // AT4G37010 // AT2G44470 // AT2G37430 // AT3G28210 // AT5G39580 // AT3G49620 // AT2G45570 // AT5G07390 // AT4G14640 // AT1G61820 // AT3G07000 // AT1G03840 // AT5G58400 // AT5G57220 // AT2G18980 // AT4G33420 // AT1G21850 // AT5G48100 // AT1G43800 // AT4G08770 // AT3G60140 // AT1G24140 // AT3G32…
GO:0043167	Molecular Function	ion binding	28110	2397	277	34	0.021	0.047	// AT4G18340 // AT2G46660 // AT2G30750 // AT3G52970 // AT1G55390 // AT3G16460 // AT1G44970 // AT3G56350 // AT4G37010 // AT2G44470 // AT2G37430 // AT3G28210 // AT5G39580 // AT3G49620 // AT2G45570 // AT5G07390 // AT4G14640 // AT1G61820 // AT3G07000 // AT1G03840 // AT5G58400 // AT5G57220 // AT2G18980 // AT4G33420 // AT1G21850 // AT5G48100 // AT1G43800 // AT4G08770 // AT3G60140 // AT1G24140 // AT3G32…
GO:0006869	Biological Process	lipid transport	28110	146	277	5	0.017	0.05	// AT3G22600 // AT4G22470 // AT4G22485 // AT5G59330 // AT4G22520

## Sheet: 3B - Table 1
Additional File 3B: Full GO term-enrichment for RNA-Seq differentially expressed genes with higher expression in hae hsl2.
GO accession	Category	Term	Total Arabidopsis Genes	Number of Arabidopsis Gene Matches	Total Query Genes	Number of Query Gene Matches	p-value	FDR	Gene Identifiers for Query Gene Matches
GO:0034220	Biological Process	ion transmembrane transport	28110	62	71	5	7.5e-07	2.1e-05	// AT5G43610 // AT1G49810 // AT1G12110 // AT4G19690 // AT1G08090
GO:0055085	Biological Process	transmembrane transport	28110	402	71	9	9.2e-07	2.1e-05	// AT5G43610 // AT5G61690 // AT5G49130 // AT1G49810 // AT4G19690 // AT1G12110 // AT1G08090 // AT1G73700 // AT4G23030
GO:0055114	Biological Process	oxidation reduction	28110	713	71	8	0.00045	0.0068	// AT1G16410 // AT1G13110 // AT1G65860 // AT1G06830 // AT3G14440 // AT5G43935 // AT4G30170 // AT1G17420
GO:0015291	Molecular Function	secondary active transmembrane transporter activity	28110	282	71	5	0.0008	0.0072	// AT5G43610 // AT5G49130 // AT1G49810 // AT1G73700 // AT4G23030
GO:0022857	Molecular Function	transmembrane transporter activity	28110	984	71	9	0.00085	0.0072	// AT5G43610 // AT5G61690 // AT5G49130 // AT1G49810 // AT4G19690 // AT1G12110 // AT1G08090 // AT1G73700 // AT4G23030
GO:0022804	Molecular Function	active transmembrane transporter activity	28110	562	71	6	0.0031	0.018	// AT5G43610 // AT5G61690 // AT5G49130 // AT1G49810 // AT1G73700 // AT4G23030
GO:0005215	Molecular Function	transporter activity	28110	1267	71	9	0.0046	0.02	// AT5G43610 // AT5G61690 // AT5G49130 // AT1G49810 // AT4G19690 // AT1G12110 // AT1G08090 // AT1G73700 // AT4G23030
GO:0006629	Biological Process	lipid metabolic process	28110	766	71	7	0.0033	0.03	// AT3G23460 // AT3G23470 // AT5G18430 // AT1G19640 // AT3G14440 // AT1G17420 // AT3G03480
GO:0008610	Biological Process	lipid biosynthetic process	28110	382	71	5	0.003	0.03	// AT1G19640 // AT1G17420 // AT3G23460 // AT3G23470 // AT3G14440
GO:0006811	Biological Process	ion transport	28110	427	71	5	0.0047	0.035	// AT5G43610 // AT1G49810 // AT1G12110 // AT4G19690 // AT1G08090
GO:0015075	Molecular Function	ion transmembrane transporter activity	28110	558	71	5	0.014	0.047	// AT5G43610 // AT1G49810 // AT1G12110 // AT4G19690 // AT1G08090
GO:0044281	Biological Process	small molecule metabolic process	28110	1623	71	10	0.0076	0.049	// AT5G61690 // AT3G58990 // AT3G23470 // AT3G16150 // AT1G19640 // AT3G14440 // AT5G43935 // AT3G28570 // AT1G17420 // AT3G03480
