# Supplementary material for: Transcriptional profiling of the Arabidopsis abscission mutant hae hsl2 by RNA-Seq
Source: BMC Genomics. 2013 Jan 17;14:37. doi: 10.1186/1471-2164-14-37 (PMC3566969; doi:10.1186/1471-2164-14-37)
Supplement: Additional file 4 — Cluster assignments of differentially expressed genes and microarray mean-normalized expression values used in clustering. [file 1471-2164-14-37-S4.xls]

## Sheet: 4 - Table 1
Additional File 4: Cluster assignments of differentially expressed genes and microarray mean-normalized expression values used in clustering.
Gene	Cluster	GWEIGHT	Stage 12 signal	Stage 13 signal	early Stage 15 signal	mid Stage 15 signal	late Stage 15 signal	Cluster Assignment in Cai & Lashbrook Plant Physiol 2008
EWEIGHT			1	1	1	1	1
AT1G02220	1	1	-0.316891	-0.376098	-0.175485	0.01578	0.852694
AT1G03840	1	1	-0.239719	-0.271472	-0.247115	-0.130876	0.889181
AT1G03850	1	1	-0.30108	-0.364378	-0.266898	0.098278	0.834078
AT1G05280	1	1	-0.289009	-0.654765	-0.034671	0.426463	0.551982
AT1G06540	1	1	-0.58308	0.077704	-0.235634	-0.03193	0.77294
AT1G09500	1	1	-0.406918	-0.422943	-0.116616	0.161767	0.78471
AT1G12130	1	1	-0.404509	-0.500719	-0.007367	0.165451	0.747144
AT1G21850	1	1	-0.251594	-0.2255	-0.287901	-0.122653	0.887648
AT1G22210	1	1	-0.377266	-0.267579	-0.112544	-0.114554	0.871942
AT1G22880	1	1	-0.270033	-0.269649	-0.25732	-0.086553	0.883554
AT1G24140	1	1	-0.198459	-0.356169	-0.311601	0.007976	0.858253
AT1G25340	1	1	-0.441609	-0.439411	-0.117875	0.276838	0.722057	3
AT1G25550	1	1	-0.201653	-0.263077	-0.205026	-0.223604	0.89336
AT1G29860	1	1	-0.324602	-0.257411	-0.274432	-0.011272	0.867717
AT1G30700	1	1	-0.333026	-0.23095	-0.260013	-0.05097	0.874958
AT1G30760	1	1	-0.299479	-0.310146	-0.29448	0.052866	0.851239
AT1G32350	1	1	-0.29835	-0.32972	-0.24499	0.011598	0.861462
AT1G32960	1	1	-0.24538	-0.336065	-0.085229	-0.213178	0.879852
AT1G35140	1	1	-0.256267	-0.261076	-0.271494	-0.096156	0.884993
AT1G43800	1	1	-0.430186	-0.190539	0.098716	-0.301419	0.823429
AT1G44970	1	1	-0.265401	-0.209862	-0.3101	-0.097708	0.88307
AT1G47655	1	1	-0.321036	-0.317739	-0.237461	0.016398	0.859838
AT1G47990	1	1	-0.281843	-0.254276	-0.237156	-0.113707	0.886981
AT1G50590	1	1	0.0539	-0.393769	-0.35855	-0.135346	0.833765
AT1G51960	1	1	-0.402715	-0.493686	-0.166388	0.560107	0.502682
AT1G56710	1	1	-0.222453	-0.27216	-0.241026	-0.155518	0.891159
AT1G58340	1	1	-0.270442	-0.294772	-0.271207	-0.038197	0.874619	2
AT1G60030	1	1	0.003168	-0.357357	-0.248126	-0.259791	0.862107
AT1G61560	1	1	-0.232035	-0.191737	-0.348497	-0.108712	0.880981
AT1G61820	1	1	-0.250686	-0.615535	-0.062486	0.216241	0.712467
AT1G62760	1	1	-0.241587	-0.377688	-0.215015	-0.032708	0.866998
AT1G66160	1	1	-0.407781	-0.318906	-0.131513	0.01289	0.845311
AT1G66760	1	1	-0.123429	-0.395567	-0.198803	-0.15644	0.87424
AT1G67980	1	1	-0.248516	-0.277546	-0.249172	-0.111697	0.88693
AT1G69880	1	1	-0.475839	-0.490638	0.04645	0.228208	0.69182
AT1G71000	1	1	-0.212296	-0.226181	-0.236407	-0.219402	0.894286
AT1G71380	1	1	-0.279063	-0.273368	-0.261568	-0.066117	0.880116
AT1G77380	1	1	-0.435646	-0.405947	-0.131508	0.208467	0.764634	3
AT2G04025	1	1	0.276026	-0.249219	-0.579163	-0.156095	0.708452
AT2G14560	1	1	-0.45874	-0.37481	-0.127833	0.188625	0.772758
AT2G18980	1	1	-0.285791	-0.225743	-0.260909	-0.114256	0.886699
AT2G20670	1	1	-0.22113	-0.286014	-0.333828	-0.029092	0.870063
AT2G20800	1	1	0.046075	-0.306055	-0.277835	-0.315213	0.853028
AT2G26420	1	1	-0.436626	-0.473246	-0.142423	0.601811	0.450483
AT2G26560	1	1	-0.023831	0.157132	-0.488862	-0.402109	0.75767
AT2G28680	1	1	0.055163	-0.389442	-0.382927	-0.111218	0.828426
AT2G28710	1	1	-0.247035	-0.278626	-0.263299	-0.09582	0.884779
AT2G29470	1	1	-0.323641	-0.342824	-0.173478	-0.024373	0.864315
AT2G30750	1	1	-0.268532	-0.26851	-0.253108	-0.094598	0.884749
AT2G35980	1	1	-0.3628	-0.324012	-0.100321	-0.077357	0.86449
AT2G37360	1	1	-0.504388	-0.364176	-0.017409	0.11118	0.774793
AT2G37430	1	1	-0.24227	-0.260003	-0.25989	-0.126715	0.888878
AT2G40180	1	1	-0.247621	-0.05252	-0.314772	-0.261659	0.876572
AT2G41810	1	1	-0.282845	-0.266078	-0.294936	-0.028717	0.872576
AT2G41850	1	1	-0.222365	-0.189083	-0.314863	-0.162153	0.888464
AT2G43570	1	1	-0.066354	-0.614589	-0.100149	0.001447	0.779645
AT2G43590	1	1	-0.390387	-0.312444	0.043885	-0.185768	0.844714
AT2G43880	1	1	-0.620239	-0.117647	-0.113784	0.089795	0.761875
AT2G43890	1	1	-0.298955	-0.278517	-0.304618	0.021986	0.860104	2
AT2G47550	1	1	-0.267783	-0.280077	-0.246215	-0.089763	0.883838	2
AT3G05310	1	1	-0.35939	-0.155881	-0.309673	-0.040506	0.865449
AT3G07970	1	1	-0.272988	-0.273052	-0.268213	-0.065883	0.880137	2
AT3G12910	1	1	0.128322	-0.798174	-0.133577	0.347594	0.455836
AT3G14225	1	1	-0.275566	-0.271889	-0.270069	-0.061892	0.879416	2
AT3G18250	1	1	-0.197492	-0.120124	-0.326076	-0.24077	0.884461
AT3G19660	1	1	-0.361211	-0.368802	-0.203673	0.10897	0.824715	2
AT3G20340	1	1	0.01001	-0.472125	-0.274302	-0.095796	0.832213
AT3G22060	1	1	-0.102102	-0.340654	-0.310874	-0.119627	0.873256
AT3G22250	1	1	-0.691203	-0.101093	-0.151729	0.324694	0.619331
AT3G22600	1	1	-0.269277	-0.264069	-0.260588	-0.090211	0.884145
AT3G23550	1	1	-0.270651	-0.258611	-0.251239	-0.105812	0.886313
AT3G24670	1	1	0.042266	-0.374632	-0.368066	-0.138195	0.838627
AT3G25900	1	1	-0.257585	-0.142411	-0.373819	-0.10004	0.873854
AT3G26440	1	1	-0.362958	-0.301622	-0.253864	0.077731	0.840712
AT3G27400	1	1	-0.297083	-0.294632	-0.274122	-6.8e-05	0.865905	2
AT3G28210	1	1	-0.404401	-0.421848	0.129757	-0.098473	0.794965
AT3G44540	1	1	-0.272141	-0.266957	-0.271071	-0.070839	0.881008	2
AT3G44550	1	1	-0.305729	-0.314081	-0.256332	0.014773	0.86137	2
AT3G44560	1	1	-0.302507	-0.34293	-0.246921	0.038892	0.853467
AT3G47380	1	1	-0.273489	-0.280456	-0.269002	-0.055199	0.878146	2
AT3G48850	1	1	-0.27246	-0.26508	-0.223411	-0.127493	0.888443
AT3G49620	1	1	-0.5249	-0.521163	0.187429	0.272612	0.586022
AT3G52450	1	1	-0.247787	-0.319947	-0.237394	-0.074807	0.879934
AT3G55090	1	1	-0.29687	-0.298765	-0.273697	0.00465	0.864682	2
AT3G59080	1	1	-0.334823	-0.313417	-0.199626	-0.017867	0.865733	2
AT3G59850	1	1	-0.281961	-0.265264	-0.264792	-0.068509	0.880525
AT3G60920	1	1	0.052712	-0.535491	0.322208	-0.464582	0.625153
AT4G01700	1	1	-0.286202	-0.277222	-0.198107	-0.125212	0.886742
AT4G01870	1	1	-0.504761	-0.499106	0.198254	0.14561	0.660002	3
AT4G02330	1	1	-0.210618	-0.387623	-0.266552	0.007895	0.856899	2
AT4G04990	1	1	-0.648128	0.482602	-0.239708	-0.119453	0.524687
AT4G08770	1	1	-0.359797	-0.138886	-0.282381	-0.092421	0.873485
AT4G10350	1	1	-0.352915	0.268559	-0.385798	-0.286443	0.756596
AT4G11470	1	1	-0.619709	-0.148066	-0.252605	0.440768	0.579613
AT4G11650	1	1	-0.256917	-0.255856	-0.249582	-0.126586	0.888941
AT4G12890	1	1	-0.291521	-0.491308	0.087164	-0.112634	0.808299
AT4G14400	1	1	-0.34969	-0.424287	-0.151333	0.111446	0.813865
AT4G14640	1	1	-0.287855	-0.210956	-0.311578	-0.067664	0.878053
AT4G15120	1	1	-0.077346	-0.213017	-0.376544	-0.207136	0.874043
AT4G16820	1	1	-0.321491	-0.18725	-0.260321	-0.114511	0.883573
AT4G17160	1	1	-0.74251	-0.162171	0.10673	0.183771	0.61418
AT4G18340	1	1	-0.286556	-0.275581	-0.279399	-0.031882	0.873419	2
AT4G19030	1	1	-0.16697	-0.314988	-0.329803	-0.060304	0.872065
AT4G19980	1	1	-0.174511	-0.319499	-0.311678	-0.069256	0.874944
AT4G21230	1	1	-0.136726	-0.403031	-0.196756	-0.136191	0.872703
AT4G22470	1	1	-0.273609	-0.278812	-0.266946	-0.059603	0.87897
AT4G23150	1	1	-0.323883	-0.398683	-0.33046	0.336097	0.716929
AT4G23280	1	1	-0.463497	-0.454233	-0.123244	0.415987	0.624987
AT4G23700	1	1	-0.623992	0.561212	-0.277471	-0.113423	0.453674
AT4G25810	1	1	-0.536684	-0.023041	-0.117043	-0.14573	0.822498
AT4G30280	1	1	-0.261802	-0.272106	-0.235113	-0.118701	0.887722
AT4G30290	1	1	-0.310037	-0.175929	-0.309479	-0.082268	0.877713
AT4G30610	1	1	-0.22134	-0.361134	-0.262843	-0.021315	0.866631	2
AT4G36110	1	1	-0.524099	-0.410171	0.013122	0.203036	0.718112	1
AT4G37010	1	1	-0.377214	0.330406	-0.646786	0.135051	0.558543
AT5G05730	1	1	-0.028522	-0.536606	-0.250986	0.011052	0.805062	2
AT5G11210	1	1	-0.241454	-0.189356	-0.179627	-0.280982	0.891419
AT5G11540	1	1	0.144726	-0.148647	-0.626829	-0.111896	0.742646
AT5G13670	1	1	-0.513096	-0.288278	-0.214396	0.29368	0.72209
AT5G18560	1	1	-0.277126	-0.281497	-0.241519	-0.082379	0.882521	2
AT5G20250	1	1	-0.577953	-0.348371	0.345318	-0.067673	0.648679
AT5G24160	1	1	-0.756238	0.004772	-0.030589	0.144713	0.637341
AT5G30500	1	1	-0.271957	-0.29622	-0.453053	0.274414	0.746815
AT5G37490	1	1	-0.305114	-0.289246	-0.264087	-0.009545	0.867992
AT5G38670	1	1	-0.112961	-0.42024	-0.386611	0.114838	0.804974
AT5G38900	1	1	-0.253578	-0.241723	-0.24854	-0.14714	0.89098	2
AT5G39580	1	1	-0.232538	-0.290832	-0.232056	-0.133247	0.888672
AT5G40330	1	1	-0.603676	-0.25767	0.31909	-0.129085	0.671342
AT5G42830	1	1	-0.342341	-0.332874	-0.171373	-0.015041	0.861628
AT5G43580	1	1	-0.018161	-0.308985	-0.279058	-0.263724	0.869928
AT5G44400	1	1	-0.325869	-0.329	-0.252036	0.059239	0.847666	2
AT5G48100	1	1	-0.471075	0.079163	-0.477802	0.147346	0.722368
AT5G48175	1	1	-0.327335	-0.308163	-0.269211	0.054759	0.84995
AT5G51460	1	1	-0.122182	-0.101059	-0.395982	-0.250004	0.869227
AT5G52570	1	1	-0.223592	-0.427447	-0.212016	0.013249	0.849806
AT5G53290	1	1	-0.538907	-0.365473	-0.146508	0.491095	0.559794
AT5G57220	1	1	-0.251098	-0.263039	-0.239381	-0.136349	0.889868
AT5G57400	1	1	-0.12071	-0.293494	-0.239153	-0.233972	0.887329
AT5G59070	1	1	-0.361262	-0.115313	-0.229409	-0.173486	0.87947
AT5G59330	1	1	-0.276304	-0.270609	-0.241071	-0.096851	0.884834
AT5G59810	1	1	-0.272027	-0.312125	-0.373153	0.138712	0.818593
AT5G61890	1	1	-0.166967	-0.385211	-0.311056	0.01067	0.852564
AT5G64905	1	1	-0.393742	-0.193213	-0.201663	-0.08319	0.871807
AT5G65080	1	1	-0.239076	-0.453625	-0.370174	0.398795	0.664079
AT1G01340	2	1	-0.628693	0.770354	-0.075063	0.008221	-0.074819
AT1G07610	2	1	-0.761837	-0.105453	0.597708	0.048503	0.221079
AT1G18860	2	1	-0.366151	-0.510512	-0.068657	0.749952	0.195368
AT1G25330	2	1	-0.077299	0.020226	0.261988	0.569846	-0.774761
AT1G55390	2	1	-0.225321	-0.393281	-0.144119	0.872746	-0.110025
AT1G61440	2	1	-0.299993	-0.549308	0.296899	0.704886	-0.152485
AT1G62440	2	1	-0.594957	0.323644	-0.102339	0.66693	-0.293278
AT2G01280	2	1	-0.112565	0.508726	0.511048	-0.286509	-0.6207
AT2G03360	2	1	-0.522027	-0.440359	0.206657	0.698257	0.057472
AT2G05380	2	1	-0.718792	-0.329632	0.389997	0.275263	0.383163
AT2G25510	2	1	-0.474994	-0.581138	0.553935	0.207997	0.2942
AT2G46660	2	1	-0.57861	-0.491107	0.188344	0.432254	0.449119
AT3G15450	2	1	-0.601303	-0.446979	0.548184	0.330946	0.169153
AT3G16460	2	1	-0.651436	-0.278035	0.035348	0.667686	0.226437
AT3G20210	2	1	-0.648845	-0.400225	0.266821	0.246783	0.535466
AT3G24230	2	1	-0.577744	-0.356286	0.57154	-0.089785	0.452275
AT3G25790	2	1	-0.241402	0.228893	0.312553	0.460974	-0.761017
AT3G25950	2	1	-0.672718	0.721933	-0.044758	0.107886	-0.112344
AT3G56350	2	1	-0.841293	0.208406	0.451506	0.210035	-0.028654
AT3G57240	2	1	-0.113169	0.119223	0.787729	-0.533669	-0.260114
AT4G11480	2	1	-0.697047	-0.330629	0.2326	0.529133	0.265943
AT4G15660	2	1	-0.121763	-0.418913	0.796815	0.138359	-0.394498
AT4G15680	2	1	-0.109852	-0.138643	0.810305	-0.003145	-0.558665
AT4G15690	2	1	-0.426877	-0.446081	0.734572	0.255762	-0.117375
AT4G15700	2	1	-0.392277	-0.269302	0.811514	0.152849	-0.302784
AT4G33020	2	1	-0.615243	0.321963	-0.140872	0.666368	-0.232216
AT4G37610	2	1	-0.540567	-0.531855	0.474975	0.400814	0.196633
AT5G01550	2	1	-0.355526	-0.401796	0.818904	0.11003	-0.171613
AT5G13170	2	1	-0.382119	-0.45699	0.28273	0.731196	-0.174817
AT5G18840	2	1	-0.677908	-0.03075	0.177384	0.69395	-0.162676
AT5G19120	2	1	-0.003316	-0.842485	0.426955	0.108921	0.309925
AT5G56540	2	1	-0.797018	0.414244	0.005698	0.435559	-0.058483
AT5G57240	2	1	-0.383272	0.170297	-0.404107	0.793517	-0.176436
AT1G09380	3	1	0.890678	-0.238633	-0.224375	-0.27689	-0.15078
AT1G15040	3	1	0.796385	-0.092142	-0.217632	-0.552758	0.066147
AT1G19780	3	1	0.833305	0.099656	-0.365988	-0.261173	-0.305799
AT1G30740	3	1	0.887115	-0.312932	-0.235151	-0.203671	-0.135361
AT1G33770	3	1	0.838019	-0.033395	-0.408739	-0.357909	-0.037977
AT1G61110	3	1	0.782675	-0.03715	-0.517735	-0.328425	0.100635
AT1G67070	3	1	0.887228	-0.145088	-0.262858	-0.302196	-0.177085
AT1G69820	3	1	0.590937	0.392977	-0.194427	-0.665775	-0.123712
AT1G73220	3	1	0.602389	-0.417401	0.092624	0.317149	-0.594761
AT1G75040	3	1	0.859391	0.009522	-0.35601	-0.217222	-0.295681
AT2G15042	3	1	0.418865	-0.501284	-0.521182	0.546207	0.057394
AT2G16760	3	1	0.666979	0.074438	-0.677663	-0.242042	0.178288
AT2G24850	3	1	0.691604	-0.58884	-0.10313	0.286814	-0.286448
AT2G29620	3	1	0.517747	0.563536	-0.275298	-0.485968	-0.320017
AT2G33710	3	1	0.464583	0.029673	0.518897	-0.526444	-0.486709
AT2G44470	3	1	0.31269	0.361896	0.006701	0.178556	-0.859843
AT2G45570	3	1	-0.152873	0.655749	-0.053223	-0.695303	0.24565
AT3G07000	3	1	0.263223	0.735439	-0.518832	-0.187293	-0.292537
AT3G10340	3	1	0.516101	0.040996	-0.545871	-0.471403	0.460177
AT3G11430	3	1	0.213884	0.593089	-0.531771	-0.513002	0.2378
AT3G22360	3	1	0.619932	-0.365374	-0.365599	-0.358217	0.469259
AT3G30720	3	1	0.88276	-0.10567	-0.291396	-0.300758	-0.184935
AT3G52970	3	1	0.491263	0.536184	-0.117432	-0.307845	-0.60217
AT3G55720	3	1	-0.050332	0.876198	-0.293824	-0.235396	-0.296647	5
AT3G60140	3	1	0.688051	-0.267855	-0.605813	-0.095079	0.280696
AT3G61930	3	1	0.762732	-0.466587	0.236462	-0.228976	-0.303632
AT4G01140	3	1	0.799608	-0.353676	-0.461479	-0.098191	0.113738
AT4G13985	3	1	0.067787	0.683838	0.225172	-0.487343	-0.489454
AT4G18920	3	1	0.891055	-0.179953	-0.183573	-0.243835	-0.283694
AT4G22960	3	1	0.868626	-0.316854	-0.343272	-0.156788	-0.051713
AT4G23310	3	1	0.725108	-0.570137	-0.205757	-0.204321	0.255106
AT4G23690	3	1	0.363814	0.163455	-0.063812	-0.835655	0.372198
AT4G28460	3	1	0.30428	0.392255	0.382137	-0.652815	-0.425856
AT4G32870	3	1	0.596312	-0.501746	-0.295105	-0.277531	0.478071
AT4G33420	3	1	0.178192	0.492227	-0.652979	-0.395648	0.378208
AT4G39000	3	1	0.620924	-0.235495	-0.468565	-0.368301	0.451438
AT5G03350	3	1	0.882741	-0.257571	-0.272083	-0.271572	-0.081515
AT5G07390	3	1	0.390198	-0.766784	0.296062	-0.250336	0.330859
AT5G08240	3	1	0.428219	0.181771	-0.627314	-0.432878	0.450202
AT5G14470	3	1	0.129758	0.326843	-0.644304	-0.377101	0.564804
AT5G40260	3	1	0.861767	-0.112095	-0.393633	-0.293049	-0.062991
AT5G58400	3	1	0.876729	-0.140314	-0.194858	-0.38707	-0.154486
