# Supplementary material for: Transcriptional profiling of the Arabidopsis abscission mutant hae hsl2 by RNA-Seq
Source: BMC Genomics. 2013 Jan 17;14:37. doi: 10.1186/1471-2164-14-37 (PMC3566969; doi:10.1186/1471-2164-14-37)
Supplement: Additional file 6 — Full GO term-enrichment for individual clusters. (A) Cluster 1 (B) Cluster 2 (C) Cluster 3. [file 1471-2164-14-37-S6.xls]

## Sheet: 6A - Table 1
Additional File 6A: Full GO term-enrichment for Cluster 1.
GO accession	Category	Term	Total Arabidopsis Genes	Number of Arabidopsis Gene Matches	Total Query Genes	Number of Query Gene Matches	p-value	FDR	Gene Identifiers for Query Gene Matches
GO:0008152	Biological Process	metabolic process	28110	10358	144	101	6.5e-16	7.5e-14	// AT4G11470 // AT5G05730 // AT3G44550 // AT1G62760 // AT4G30610 // AT5G52570 // AT1G44970 // AT4G37010 // AT2G37430 // AT5G11540 // AT4G25810 // AT3G59080 // AT3G49620 // AT5G59070 // AT4G16820 // AT3G24670 // AT1G12130 // AT5G20250 // AT1G21850 // AT2G26420 // AT5G44400 // AT4G08770 // AT4G23150 // AT2G43890 // AT1G22880 // AT1G09500 // AT4G30290 // AT1G69880 // AT4G01700 // AT2G30750 // AT1G47…
GO:0055114	Biological Process	oxidation reduction	28110	713	144	26	7.5e-15	4.3e-13	// AT3G44550 // AT5G52570 // AT1G44970 // AT2G20800 // AT5G11540 // AT3G49620 // AT5G24160 // AT2G30750 // AT1G30700 // AT1G30760 // AT5G39580 // AT5G38900 // AT1G47990 // AT1G12130 // AT5G57220 // AT2G18980 // AT3G44560 // AT1G21850 // AT3G44540 // AT5G48100 // AT5G44400 // AT4G08770 // AT1G43800 // AT1G32350 // AT1G09500 // AT1G03850
GO:0003824	Molecular Function	catalytic activity	28110	8207	144	78	3.8e-10	7.9e-09	// AT4G23280 // AT1G05280 // AT2G30750 // AT4G18340 // AT1G56710 // AT4G11470 // AT5G05730 // AT3G44550 // AT1G62760 // AT3G44540 // AT4G30610 // AT5G30500 // AT5G52570 // AT1G44970 // AT2G20800 // AT1G71380 // AT4G02330 // AT2G41850 // AT5G42830 // AT5G11540 // AT3G22250 // AT4G25810 // AT3G52450 // AT1G22210 // AT2G26560 // AT2G29470 // AT3G59080 // AT2G43880 // AT3G27400 // AT1G32960 // AT3G49…
GO:0016798	Molecular Function	hydrolase activity, acting on glycosyl bonds	28110	445	144	17	2.5e-10	7.9e-09	// AT4G01700 // AT4G25810 // AT3G59850 // AT2G43590 // AT1G56710 // AT2G43890 // AT2G43880 // AT5G20250 // AT1G22880 // AT2G41850 // AT2G43570 // AT4G18340 // AT1G71380 // AT4G30290 // AT4G30280 // AT1G61820 // AT3G07970
GO:0004553	Molecular Function	hydrolase activity, hydrolyzing O-glycosyl compounds	28110	405	144	15	4.4e-09	6.1e-08	// AT4G01700 // AT4G25810 // AT3G59850 // AT2G43890 // AT2G43880 // AT5G20250 // AT1G22880 // AT2G41850 // AT2G43570 // AT4G18340 // AT1G56710 // AT1G71380 // AT2G43590 // AT1G61820 // AT3G07970
GO:0012505	Cellular Component	endomembrane system	28110	3558	144	44	1.5e-08	4.5e-07	// AT4G18340 // AT4G11470 // AT2G30750 // AT5G48175 // AT4G11650 // AT1G44970 // AT4G02330 // AT2G41810 // AT5G11540 // AT4G22470 // AT5G24160 // AT5G13670 // AT3G59080 // AT2G43880 // AT2G41850 // AT3G14225 // AT1G61820 // AT1G30700 // AT4G21230 // AT5G59070 // AT4G30280 // AT4G12890 // AT1G30760 // AT5G39580 // AT3G24670 // AT3G47380 // AT1G56710 // AT5G57220 // AT2G18980 // AT3G44560 // AT1G21…
GO:0050832	Biological Process	defense response to fungus	28110	171	144	10	3.3e-08	1.3e-06	// AT4G01700 // AT4G11650 // AT5G39580 // AT5G38900 // AT5G43580 // AT5G57220 // AT1G61560 // AT5G61890 // AT2G14560 // AT1G03850
GO:0051707	Biological Process	response to other organism	28110	673	144	17	9.3e-08	2.7e-06	// AT4G23280 // AT5G05730 // AT4G11650 // AT5G39580 // AT5G38900 // AT4G01700 // AT2G30750 // AT5G43580 // AT5G57220 // AT5G61890 // AT1G61560 // AT1G58340 // AT2G14560 // AT1G03850 // AT4G14400 // AT2G26560 // AT2G35980
GO:0016491	Molecular Function	oxidoreductase activity	28110	1428	144	24	3.3e-07	3.4e-06	// AT3G44550 // AT5G52570 // AT1G44970 // AT2G20800 // AT5G11540 // AT3G49620 // AT5G24160 // AT2G30750 // AT1G30700 // AT1G30760 // AT5G39580 // AT5G38900 // AT1G12130 // AT5G57220 // AT2G18980 // AT3G44560 // AT1G21850 // AT3G44540 // AT5G44400 // AT4G08770 // AT1G43800 // AT1G32350 // AT1G09500 // AT1G03850
GO:0009607	Biological Process	response to biotic stimulus	28110	724	144	17	2.6e-07	5.1e-06	// AT4G23280 // AT5G05730 // AT4G11650 // AT5G39580 // AT5G38900 // AT4G01700 // AT2G30750 // AT5G43580 // AT5G57220 // AT5G61890 // AT1G61560 // AT1G58340 // AT2G14560 // AT1G03850 // AT4G14400 // AT2G26560 // AT2G35980
GO:0009620	Biological Process	response to fungus	28110	216	144	10	2.6e-07	5.1e-06	// AT4G01700 // AT4G11650 // AT5G39580 // AT5G38900 // AT5G43580 // AT5G57220 // AT1G61560 // AT5G61890 // AT2G14560 // AT1G03850
GO:0005975	Biological Process	carbohydrate metabolic process	28110	912	144	18	1.3e-06	2.2e-05	// AT5G51460 // AT2G43570 // AT4G25810 // AT3G59850 // AT2G43590 // AT1G56710 // AT5G57220 // AT2G43890 // AT2G43880 // AT2G41850 // AT1G22880 // AT1G22210 // AT5G30500 // AT4G18340 // AT1G71380 // AT4G30290 // AT4G30280 // AT3G07970
GO:0004650	Molecular Function	polygalacturonase activity	28110	71	144	6	2.8e-06	2.3e-05	// AT2G43890 // AT2G43880 // AT2G41850 // AT1G56710 // AT3G07970 // AT3G59850
GO:0030312	Cellular Component	external encapsulating structure	28110	607	144	14	3.8e-06	2.7e-05	// AT5G44400 // AT4G01700 // AT4G25810 // AT2G47550 // AT2G43570 // AT1G22880 // AT5G59810 // AT1G32960 // AT1G71380 // AT3G22060 // AT4G02330 // AT4G30290 // AT4G30280 // AT1G35140
GO:0044464	Cellular Component	cell part	28110	15326	144	105	4.6e-06	2.7e-05	// AT4G11470 // AT4G19980 // AT5G52570 // AT1G44970 // AT4G37010 // AT2G41810 // AT2G37430 // AT1G77380 // AT5G11540 // AT4G25810 // AT5G13670 // AT3G59080 // AT1G61820 // AT5G59070 // AT4G16820 // AT3G24670 // AT5G20250 // AT1G21850 // AT2G26420 // AT4G19030 // AT5G44400 // AT4G08770 // AT4G23150 // AT2G43890 // AT1G22880 // AT1G09500 // AT4G30290 // AT4G01700 // AT2G30750 // AT3G05310 // AT4G11…
GO:0005623	Cellular Component	cell	28110	15326	144	105	4.6e-06	2.7e-05	// AT4G11470 // AT4G19980 // AT5G52570 // AT1G44970 // AT4G37010 // AT2G41810 // AT2G37430 // AT1G77380 // AT5G11540 // AT4G25810 // AT5G13670 // AT3G59080 // AT1G61820 // AT5G59070 // AT4G16820 // AT3G24670 // AT5G20250 // AT1G21850 // AT2G26420 // AT4G19030 // AT5G44400 // AT4G08770 // AT4G23150 // AT2G43890 // AT1G22880 // AT1G09500 // AT4G30290 // AT4G01700 // AT2G30750 // AT3G05310 // AT4G11…
GO:0005618	Cellular Component	cell wall	28110	604	144	14	3.6e-06	2.7e-05	// AT5G44400 // AT4G01700 // AT4G25810 // AT2G47550 // AT2G43570 // AT1G22880 // AT5G59810 // AT1G32960 // AT1G71380 // AT3G22060 // AT4G02330 // AT4G30290 // AT4G30280 // AT1G35140
GO:0050896	Biological Process	response to stimulus	28110	4097	144	43	2.3e-06	3.3e-05	// AT5G05730 // AT3G44550 // AT4G36110 // AT4G30610 // AT1G44970 // AT5G65080 // AT4G37010 // AT4G02330 // AT2G37430 // AT3G28210 // AT2G35980 // AT5G64905 // AT1G66160 // AT3G52450 // AT2G26560 // AT5G43580 // AT4G14640 // AT3G49620 // AT1G58340 // AT5G11210 // AT2G14560 // AT4G14400 // AT4G23280 // AT4G01700 // AT4G11650 // AT3G23550 // AT5G39580 // AT5G38900 // AT2G40180 // AT3G20340 // AT5G57…
GO:0016787	Molecular Function	hydrolase activity	28110	2952	144	34	5.3e-06	3.6e-05	// AT4G18340 // AT1G62760 // AT4G30610 // AT4G02330 // AT2G26560 // AT4G25810 // AT3G59080 // AT2G43880 // AT2G41850 // AT3G14225 // AT1G61820 // AT1G56710 // AT3G59850 // AT4G30280 // AT4G16820 // AT4G01700 // AT3G47380 // AT2G40180 // AT5G20250 // AT5G59810 // AT1G32960 // AT3G55090 // AT2G37360 // AT3G07970 // AT5G51460 // AT1G71380 // AT2G47550 // AT1G24140 // AT2G43890 // AT1G22880 // AT1G22…
GO:0051704	Biological Process	multi-organism process	28110	880	144	17	3.5e-06	3.9e-05	// AT4G23280 // AT5G05730 // AT4G11650 // AT5G39580 // AT5G38900 // AT4G01700 // AT2G30750 // AT5G43580 // AT5G57220 // AT5G61890 // AT1G61560 // AT1G58340 // AT2G14560 // AT1G03850 // AT4G14400 // AT2G26560 // AT2G35980
GO:0006952	Biological Process	defense response	28110	883	144	17	3.6e-06	3.9e-05	// AT4G23280 // AT4G01700 // AT5G64905 // AT3G52450 // AT5G38900 // AT5G43580 // AT5G57220 // AT4G11650 // AT1G61560 // AT2G35980 // AT5G61890 // AT2G14560 // AT1G03850 // AT4G14400 // AT2G26560 // AT4G19030 // AT5G39580
GO:0042221	Biological Process	response to chemical stimulus	28110	2250	144	29	3.7e-06	3.9e-05	// AT5G05730 // AT4G36110 // AT4G30610 // AT1G44970 // AT4G02330 // AT2G26560 // AT3G28210 // AT5G64905 // AT1G66160 // AT3G52450 // AT2G37430 // AT4G14640 // AT3G49620 // AT1G58340 // AT2G14560 // AT4G14400 // AT4G23280 // AT3G23550 // AT2G40180 // AT3G20340 // AT5G57220 // AT5G20250 // AT5G48100 // AT2G18980 // AT1G66760 // AT4G19030 // AT5G37490 // AT3G22060 // AT1G03850
GO:0050660	Molecular Function	FAD binding	28110	96	144	6	1.4e-05	8.3e-05	// AT5G44400 // AT1G30760 // AT5G24160 // AT1G12130 // AT1G30700 // AT5G11540
GO:0055085	Biological Process	transmembrane transport	28110	402	144	11	9.4e-06	9.1e-05	// AT3G23550 // AT1G60030 // AT3G48850 // AT1G66760 // AT1G58340 // AT5G11210 // AT4G23700 // AT3G55090 // AT2G37360 // AT1G77380 // AT4G19030
GO:0006950	Biological Process	response to stress	28110	2407	144	29	1.3e-05	0.00012	// AT5G05730 // AT3G44550 // AT1G44970 // AT5G65080 // AT4G37010 // AT4G02330 // AT2G26560 // AT2G35980 // AT5G64905 // AT3G52450 // AT5G43580 // AT3G49620 // AT2G14560 // AT4G14400 // AT4G23280 // AT4G01700 // AT4G11650 // AT5G39580 // AT5G38900 // AT3G20340 // AT5G57220 // AT5G20250 // AT5G61890 // AT3G44540 // AT2G18980 // AT1G66760 // AT4G19030 // AT1G61560 // AT1G03850
GO:0071554	Biological Process	cell wall organization or biogenesis	28110	292	144	9	2.5e-05	0.0002	// AT4G10350 // AT2G43590 // AT5G57220 // AT2G47550 // AT2G41850 // AT2G43570 // AT4G30290 // AT4G30280 // AT3G07970
GO:0044238	Biological Process	primary metabolic process	28110	8633	144	68	2.5e-05	0.0002	// AT5G05730 // AT4G18340 // AT1G56710 // AT4G11470 // AT3G44550 // AT3G44540 // AT5G18560 // AT4G30610 // AT1G47655 // AT5G30500 // AT5G52570 // AT5G65080 // AT4G37010 // AT2G37430 // AT1G61820 // AT4G25810 // AT3G52450 // AT1G22210 // AT2G26560 // AT3G59080 // AT2G43880 // AT2G41850 // AT1G32960 // AT3G14225 // AT1G29860 // AT1G67980 // AT4G21230 // AT1G25340 // AT1G25550 // AT4G30280 // AT1G03…
GO:0009699	Biological Process	phenylpropanoid biosynthetic process	28110	149	144	6	0.00015	0.001	// AT3G44550 // AT1G61820 // AT1G67980 // AT3G44540 // AT5G48100 // AT1G09500
GO:0019748	Biological Process	secondary metabolic process	28110	458	144	10	0.00015	0.001	// AT1G47990 // AT3G44550 // AT2G29470 // AT5G57220 // AT5G52570 // AT1G67980 // AT3G44540 // AT5G48100 // AT1G09500 // AT1G61820
GO:0009743	Biological Process	response to carbohydrate stimulus	28110	225	144	7	0.00019	0.0013	// AT1G66160 // AT3G52450 // AT5G37490 // AT5G20250 // AT3G49620 // AT2G37430 // AT3G28210
GO:0042398	Biological Process	cellular amino acid derivative biosynthetic process	28110	235	144	7	0.00025	0.0015	// AT5G05730 // AT3G44550 // AT1G61820 // AT1G67980 // AT3G44540 // AT5G48100 // AT1G09500
GO:0070882	Biological Process	cellular cell wall organization or biogenesis	28110	108	144	5	0.00029	0.0017	// AT4G10350 // AT2G41850 // AT4G30290 // AT4G30280 // AT3G07970
GO:0019438	Biological Process	aromatic compound biosynthetic process	28110	243	144	7	0.00031	0.0017	// AT5G05730 // AT3G44550 // AT1G61820 // AT1G67980 // AT3G44540 // AT5G48100 // AT1G09500
GO:0009698	Biological Process	phenylpropanoid metabolic process	28110	188	144	6	0.00049	0.0026	// AT3G44550 // AT1G61820 // AT1G67980 // AT3G44540 // AT5G48100 // AT1G09500
GO:0010033	Biological Process	response to organic substance	28110	1349	144	17	0.00061	0.0029	// AT4G23280 // AT5G05730 // AT1G66160 // AT3G52450 // AT5G37490 // AT4G14400 // AT4G36110 // AT5G20250 // AT3G49620 // AT2G40180 // AT2G14560 // AT3G22060 // AT4G02330 // AT4G30610 // AT2G37430 // AT3G28210 // AT1G03850
GO:0010200	Biological Process	response to chitin	28110	127	144	5	0.00059	0.0029	// AT5G37490 // AT1G66160 // AT2G37430 // AT3G28210 // AT3G52450
GO:0050662	Molecular Function	coenzyme binding	28110	193	144	6	0.00056	0.0029	// AT5G44400 // AT1G30760 // AT5G24160 // AT1G12130 // AT1G30700 // AT5G11540
GO:0006725	Biological Process	cellular aromatic compound metabolic process	28110	397	144	8	0.0012	0.0053	// AT5G05730 // AT3G44550 // AT5G57220 // AT1G61820 // AT1G67980 // AT3G44540 // AT5G48100 // AT1G09500
GO:0006575	Biological Process	cellular amino acid derivative metabolic process	28110	324	144	7	0.0016	0.0071	// AT5G05730 // AT3G44550 // AT1G61820 // AT1G67980 // AT3G44540 // AT5G48100 // AT1G09500
GO:0009611	Biological Process	response to wounding	28110	170	144	5	0.0021	0.0084	// AT3G44550 // AT5G05730 // AT5G43580 // AT1G66760 // AT3G44540
GO:0002376	Biological Process	immune system process	28110	341	144	7	0.0021	0.0084	// AT4G11650 // AT3G52450 // AT5G38900 // AT2G26560 // AT1G61560 // AT4G14400 // AT2G35980
GO:0006955	Biological Process	immune response	28110	341	144	7	0.0021	0.0084	// AT4G11650 // AT3G52450 // AT5G38900 // AT2G26560 // AT1G61560 // AT4G14400 // AT2G35980
GO:0065007	Biological Process	biological regulation	28110	3906	144	33	0.0024	0.0093	// AT5G05730 // AT1G62760 // AT5G18560 // AT4G30610 // AT1G47655 // AT5G65080 // AT2G37430 // AT4G17160 // AT5G43580 // AT4G14640 // AT1G58340 // AT5G11210 // AT3G05310 // AT1G25340 // AT1G25550 // AT4G10350 // AT1G03840 // AT5G53290 // AT3G47380 // AT1G29860 // AT2G40180 // AT5G40330 // AT5G61890 // AT2G26420 // AT4G19030 // AT4G08770 // AT1G02220 // AT3G12910 // AT2G04025 // AT4G23700 // AT2G28…
GO:0048037	Molecular Function	cofactor binding	28110	250	144	6	0.0021	0.0094	// AT5G44400 // AT1G30760 // AT5G24160 // AT1G12130 // AT1G30700 // AT5G11540
GO:0005506	Molecular Function	iron ion binding	28110	347	144	7	0.0023	0.0095	// AT4G08770 // AT5G39580 // AT2G30750 // AT5G57220 // AT2G18980 // AT3G49620 // AT1G44970
GO:0044283	Biological Process	small molecule biosynthetic process	28110	701	144	10	0.0036	0.013	// AT5G05730 // AT1G43800 // AT3G44550 // AT1G61820 // AT1G67980 // AT3G44540 // AT5G48100 // AT1G09500 // AT2G26560 // AT3G25900
GO:0022622	Biological Process	root system development	28110	285	144	6	0.0039	0.014	// AT5G05730 // AT5G18560 // AT2G04025 // AT5G40330 // AT4G10350 // AT2G26420
GO:0048364	Biological Process	root development	28110	285	144	6	0.0039	0.014	// AT5G05730 // AT5G18560 // AT2G04025 // AT5G40330 // AT4G10350 // AT2G26420
GO:0020037	Molecular Function	heme binding	28110	282	144	6	0.0037	0.014	// AT4G08770 // AT5G39580 // AT2G30750 // AT5G57220 // AT2G18980 // AT1G44970
GO:0009505	Cellular Component	plant-type cell wall	28110	269	144	6	0.0029	0.014	// AT1G32960 // AT1G22880 // AT2G43570 // AT1G71380 // AT2G47550 // AT1G35140
GO:0009617	Biological Process	response to bacterium	28110	306	144	6	0.0054	0.018	// AT4G23280 // AT5G05730 // AT4G11650 // AT2G30750 // AT5G57220 // AT4G14400
GO:0045087	Biological Process	innate immune response	28110	315	144	6	0.0062	0.02	// AT4G11650 // AT3G52450 // AT5G38900 // AT2G26560 // AT1G61560 // AT4G14400
GO:0006629	Biological Process	lipid metabolic process	28110	766	144	10	0.0066	0.021	// AT4G16820 // AT1G43800 // AT1G47990 // AT3G44550 // AT5G24160 // AT3G14225 // AT5G52570 // AT3G44540 // AT2G26560 // AT2G26420
GO:0046906	Molecular Function	tetrapyrrole binding	28110	315	144	6	0.0062	0.021	// AT4G08770 // AT5G39580 // AT2G30750 // AT5G57220 // AT2G18980 // AT1G44970
GO:0048513	Biological Process	organ development	28110	904	144	11	0.0073	0.023	// AT5G53290 // AT5G05730 // AT5G18560 // AT2G41850 // AT2G04025 // AT1G58340 // AT5G40330 // AT4G10350 // AT2G26420 // AT2G35980 // AT3G07970
GO:0048731	Biological Process	system development	28110	905	144	11	0.0074	0.023	// AT5G53290 // AT5G05730 // AT5G18560 // AT2G41850 // AT2G04025 // AT1G58340 // AT5G40330 // AT4G10350 // AT2G26420 // AT2G35980 // AT3G07970
GO:0051179	Biological Process	localization	28110	1888	144	18	0.0084	0.025	// AT5G53290 // AT3G23550 // AT4G17160 // AT3G22600 // AT3G05310 // AT1G60030 // AT5G57220 // AT3G48850 // AT1G66760 // AT4G22470 // AT1G58340 // AT5G11210 // AT4G23700 // AT3G55090 // AT5G59330 // AT2G37360 // AT1G77380 // AT4G19030
GO:0048869	Biological Process	cellular developmental process	28110	561	144	8	0.0089	0.026	// AT3G44550 // AT2G40180 // AT5G40330 // AT2G04025 // AT3G44560 // AT3G44540 // AT2G26420 // AT3G07970
GO:0004091	Molecular Function	carboxylesterase activity	28110	349	144	6	0.0099	0.031	// AT4G16820 // AT3G47380 // AT1G62760 // AT3G14225 // AT4G02330 // AT2G47550
GO:0006810	Biological Process	transport	28110	1816	144	17	0.012	0.034	// AT5G53290 // AT3G23550 // AT4G17160 // AT3G22600 // AT3G05310 // AT1G60030 // AT3G48850 // AT1G66760 // AT4G22470 // AT1G58340 // AT5G11210 // AT4G23700 // AT3G55090 // AT5G59330 // AT2G37360 // AT1G77380 // AT4G19030
GO:0009987	Biological Process	cellular process	28110	11156	144	71	0.012	0.034	// AT5G05730 // AT4G11470 // AT3G44550 // AT3G05310 // AT3G44540 // AT5G18560 // AT4G30610 // AT1G47655 // AT5G52570 // AT5G65080 // AT4G37010 // AT1G66760 // AT2G37430 // AT1G77380 // AT5G64905 // AT4G25810 // AT4G17160 // AT1G22210 // AT2G26560 // AT2G29470 // AT1G58340 // AT2G41850 // AT3G49620 // AT4G14640 // AT5G11210 // AT1G67980 // AT4G21230 // AT4G14400 // AT1G25340 // AT1G25550 // AT4G30…
GO:0051234	Biological Process	establishment of localization	28110	1826	144	17	0.013	0.035	// AT5G53290 // AT3G23550 // AT4G17160 // AT3G22600 // AT3G05310 // AT1G60030 // AT3G48850 // AT1G66760 // AT4G22470 // AT1G58340 // AT5G11210 // AT4G23700 // AT3G55090 // AT5G59330 // AT2G37360 // AT1G77380 // AT4G19030
GO:0044255	Biological Process	cellular lipid metabolic process	28110	489	144	7	0.014	0.037	// AT1G43800 // AT1G47990 // AT3G44550 // AT5G52570 // AT3G44540 // AT2G26560 // AT2G26420
GO:0016757	Molecular Function	transferase activity, transferring glycosyl groups	28110	487	144	7	0.014	0.037	// AT1G05280 // AT4G25810 // AT5G59070 // AT5G30500 // AT4G30290 // AT4G30280 // AT3G22250
GO:0009055	Molecular Function	electron carrier activity	28110	370	144	6	0.013	0.037	// AT5G44400 // AT1G30760 // AT2G30750 // AT5G57220 // AT1G30700 // AT1G03850
GO:0005576	Cellular Component	extracellular region	28110	454	144	7	0.0096	0.04	// AT2G43570 // AT4G30610 // AT2G04025 // AT1G32960 // AT5G48100 // AT4G30290 // AT4G30280
GO:0006519	Biological Process	cellular amino acid and derivative metabolic process	28110	624	144	8	0.016	0.041	// AT5G05730 // AT3G44550 // AT1G61820 // AT1G67980 // AT3G44540 // AT5G48100 // AT1G09500 // AT3G25900
GO:0004497	Molecular Function	monooxygenase activity	28110	297	144	5	0.02	0.05	// AT2G30750 // AT5G24160 // AT1G12130 // AT5G52570 // AT5G57220

## Sheet: 6B - Table 1
Additional File 6B: Full GO term-enrichment for Cluster 2.
GO accession	Category	Term	Total Arabidopsis Genes	Number of Arabidopsis Gene Matches	Total Query Genes	Number of Query Gene Matches	p-value	FDR	Gene Identifiers for Query Gene Matches
GO:0012505	Cellular Component	endomembrane system	28110	3558	33	15	3.8e-06	3.8e-05	// AT4G15700 // AT5G19120 // AT2G03360 // AT2G46660 // AT3G25950 // AT2G25510 // AT2G05380 // AT1G61440 // AT5G13170 // AT4G15680 // AT4G15690 // AT3G56350 // AT4G11480 // AT4G15660 // AT3G24230
GO:0009055	Molecular Function	electron carrier activity	28110	370	33	5	7.1e-05	0.00079	// AT4G15700 // AT4G15680 // AT4G15690 // AT4G15660 // AT2G46660
GO:0055085	Biological Process	transmembrane transport	28110	402	33	5	0.0001	0.0038	// AT5G13170 // AT1G01340 // AT2G01280 // AT4G33020 // AT5G18840
GO:0055114	Biological Process	oxidation reduction	28110	713	33	6	0.00017	0.0038	// AT4G15700 // AT2G46660 // AT4G15680 // AT4G15690 // AT3G56350 // AT4G15660
GO:0022891	Molecular Function	substrate-specific transmembrane transporter activity	28110	791	33	5	0.0022	0.012	// AT5G13170 // AT1G01340 // AT2G01280 // AT4G33020 // AT5G18840
GO:0031224	Cellular Component	intrinsic to membrane	28110	807	33	5	0.0024	0.012	// AT5G13170 // AT3G25950 // AT5G56540 // AT4G33020 // AT5G18840
GO:0016491	Molecular Function	oxidoreductase activity	28110	1428	33	6	0.0059	0.013	// AT4G15700 // AT2G46660 // AT4G15680 // AT4G15690 // AT3G56350 // AT4G15660
GO:0022892	Molecular Function	substrate-specific transporter activity	28110	919	33	5	0.0042	0.013	// AT5G13170 // AT1G01340 // AT2G01280 // AT4G33020 // AT5G18840
GO:0022857	Molecular Function	transmembrane transporter activity	28110	984	33	5	0.0056	0.013	// AT5G13170 // AT1G01340 // AT2G01280 // AT4G33020 // AT5G18840
GO:0065008	Biological Process	regulation of biological quality	28110	734	33	5	0.0016	0.024	// AT4G15700 // AT4G15680 // AT5G56540 // AT4G15660 // AT4G15690
GO:0050794	Biological Process	regulation of cellular process	28110	3081	33	10	0.0022	0.025	// AT4G15700 // AT5G01550 // AT1G25330 // AT3G25790 // AT1G18860 // AT4G15690 // AT4G15680 // AT2G01280 // AT4G15660 // AT4G37610
GO:0005623	Cellular Component	cell	28110	15326	33	25	0.01	0.025	// AT5G19120 // AT2G46660 // AT3G25950 // AT2G25510 // AT3G16460 // AT4G15680 // AT2G01280 // AT3G56350 // AT5G56540 // AT4G15660 // AT4G33020 // AT4G15700 // AT5G13170 // AT4G11480 // AT2G03360 // AT3G57240 // AT4G15690 // AT2G05380 // AT3G24230 // AT5G18840 // AT1G25330 // AT1G61440 // AT4G37610 // AT1G07610 // AT1G62440
GO:0044464	Cellular Component	cell part	28110	15326	33	25	0.01	0.025	// AT5G19120 // AT2G46660 // AT3G25950 // AT2G25510 // AT3G16460 // AT4G15680 // AT2G01280 // AT3G56350 // AT5G56540 // AT4G15660 // AT4G33020 // AT4G15700 // AT5G13170 // AT4G11480 // AT2G03360 // AT3G57240 // AT4G15690 // AT2G05380 // AT3G24230 // AT5G18840 // AT1G25330 // AT1G61440 // AT4G37610 // AT1G07610 // AT1G62440
GO:0005215	Molecular Function	transporter activity	28110	1267	33	5	0.015	0.028	// AT5G13170 // AT1G01340 // AT2G01280 // AT4G33020 // AT5G18840
GO:0050789	Biological Process	regulation of biological process	28110	3437	33	10	0.0048	0.032	// AT4G15700 // AT5G01550 // AT1G25330 // AT3G25790 // AT1G18860 // AT4G15690 // AT4G15680 // AT2G01280 // AT4G15660 // AT4G37610
GO:0065007	Biological Process	biological regulation	28110	3906	33	11	0.0038	0.032	// AT4G15700 // AT5G01550 // AT1G25330 // AT3G25790 // AT1G18860 // AT4G15690 // AT4G15680 // AT2G01280 // AT5G56540 // AT4G15660 // AT4G37610
GO:0008152	Biological Process	metabolic process	28110	10358	33	20	0.0047	0.032	// AT4G15700 // AT5G19120 // AT2G03360 // AT3G57240 // AT2G46660 // AT1G25330 // AT5G01550 // AT3G56350 // AT3G25790 // AT4G15690 // AT1G61440 // AT4G15680 // AT2G01280 // AT1G18860 // AT3G20210 // AT4G11480 // AT5G57240 // AT4G15660 // AT4G37610 // AT3G24230

## Sheet: 6C - Table 1
Additional File 6C: Full GO term-enrichment for Cluster 3.
GO accession	Category	Term	Total Arabidopsis Genes	Number of Arabidopsis Gene Matches	Total Query Genes	Number of Query Gene Matches	p-value	FDR	Gene Identifiers for Query Gene Matches
GO:0055114	Biological Process	oxidation reduction	28110	713	42	6	0.00065	0.011	// AT5G58400 // AT3G52970 // AT2G45570 // AT4G33420 // AT1G30740 // AT3G22360
GO:0006519	Biological Process	cellular amino acid and derivative metabolic process	28110	624	42	5	0.0024	0.02	// AT3G10340 // AT1G75040 // AT1G15040 // AT4G23690 // AT3G11430
GO:0008152	Biological Process	metabolic process	28110	10358	42	24	0.0059	0.034	// AT3G10340 // AT5G14470 // AT4G39000 // AT2G24850 // AT3G52970 // AT1G69820 // AT3G30720 // AT4G23690 // AT2G44470 // AT3G61930 // AT3G22360 // AT2G33710 // AT1G75040 // AT4G23310 // AT2G45570 // AT1G30740 // AT5G58400 // AT1G67070 // AT4G33420 // AT3G60140 // AT1G61110 // AT1G15040 // AT1G33770 // AT3G11430
GO:0005975	Biological Process	carbohydrate metabolic process	28110	912	42	5	0.011	0.048	// AT5G14470 // AT3G30720 // AT2G44470 // AT4G39000 // AT1G67070
