# Supplementary material for: Transcriptional profiling of the Arabidopsis abscission mutant hae hsl2 by RNA-Seq
Source: BMC Genomics. 2013 Jan 17;14:37. doi: 10.1186/1471-2164-14-37 (PMC3566969; doi:10.1186/1471-2164-14-37)
Supplement: Additional file 8 — (A) Number of genes overlapping between RNA-Seq and Stamen AZ microarrays. (B) Genes overlapping between RNA-Seq and Stamen AZ microarrays. (C) Z-scores of sample overlap between RNA-Seq and Stamen AZ microarrays. [file 1471-2164-14-37-S8.xls]

## Sheet: 8A - Table 1
Additional file 8A: Number of genes overlapping between RNA-Seq and Stamen AZ microarrays.
		s13 - s12_up	s13 - s12_down	early_s15 - s12_up	early_s15 - s12_down	mid_s15 - s12_up	mid_s15 - s12_down	late_s15 - s12_up	late_s15 - s12_down	haehsl2_up	haehsl2_down
		312	574	1147	1423	1619	1478	1888	1335	54	219
s13 - s12_up	312	-1	-1	233	7	239	14	214	20	5	6
s13 - s12_down	574	-1	-1	14	432	38	375	69	316	2	24
early_15 - s12_up	1147	233	14	-1	-1	992		880	1	7	26
early_15 - s12_down	1423	7	432	-1	-1	1	1164	32	951	11	26
mid_s15 - s12_up	1619	239	38	992	1	-1	-1	1280	1	11	56
mid_s15 - s12_down	1478	14	375		1164	-1	-1	1	1092	12	12
late_s15 - s12_up	1888	214	69	880	32	1280	1	-1	-1	11	105
late_s15 - s12_down	1335	20	316	1	951	1	1092	-1	-1	12	9
haehsl2_up	54	5	2	7	11	11	12	11	12	-1	-1
haehsl2_down	219	6	24	26	26	56	12	105	9	-1	-1

## Sheet: 8B - Table 1
Additional file 8B: Genes overlapping between RNA-Seq and Stamen AZ microarrays.
		s13 - s12_up	s13 - s12_down	early_s15 - s12_up	early_s15 - s12_down	mid_s15 - s12_up	mid_s15- s12_down	late_s15 - s12_up	late_s15 - s12_down	haehsl2_up	haehsl2_down
		312	574	1147	1423	1619	1478	1888	1335	54	219
s13 - s12_up	312			at1g01640 at1g04310 at1g05300 at1g06830 at1g08100 at1g08630 at1g10050 at1g10140 at1g14260 at1g17260 at1g18100 at1g20280 at1g23010 at1g23090 at1g23120 at1g24530 at1g25275 at1g25560 at1g26930 at1g28330 at1g29280 at1g29660 at1g29670 at1g30820 at1g31690 at1g31760 at1g35260 at1g35612 at1g47960 at1g49310 at1g49800 at1g50750 at1g52240 at1g53090 at1g53490 at1g54200 at1g55920 at1g56010 at1g56020 at1g56100…	at1g09155 at1g61260 at2g40610 at3g55720 at4g14810 at5g09970 at5g53250	at1g01120 at1g01640 at1g04310 at1g05300 at1g06830 at1g08100 at1g08630 at1g10050 at1g10140 at1g14260 at1g17260 at1g18100 at1g19190 at1g23090 at1g23120 at1g24530 at1g24625 at1g25275 at1g25560 at1g26930 at1g28330 at1g29280 at1g29660 at1g29670 at1g30820 at1g31690 at1g31760 at1g35260 at1g35612 at1g41795 at1g47960 at1g49310 at1g49800 at1g50750 at1g52240 at1g53090 at1g53490 at1g54200 at1g55920 at1g56010…	at1g09155 at1g24110 at1g61260 at1g61680 at1g74010 at2g03840 at2g17845 at2g37210 at2g40610 at2g45580 at4g14810 at5g09970 at5g25430 at5g37170	at1g01120 at1g01640 at1g08100 at1g08630 at1g10050 at1g10140 at1g14260 at1g17260 at1g19190 at1g23090 at1g23120 at1g24530 at1g24625 at1g25275 at1g25560 at1g26930 at1g28330 at1g29280 at1g29660 at1g29670 at1g30820 at1g31690 at1g31760 at1g35260 at1g49310 at1g49800 at1g53090 at1g53490 at1g54200 at1g55920 at1g56010 at1g56020 at1g56100 at1g58360 at1g59740 at1g59870 at1g59940 at1g60390 at1g60570 at1g62410…	at1g09155 at1g24110 at1g61680 at1g74010 at2g17845 at2g37210 at2g40610 at2g45580 at2g47810 at3g01530 at3g25810 at3g26230 at3g55720 at4g14810 at5g09970 at5g25430 at5g35920 at5g37170 at5g53810 at5g64330	at1g06830 at1g53490 at1g62410 at3g13130 at5g43610	at1g01340 at2g37360 at3g55720 at4g23690 at4g30290 at4g36110
s13 - s12_down	574			at1g25400 at1g35910 at1g57560 at1g68620 at1g80450 at2g13150 at2g22320 at2g23050 at3g19660 at3g44550 at4g30280 at4g34320 at5g05340 at5g54230	at1g01250 at1g01600 at1g04670 at1g04880 at1g05620 at1g05630 at1g06000 at1g06620 at1g06640 at1g07410 at1g07750 at1g07850 at1g08730 at1g08860 at1g09380 at1g11120 at1g11580 at1g12320 at1g12570 at1g12600 at1g13130 at1g13290 at1g13700 at1g14760 at1g15260 at1g15360 at1g15460 at1g16310 at1g16380 at1g17380 at1g17420 at1g18280 at1g19160 at1g19180 at1g19650 at1g19670 at1g19830 at1g20135 at1g20490 at1g20850…	at1g03840 at1g05340 at1g08920 at1g24600 at1g25400 at1g29720 at1g35910 at1g54540 at1g62500 at1g64360 at1g68620 at1g80450 at2g03850 at2g13890 at2g22320 at2g22470 at2g35770 at2g45040 at3g13672 at3g15500 at3g19660 at3g44550 at3g49580 at3g57330 at4g30280 at4g34320 at4g35770 at5g05340 at5g06530 at5g08480 at5g10850 at5g17220 at5g22270 at5g37670 at5g44380 at5g53890 at5g54230 at5g57190	at1g01250 at1g01600 at1g04670 at1g04880 at1g05620 at1g06000 at1g06620 at1g06640 at1g07410 at1g07750 at1g07850 at1g08730 at1g08860 at1g09180 at1g09380 at1g11120 at1g11580 at1g12320 at1g12570 at1g12600 at1g13130 at1g13290 at1g13700 at1g14760 at1g15260 at1g15360 at1g15460 at1g16380 at1g17380 at1g17420 at1g18280 at1g19160 at1g19180 at1g19650 at1g19670 at1g19830 at1g20135 at1g20850 at1g21070 at1g21870…	at1g03840 at1g05340 at1g08920 at1g24600 at1g25400 at1g29720 at1g35910 at1g50590 at1g54040 at1g54540 at1g61810 at1g61820 at1g64360 at1g68620 at1g80160 at1g80450 at1g80820 at2g03850 at2g13890 at2g22240 at2g22320 at2g22470 at2g35770 at2g37430 at2g38060 at2g38110 at2g39030 at2g45040 at3g01420 at3g04280 at3g13672 at3g15500 at3g19660 at3g20340 at3g22060 at3g24670 at3g44550 at3g47540 at3g49270 at3g49580…	at1g01250 at1g01600 at1g03550 at1g04670 at1g04880 at1g06000 at1g06620 at1g06640 at1g07410 at1g07750 at1g07850 at1g08730 at1g08860 at1g09380 at1g11120 at1g11580 at1g12570 at1g12600 at1g13130 at1g13290 at1g13700 at1g14760 at1g15260 at1g15360 at1g15460 at1g16380 at1g17380 at1g17420 at1g18280 at1g19160 at1g19180 at1g19650 at1g19670 at1g19830 at1g20135 at1g20850 at1g21870 at1g22460 at1g22760 at1g23800…	at1g17420 at3g16150	at1g03840 at1g09380 at1g24140 at1g50590 at1g61820 at1g67070 at2g37430 at3g19660 at3g20340 at3g22060 at3g22360 at3g24670 at3g44550 at4g02330 at4g18920 at4g19030 at4g19980 at4g22960 at4g30280 at5g03350 at5g05730 at5g40260 at5g43580 at5g61890
early_s15 - s12_up	1147	at1g01640 at1g04310 at1g05300 at1g06830 at1g08100 at1g08630 at1g10050 at1g10140 at1g14260 at1g17260 at1g18100 at1g20280 at1g23010 at1g23090 at1g23120 at1g24530 at1g25275 at1g25560 at1g26930 at1g28330 at1g29280 at1g29660 at1g29670 at1g30820 at1g31690 at1g31760 at1g35260 at1g35612 at1g47960 at1g49310 at1g49800 at1g50750 at1g52240 at1g53090 at1g53490 at1g54200 at1g55920 at1g56010 at1g56020 at1g56100…	at1g25400 at1g35910 at1g57560 at1g68620 at1g80450 at2g13150 at2g22320 at2g23050 at3g19660 at3g44550 at4g30280 at4g34320 at5g05340 at5g54230			at1g01010 at1g01640 at1g01740 at1g02300 at1g02390 at1g02690 at1g03010 at1g03520 at1g03820 at1g04040 at1g04050 at1g04310 at1g04645 at1g05010 at1g05170 at1g05300 at1g05560 at1g05575 at1g05710 at1g06180 at1g06550 at1g06590 at1g06830 at1g07380 at1g07390 at1g07610 at1g07680 at1g07880 at1g08100 at1g08230 at1g08630 at1g08800 at1g08930 at1g08940 at1g09370 at1g09500 at1g09970 at1g10050 at1g10110 at1g10140…		at1g01010 at1g01640 at1g01740 at1g02300 at1g02390 at1g02690 at1g03010 at1g03520 at1g03820 at1g04040 at1g04645 at1g05010 at1g05170 at1g05560 at1g05575 at1g05710 at1g06180 at1g06550 at1g06590 at1g07380 at1g07390 at1g07610 at1g07680 at1g07880 at1g08100 at1g08230 at1g08630 at1g08800 at1g08930 at1g08940 at1g09370 at1g09500 at1g09970 at1g10050 at1g10110 at1g10140 at1g10460 at1g10585 at1g10690 at1g11050…	at1g30795	at1g06830 at1g53490 at1g62410 at3g13130 at3g46880 at4g30170 at5g43610	at1g07610 at1g09500 at1g25340 at1g47655 at1g69880 at1g77380 at2g05380 at2g25510 at2g30750 at2g37360 at3g15450 at3g19660 at3g27400 at3g44550 at3g55090 at3g59080 at4g01870 at4g15690 at4g17160 at4g23280 at4g30280 at4g36110 at4g37610 at5g18840 at5g42830 at5g44400
early_s15 - s12_down	1423	at1g09155 at1g61260 at2g40610 at3g55720 at4g14810 at5g09970 at5g53250	at1g01250 at1g01600 at1g04670 at1g04880 at1g05620 at1g05630 at1g06000 at1g06620 at1g06640 at1g07410 at1g07750 at1g07850 at1g08730 at1g08860 at1g09380 at1g11120 at1g11580 at1g12320 at1g12570 at1g12600 at1g13130 at1g13290 at1g13700 at1g14760 at1g15260 at1g15360 at1g15460 at1g16310 at1g16380 at1g17380 at1g17420 at1g18280 at1g19160 at1g19180 at1g19650 at1g19670 at1g19830 at1g20135 at1g20490 at1g20850…			at5g67080	at1g01200 at1g01250 at1g01600 at1g01780 at1g02000 at1g02190 at1g02470 at1g02660 at1g02790 at1g03020 at1g03050 at1g03070 at1g03420 at1g03870 at1g03920 at1g04090 at1g04430 at1g04540 at1g04600 at1g04670 at1g04700 at1g04760 at1g04880 at1g05020 at1g05620 at1g05850 at1g06000 at1g06620 at1g06640 at1g06850 at1g06970 at1g07050 at1g07330 at1g07410 at1g07720 at1g07750 at1g07850 at1g08135 at1g08500 at1g08730…	at1g04680 at1g41830 at1g47380 at1g50590 at1g54040 at1g61810 at1g67920 at1g69030 at1g80160 at2g16580 at2g37430 at2g38060 at3g01420 at3g16340 at3g18250 at3g24670 at3g49270 at3g55890 at4g15120 at4g16640 at4g19030 at4g19980 at4g21120 at5g02580 at5g27350 at5g40380 at5g43580 at5g44700 at5g45280 at5g51460 at5g53250 at5g67080	at1g01200 at1g01250 at1g01600 at1g01780 at1g02000 at1g02470 at1g02660 at1g02790 at1g03020 at1g03050 at1g03070 at1g03420 at1g03870 at1g03920 at1g04090 at1g04540 at1g04600 at1g04670 at1g04700 at1g04880 at1g05020 at1g06000 at1g06620 at1g06640 at1g06840 at1g06970 at1g07050 at1g07330 at1g07410 at1g07750 at1g07850 at1g08135 at1g08500 at1g08730 at1g08860 at1g09155 at1g09250 at1g09380 at1g09600 at1g10060…	at1g17420 at1g19640 at1g67290 at2g27220 at3g16150 at3g28980 at3g45730 at4g23030 at5g43870 at5g49130 at5g65090	at1g09380 at1g19780 at1g33770 at1g50590 at1g61110 at1g67070 at2g37430 at2g40180 at3g10340 at3g11430 at3g18250 at3g22360 at3g24670 at3g55720 at4g15120 at4g18920 at4g19030 at4g19980 at4g22960 at4g33420 at4g39000 at5g03350 at5g11540 at5g40260 at5g43580 at5g51460
mid_s15 - s12_up	1619	at1g01120 at1g01640 at1g04310 at1g05300 at1g06830 at1g08100 at1g08630 at1g10050 at1g10140 at1g14260 at1g17260 at1g18100 at1g19190 at1g23090 at1g23120 at1g24530 at1g24625 at1g25275 at1g25560 at1g26930 at1g28330 at1g29280 at1g29660 at1g29670 at1g30820 at1g31690 at1g31760 at1g35260 at1g35612 at1g41795 at1g47960 at1g49310 at1g49800 at1g50750 at1g52240 at1g53090 at1g53490 at1g54200 at1g55920 at1g56010…	at1g03840 at1g05340 at1g08920 at1g24600 at1g25400 at1g29720 at1g35910 at1g54540 at1g62500 at1g64360 at1g68620 at1g80450 at2g03850 at2g13890 at2g22320 at2g22470 at2g35770 at2g45040 at3g13672 at3g15500 at3g19660 at3g44550 at3g49580 at3g57330 at4g30280 at4g34320 at4g35770 at5g05340 at5g06530 at5g08480 at5g10850 at5g17220 at5g22270 at5g37670 at5g44380 at5g53890 at5g54230 at5g57190	at1g01010 at1g01640 at1g01740 at1g02300 at1g02390 at1g02690 at1g03010 at1g03520 at1g03820 at1g04040 at1g04050 at1g04310 at1g04645 at1g05010 at1g05170 at1g05300 at1g05560 at1g05575 at1g05710 at1g06180 at1g06550 at1g06590 at1g06830 at1g07380 at1g07390 at1g07610 at1g07680 at1g07880 at1g08100 at1g08230 at1g08630 at1g08800 at1g08930 at1g08940 at1g09370 at1g09500 at1g09970 at1g10050 at1g10110 at1g10140…	at5g67080			at1g01010 at1g01120 at1g01180 at1g01560 at1g01640 at1g01740 at1g01770 at1g02220 at1g02300 at1g02390 at1g02400 at1g02690 at1g03010 at1g03110 at1g03520 at1g03820 at1g03840 at1g03850 at1g03905 at1g04040 at1g04645 at1g04770 at1g05000 at1g05010 at1g05170 at1g05260 at1g05340 at1g05560 at1g05575 at1g05680 at1g05710 at1g06180 at1g06550 at1g06590 at1g07380 at1g07390 at1g07485 at1g07520 at1g07610 at1g07680…	at1g31380	at1g06830 at1g47400 at1g53490 at1g62410 at3g13130 at3g13784 at3g46880 at4g30170 at4g38340 at5g43610 at5g54040	at1g02220 at1g03840 at1g03850 at1g07610 at1g09500 at1g22880 at1g25340 at1g29860 at1g32350 at1g44970 at1g47655 at1g58340 at1g67980 at1g69880 at1g71380 at1g77380 at2g05380 at2g25510 at2g30750 at2g37360 at2g47550 at3g07970 at3g14225 at3g16460 at3g19660 at3g22600 at3g23550 at3g27400 at3g44540 at3g44550 at3g44560 at3g47380 at3g48850 at3g55090 at3g59080 at3g59850 at4g01870 at4g11650 at4g14640 at4g17160…
mid_s15 - s12_down	1478	at1g09155 at1g24110 at1g61260 at1g61680 at1g74010 at2g03840 at2g17845 at2g37210 at2g40610 at2g45580 at4g14810 at5g09970 at5g25430 at5g37170	at1g01250 at1g01600 at1g04670 at1g04880 at1g05620 at1g06000 at1g06620 at1g06640 at1g07410 at1g07750 at1g07850 at1g08730 at1g08860 at1g09180 at1g09380 at1g11120 at1g11580 at1g12320 at1g12570 at1g12600 at1g13130 at1g13290 at1g13700 at1g14760 at1g15260 at1g15360 at1g15460 at1g16380 at1g17380 at1g17420 at1g18280 at1g19160 at1g19180 at1g19650 at1g19670 at1g19830 at1g20135 at1g20850 at1g21070 at1g21870…		at1g01200 at1g01250 at1g01600 at1g01780 at1g02000 at1g02190 at1g02470 at1g02660 at1g02790 at1g03020 at1g03050 at1g03070 at1g03420 at1g03870 at1g03920 at1g04090 at1g04430 at1g04540 at1g04600 at1g04670 at1g04700 at1g04760 at1g04880 at1g05020 at1g05620 at1g05850 at1g06000 at1g06620 at1g06640 at1g06850 at1g06970 at1g07050 at1g07330 at1g07410 at1g07720 at1g07750 at1g07850 at1g08135 at1g08500 at1g08730…			at5g43580	at1g01200 at1g01250 at1g01300 at1g01460 at1g01600 at1g01780 at1g01980 at1g02000 at1g02470 at1g02660 at1g02790 at1g02820 at1g03020 at1g03050 at1g03070 at1g03420 at1g03870 at1g03920 at1g04090 at1g04290 at1g04540 at1g04600 at1g04670 at1g04700 at1g04880 at1g05020 at1g06000 at1g06620 at1g06640 at1g06970 at1g06980 at1g07050 at1g07330 at1g07410 at1g07750 at1g07850 at1g08135 at1g08500 at1g08730 at1g08860…	at1g17420 at1g19640 at1g67290 at2g27220 at3g16150 at3g28980 at3g45730 at4g23030 at5g38760 at5g43870 at5g49130 at5g65090	at1g09380 at1g15040 at1g19780 at1g33770 at1g67070 at3g10340 at3g11430 at4g18920 at4g22960 at5g03350 at5g40260 at5g43580
late_s15 - s12_up	1888	at1g01120 at1g01640 at1g08100 at1g08630 at1g10050 at1g10140 at1g14260 at1g17260 at1g19190 at1g23090 at1g23120 at1g24530 at1g24625 at1g25275 at1g25560 at1g26930 at1g28330 at1g29280 at1g29660 at1g29670 at1g30820 at1g31690 at1g31760 at1g35260 at1g49310 at1g49800 at1g53090 at1g53490 at1g54200 at1g55920 at1g56010 at1g56020 at1g56100 at1g58360 at1g59740 at1g59870 at1g59940 at1g60390 at1g60570 at1g62410…	at1g03840 at1g05340 at1g08920 at1g24600 at1g25400 at1g29720 at1g35910 at1g50590 at1g54040 at1g54540 at1g61810 at1g61820 at1g64360 at1g68620 at1g80160 at1g80450 at1g80820 at2g03850 at2g13890 at2g22240 at2g22320 at2g22470 at2g35770 at2g37430 at2g38060 at2g38110 at2g39030 at2g45040 at3g01420 at3g04280 at3g13672 at3g15500 at3g19660 at3g20340 at3g22060 at3g24670 at3g44550 at3g47540 at3g49270 at3g49580…	at1g01010 at1g01640 at1g01740 at1g02300 at1g02390 at1g02690 at1g03010 at1g03520 at1g03820 at1g04040 at1g04645 at1g05010 at1g05170 at1g05560 at1g05575 at1g05710 at1g06180 at1g06550 at1g06590 at1g07380 at1g07390 at1g07610 at1g07680 at1g07880 at1g08100 at1g08230 at1g08630 at1g08800 at1g08930 at1g08940 at1g09370 at1g09500 at1g09970 at1g10050 at1g10110 at1g10140 at1g10460 at1g10585 at1g10690 at1g11050…	at1g04680 at1g41830 at1g47380 at1g50590 at1g54040 at1g61810 at1g67920 at1g69030 at1g80160 at2g16580 at2g37430 at2g38060 at3g01420 at3g16340 at3g18250 at3g24670 at3g49270 at3g55890 at4g15120 at4g16640 at4g19030 at4g19980 at4g21120 at5g02580 at5g27350 at5g40380 at5g43580 at5g44700 at5g45280 at5g51460 at5g53250 at5g67080	at1g01010 at1g01120 at1g01180 at1g01560 at1g01640 at1g01740 at1g01770 at1g02220 at1g02300 at1g02390 at1g02400 at1g02690 at1g03010 at1g03110 at1g03520 at1g03820 at1g03840 at1g03850 at1g03905 at1g04040 at1g04645 at1g04770 at1g05000 at1g05010 at1g05170 at1g05260 at1g05340 at1g05560 at1g05575 at1g05680 at1g05710 at1g06180 at1g06550 at1g06590 at1g07380 at1g07390 at1g07485 at1g07520 at1g07610 at1g07680…	at5g43580			at1g12110 at1g20823 at1g53490 at1g62410 at3g13130 at3g13784 at3g46880 at4g01630 at4g30170 at5g43610 at5g54040	at1g02220 at1g03840 at1g03850 at1g07610 at1g09500 at1g21850 at1g22210 at1g22880 at1g25340 at1g25550 at1g29860 at1g30700 at1g32350 at1g32960 at1g35140 at1g44970 at1g47655 at1g47990 at1g50590 at1g56710 at1g58340 at1g60030 at1g61820 at1g62760 at1g66160 at1g66760 at1g67980 at1g69880 at1g71380 at1g77380 at2g05380 at2g18980 at2g20670 at2g25510 at2g28710 at2g29470 at2g30750 at2g35980 at2g37360 at2g37430…
late_s15 - s12_down	1335	at1g09155 at1g24110 at1g61680 at1g74010 at2g17845 at2g37210 at2g40610 at2g45580 at2g47810 at3g01530 at3g25810 at3g26230 at3g55720 at4g14810 at5g09970 at5g25430 at5g35920 at5g37170 at5g53810 at5g64330	at1g01250 at1g01600 at1g03550 at1g04670 at1g04880 at1g06000 at1g06620 at1g06640 at1g07410 at1g07750 at1g07850 at1g08730 at1g08860 at1g09380 at1g11120 at1g11580 at1g12570 at1g12600 at1g13130 at1g13290 at1g13700 at1g14760 at1g15260 at1g15360 at1g15460 at1g16380 at1g17380 at1g17420 at1g18280 at1g19160 at1g19180 at1g19650 at1g19670 at1g19830 at1g20135 at1g20850 at1g21870 at1g22460 at1g22760 at1g23800…	at1g30795	at1g01200 at1g01250 at1g01600 at1g01780 at1g02000 at1g02470 at1g02660 at1g02790 at1g03020 at1g03050 at1g03070 at1g03420 at1g03870 at1g03920 at1g04090 at1g04540 at1g04600 at1g04670 at1g04700 at1g04880 at1g05020 at1g06000 at1g06620 at1g06640 at1g06840 at1g06970 at1g07050 at1g07330 at1g07410 at1g07750 at1g07850 at1g08135 at1g08500 at1g08730 at1g08860 at1g09155 at1g09250 at1g09380 at1g09600 at1g10060…	at1g31380	at1g01200 at1g01250 at1g01300 at1g01460 at1g01600 at1g01780 at1g01980 at1g02000 at1g02470 at1g02660 at1g02790 at1g02820 at1g03020 at1g03050 at1g03070 at1g03420 at1g03870 at1g03920 at1g04090 at1g04290 at1g04540 at1g04600 at1g04670 at1g04700 at1g04880 at1g05020 at1g06000 at1g06620 at1g06640 at1g06970 at1g06980 at1g07050 at1g07330 at1g07410 at1g07750 at1g07850 at1g08135 at1g08500 at1g08730 at1g08860…			at1g17420 at1g19640 at1g67290 at2g27220 at3g16150 at3g28980 at4g23030 at5g26310 at5g38760 at5g43870 at5g49130 at5g65090	at1g09380 at1g19780 at1g25330 at1g67070 at3g55720 at4g18920 at4g22960 at5g03350 at5g40260
haehsl2_up	54	at1g06830 at1g53490 at1g62410 at3g13130 at5g43610	at1g17420 at3g16150	at1g06830 at1g53490 at1g62410 at3g13130 at3g46880 at4g30170 at5g43610	at1g17420 at1g19640 at1g67290 at2g27220 at3g16150 at3g28980 at3g45730 at4g23030 at5g43870 at5g49130 at5g65090	at1g06830 at1g47400 at1g53490 at1g62410 at3g13130 at3g13784 at3g46880 at4g30170 at4g38340 at5g43610 at5g54040	at1g17420 at1g19640 at1g67290 at2g27220 at3g16150 at3g28980 at3g45730 at4g23030 at5g38760 at5g43870 at5g49130 at5g65090	at1g12110 at1g20823 at1g53490 at1g62410 at3g13130 at3g13784 at3g46880 at4g01630 at4g30170 at5g43610 at5g54040	at1g17420 at1g19640 at1g67290 at2g27220 at3g16150 at3g28980 at4g23030 at5g26310 at5g38760 at5g43870 at5g49130 at5g65090
haehsl2_down	219	at1g01340 at2g37360 at3g55720 at4g23690 at4g30290 at4g36110	at1g03840 at1g09380 at1g24140 at1g50590 at1g61820 at1g67070 at2g37430 at3g19660 at3g20340 at3g22060 at3g22360 at3g24670 at3g44550 at4g02330 at4g18920 at4g19030 at4g19980 at4g22960 at4g30280 at5g03350 at5g05730 at5g40260 at5g43580 at5g61890	at1g07610 at1g09500 at1g25340 at1g47655 at1g69880 at1g77380 at2g05380 at2g25510 at2g30750 at2g37360 at3g15450 at3g19660 at3g27400 at3g44550 at3g55090 at3g59080 at4g01870 at4g15690 at4g17160 at4g23280 at4g30280 at4g36110 at4g37610 at5g18840 at5g42830 at5g44400	at1g09380 at1g19780 at1g33770 at1g50590 at1g61110 at1g67070 at2g37430 at2g40180 at3g10340 at3g11430 at3g18250 at3g22360 at3g24670 at3g55720 at4g15120 at4g18920 at4g19030 at4g19980 at4g22960 at4g33420 at4g39000 at5g03350 at5g11540 at5g40260 at5g43580 at5g51460	at1g02220 at1g03840 at1g03850 at1g07610 at1g09500 at1g22880 at1g25340 at1g29860 at1g32350 at1g44970 at1g47655 at1g58340 at1g67980 at1g69880 at1g71380 at1g77380 at2g05380 at2g25510 at2g30750 at2g37360 at2g47550 at3g07970 at3g14225 at3g16460 at3g19660 at3g22600 at3g23550 at3g27400 at3g44540 at3g44550 at3g44560 at3g47380 at3g48850 at3g55090 at3g59080 at3g59850 at4g01870 at4g11650 at4g14640 at4g17160…	at1g09380 at1g15040 at1g19780 at1g33770 at1g67070 at3g10340 at3g11430 at4g18920 at4g22960 at5g03350 at5g40260 at5g43580	at1g02220 at1g03840 at1g03850 at1g07610 at1g09500 at1g21850 at1g22210 at1g22880 at1g25340 at1g25550 at1g29860 at1g30700 at1g32350 at1g32960 at1g35140 at1g44970 at1g47655 at1g47990 at1g50590 at1g56710 at1g58340 at1g60030 at1g61820 at1g62760 at1g66160 at1g66760 at1g67980 at1g69880 at1g71380 at1g77380 at2g05380 at2g18980 at2g20670 at2g25510 at2g28710 at2g29470 at2g30750 at2g35980 at2g37360 at2g37430…	at1g09380 at1g19780 at1g25330 at1g67070 at3g55720 at4g18920 at4g22960 at5g03350 at5g40260

## Sheet: 8C - Table 1
Additional file 8C: Z-scores of sample overlap between RNA-Seq and Stamen AZ microarrays.
Name	s13 - s12_up	s13 - s12_down	early_s15 - s12_up	early_s15 - s12_down	mid_s15 - s12_up	mid_s15 - s12_down	late_s15 - s12_up	late_s15 - s12_down	haehsl2_up	haehsl2_down
s13 - s12_up			56.2961	-2.91778	47.8088	-1.42984	38.6632	0.419352	4.9641	1.74421
s13 - s12_down			-2.83909	68.3732	-0.445841	57.2762	3.25495	50.2139	0.550574	7.91367
early_s15 - s12_up	55.2415	-2.80227			104.702	-8.91484	84.1267	-8.31856	2.60309	4.53798
early_s15 - s12_down	-2.84482	67.0552			-10.3238	115.417	-8.25349	97.9902	4.1625	3.3538
mid_s15 - s12_up	46.3992	-0.435238	103.555	-10.2764			103.364	-9.92659	3.66511	10.3104
mid_s15 - s12_down	-1.39229	56.0998	-8.84646	115.269			-11.4547	111.417	4.54984	-0.584422
late_s15 - s12_up	37.2843	3.15731	82.6753	-8.16327	102.706	-11.3441			3.0924	20.5025
late_s15 - s12_down	0.409706	49.3471	-8.28238	98.1916	-9.99289	111.79			4.97798	-1.07156
haehsl2_up	4.99248	0.556975	2.66795	4.29366	3.79805	4.69926	3.2251	5.12431
haehsl2_down	1.74781	7.97659	4.63416	3.44691	10.6456	-0.601422	21.3046	-1.09905
