# Supplementary material for: Transcriptional profiling of the Arabidopsis abscission mutant hae hsl2 by RNA-Seq
Source: BMC Genomics. 2013 Jan 17;14:37. doi: 10.1186/1471-2164-14-37 (PMC3566969; doi:10.1186/1471-2164-14-37)
Supplement: Additional file 9 — Full GO term-enrichment for stage 12-late stage 15 differentially expressed genes that do not overlap with RNA-seq data. (A) Genes showing higher expression from stage 12-late stage 15 (B) Genes showing lower expression from stage 12-late stage 15. [file 1471-2164-14-37-S9.xls]

## Sheet: 9A - Table 1
Additional File 9A: Full GO term-enrichment for non-overlapping genes in late stage 15 stamen AZ microarrays. Genes showing higher expression from stage 12 to late stage 15.
GO accession	Category	Term	Total Arabidopsis Genes	Number of Arabidopsis Gene Matches	Total Query Genes	Number of Query Gene Matches	p-value	FDR	Gene Identifiers for Query Gene Matches
GO:0008152	Biological Process	metabolic process	28110	10358	1729	988	7.6e-62	4.6e-59	// AT4G31240 // AT5G44790 // AT5G46080 // AT5G06710 // AT1G02940 // AT1G60850 // AT3G44320 // AT1G28390 // AT4G11330 // AT1G17760 // AT1G27820 // AT5G66320 // AT3G46720 // AT4G18020 // AT5G48930 // AT1G28680 // AT1G08630 // AT2G31810 // AT4G31750 // AT3G16870 // AT5G48380 // AT2G28940 // AT1G21450 // AT2G37420 // AT3G27110 // AT1G51680 // AT4G27820 // AT1G25450 // AT5G25910 // AT5G44480 // AT5G61…
GO:0034220	Biological Process	ion transmembrane transport	28110	62	1729	64	4e-45	1.2e-42	// AT4G10310 // AT2G46450 // AT3G25610 // AT5G44790 // AT3G47950 // AT3G12520 // AT1G16390 // AT3G57330 // AT5G10190 // AT5G46330 // AT3G56160 // AT4G21120 // AT5G44070 // AT3G51860 // AT1G79520 // AT5G27350 // AT1G08930 // AT5G53550 // AT2G26650 // AT1G59870 // AT4G24120 // AT1G11260 // AT1G77990 // AT4G29900 // AT1G27080 // AT1G80310 // AT1G76520 // AT1G23090 // AT2G14670 // AT2G38060 // AT5G48…
GO:0006793	Biological Process	phosphorus metabolic process	28110	1130	1729	189	1.5e-31	3e-29	// AT1G48260 // AT1G51830 // AT4G28490 // AT4G13000 // AT1G05000 // AT1G28390 // AT1G68330 // AT2G23030 // AT1G66830 // AT3G13380 // AT2G16790 // AT4G31750 // AT4G23260 // AT5G48380 // AT1G18670 // AT2G28940 // AT4G28400 // AT4G37250 // AT3G14840 // AT5G11410 // AT3G08760 // AT5G25910 // AT4G09570 // AT1G29720 // AT5G53320 // AT3G04280 // AT5G25440 // AT4G22730 // AT1G53570 // AT2G39360 // AT5G57…
GO:0006796	Biological Process	phosphate metabolic process	28110	1129	1729	188	3.7e-31	5.5e-29	// AT1G48260 // AT1G51830 // AT4G28490 // AT4G13000 // AT1G05000 // AT1G28390 // AT1G68330 // AT2G23030 // AT1G66830 // AT3G13380 // AT2G16790 // AT4G31750 // AT4G23260 // AT5G48380 // AT1G18670 // AT2G28940 // AT4G28400 // AT4G37250 // AT3G14840 // AT5G11410 // AT3G08760 // AT5G25910 // AT4G09570 // AT1G29720 // AT5G53320 // AT3G04280 // AT5G25440 // AT4G22730 // AT1G53570 // AT2G39360 // AT5G57…
GO:0042221	Biological Process	response to chemical stimulus	28110	2250	1729	288	1e-29	1.2e-27	// AT5G49520 // AT1G64380 // AT5G11260 // AT5G44790 // AT3G49530 // AT1G51700 // AT3G44320 // AT5G47230 // AT2G22240 // AT1G73330 // AT1G56010 // AT3G46600 // AT3G59845 // AT4G38850 // AT1G08930 // AT1G80840 // AT3G55120 // AT5G63790 // AT5G26220 // AT5G64900 // AT4G17070 // AT4G04460 // AT1G69600 // AT4G23260 // AT3G59030 // AT5G09800 // AT5G39610 // AT2G03760 // AT4G29140 // AT5G64110 // AT4G23…
GO:0050896	Biological Process	response to stimulus	28110	4097	1729	437	1.8e-29	1.8e-27	// AT5G44790 // AT3G47950 // AT3G44320 // AT1G56010 // AT5G51810 // AT1G28360 // AT4G25000 // AT1G19610 // AT4G31750 // AT4G29140 // AT1G25450 // AT5G25910 // AT1G05010 // AT2G30810 // AT4G31820 // AT1G21910 // AT5G64660 // AT5G27420 // AT3G52400 // AT1G03010 // AT5G10380 // AT5G46450 // AT5G46470 // AT5G25350 // AT1G02400 // AT3G48920 // AT3G55120 // AT1G70890 // AT5G15160 // AT1G75540 // AT4G34…
GO:0010033	Biological Process	response to organic substance	28110	1349	1729	200	2.5e-27	2.1e-25	// AT5G49520 // AT1G64380 // AT5G11260 // AT5G44790 // AT3G49530 // AT1G51700 // AT3G16500 // AT1G56010 // AT3G46600 // AT5G65790 // AT1G08930 // AT1G80840 // AT3G55120 // AT5G64900 // AT4G23260 // AT3G59030 // AT5G09800 // AT1G19050 // AT2G03760 // AT4G23810 // AT2G31180 // AT2G39030 // AT5G25910 // AT4G09570 // AT2G39540 // AT5G22570 // AT2G22240 // AT1G70000 // AT2G22430 // AT5G50915 // AT2G30…
GO:0065007	Biological Process	biological regulation	28110	3906	1729	407	2.5e-25	1.8e-23	// AT5G44790 // AT5G06710 // AT5G51810 // AT1G17760 // AT3G45970 // AT4G18020 // AT5G48930 // AT3G16870 // AT1G21450 // AT4G29140 // AT5G25910 // AT3G63510 // AT1G69690 // AT3G11580 // AT5G24030 // AT4G31820 // AT5G13180 // AT1G21910 // AT4G17030 // AT5G58650 // AT1G29230 // AT3G52400 // AT1G03010 // AT2G41230 // AT5G10380 // AT2G45220 // AT4G31270 // AT5G60140 // AT3G10500 // AT5G46470 // AT5G25…
GO:0050794	Biological Process	regulation of cellular process	28110	3081	1729	342	3.6e-25	2.4e-23	// AT5G44790 // AT5G06710 // AT1G17760 // AT5G66320 // AT4G18020 // AT5G48930 // AT3G16870 // AT1G21450 // AT5G25910 // AT1G69690 // AT3G11580 // AT4G31820 // AT5G13180 // AT1G21910 // AT5G58650 // AT1G29230 // AT3G52400 // AT1G03010 // AT2G41230 // AT5G10380 // AT4G31270 // AT5G60140 // AT3G10500 // AT5G46470 // AT5G25350 // AT1G43640 // AT3G43230 // AT3G12730 // AT3G48920 // AT5G57520 // AT1G70…
GO:0055085	Biological Process	transmembrane transport	28110	402	1729	94	1.3e-24	7.5e-23	// AT2G46450 // AT5G44790 // AT3G47950 // AT3G56160 // AT4G21120 // AT5G18290 // AT5G27350 // AT1G08930 // AT4G28390 // AT3G55100 // AT2G38060 // AT4G23010 // AT2G20780 // AT2G39350 // AT4G29140 // AT4G36670 // AT1G17260 // AT3G05400 // AT5G61310 // AT5G17700 // AT5G20380 // AT4G18910 // AT3G04110 // AT2G36380 // AT3G12520 // AT5G44070 // AT1G79520 // AT4G24120 // AT1G27770 // AT1G27080 // AT1G20…
GO:0009166	Biological Process	nucleotide catabolic process	28110	42	1729	35	3.4e-23	1.1e-21	// AT2G47000 // AT5G44790 // AT3G47950 // AT3G57330 // AT1G27770 // AT2G47680 // AT5G44070 // AT3G50930 // AT4G15230 // AT2G26300 // AT1G59870 // AT1G75460 // AT4G25835 // AT4G29900 // AT2G37280 // AT1G51380 // AT3G25610 // AT1G15210 // AT3G16340 // AT1G17260 // AT4G33520 // AT1G31360 // AT1G72700 // AT3G62150 // AT1G13210 // AT4G34390 // AT5G54670 // AT3G47780 // AT2G39350 // AT1G03905 // AT2G07…
GO:0009261	Biological Process	ribonucleotide catabolic process	28110	42	1729	35	3.4e-23	1.1e-21	// AT2G47000 // AT5G44790 // AT3G47950 // AT3G57330 // AT1G27770 // AT2G47680 // AT5G44070 // AT3G50930 // AT4G15230 // AT2G26300 // AT1G59870 // AT1G75460 // AT4G25835 // AT4G29900 // AT2G37280 // AT1G51380 // AT3G25610 // AT1G15210 // AT3G16340 // AT1G17260 // AT4G33520 // AT1G31360 // AT1G72700 // AT3G62150 // AT1G13210 // AT4G34390 // AT5G54670 // AT3G47780 // AT2G39350 // AT1G03905 // AT2G07…
GO:0006195	Biological Process	purine nucleotide catabolic process	28110	42	1729	35	3.4e-23	1.1e-21	// AT2G47000 // AT5G44790 // AT3G47950 // AT3G57330 // AT1G27770 // AT2G47680 // AT5G44070 // AT3G50930 // AT4G15230 // AT2G26300 // AT1G59870 // AT1G75460 // AT4G25835 // AT4G29900 // AT2G37280 // AT1G51380 // AT3G25610 // AT1G15210 // AT3G16340 // AT1G17260 // AT4G33520 // AT1G31360 // AT1G72700 // AT3G62150 // AT1G13210 // AT4G34390 // AT5G54670 // AT3G47780 // AT2G39350 // AT1G03905 // AT2G07…
GO:0009143	Biological Process	nucleoside triphosphate catabolic process	28110	42	1729	35	3.4e-23	1.1e-21	// AT2G47000 // AT5G44790 // AT3G47950 // AT3G57330 // AT1G27770 // AT2G47680 // AT5G44070 // AT3G50930 // AT4G15230 // AT2G26300 // AT1G59870 // AT1G75460 // AT4G25835 // AT4G29900 // AT2G37280 // AT1G51380 // AT3G25610 // AT1G15210 // AT3G16340 // AT1G17260 // AT4G33520 // AT1G31360 // AT1G72700 // AT3G62150 // AT1G13210 // AT4G34390 // AT5G54670 // AT3G47780 // AT2G39350 // AT1G03905 // AT2G07…
GO:0009146	Biological Process	purine nucleoside triphosphate catabolic process	28110	42	1729	35	3.4e-23	1.1e-21	// AT2G47000 // AT5G44790 // AT3G47950 // AT3G57330 // AT1G27770 // AT2G47680 // AT5G44070 // AT3G50930 // AT4G15230 // AT2G26300 // AT1G59870 // AT1G75460 // AT4G25835 // AT4G29900 // AT2G37280 // AT1G51380 // AT3G25610 // AT1G15210 // AT3G16340 // AT1G17260 // AT4G33520 // AT1G31360 // AT1G72700 // AT3G62150 // AT1G13210 // AT4G34390 // AT5G54670 // AT3G47780 // AT2G39350 // AT1G03905 // AT2G07…
GO:0009207	Biological Process	purine ribonucleoside triphosphate catabolic process	28110	42	1729	35	3.4e-23	1.1e-21	// AT2G47000 // AT5G44790 // AT3G47950 // AT3G57330 // AT1G27770 // AT2G47680 // AT5G44070 // AT3G50930 // AT4G15230 // AT2G26300 // AT1G59870 // AT1G75460 // AT4G25835 // AT4G29900 // AT2G37280 // AT1G51380 // AT3G25610 // AT1G15210 // AT3G16340 // AT1G17260 // AT4G33520 // AT1G31360 // AT1G72700 // AT3G62150 // AT1G13210 // AT4G34390 // AT5G54670 // AT3G47780 // AT2G39350 // AT1G03905 // AT2G07…
GO:0009203	Biological Process	ribonucleoside triphosphate catabolic process	28110	42	1729	35	3.4e-23	1.1e-21	// AT2G47000 // AT5G44790 // AT3G47950 // AT3G57330 // AT1G27770 // AT2G47680 // AT5G44070 // AT3G50930 // AT4G15230 // AT2G26300 // AT1G59870 // AT1G75460 // AT4G25835 // AT4G29900 // AT2G37280 // AT1G51380 // AT3G25610 // AT1G15210 // AT3G16340 // AT1G17260 // AT4G33520 // AT1G31360 // AT1G72700 // AT3G62150 // AT1G13210 // AT4G34390 // AT5G54670 // AT3G47780 // AT2G39350 // AT1G03905 // AT2G07…
GO:0009154	Biological Process	purine ribonucleotide catabolic process	28110	42	1729	35	3.4e-23	1.1e-21	// AT2G47000 // AT5G44790 // AT3G47950 // AT3G57330 // AT1G27770 // AT2G47680 // AT5G44070 // AT3G50930 // AT4G15230 // AT2G26300 // AT1G59870 // AT1G75460 // AT4G25835 // AT4G29900 // AT2G37280 // AT1G51380 // AT3G25610 // AT1G15210 // AT3G16340 // AT1G17260 // AT4G33520 // AT1G31360 // AT1G72700 // AT3G62150 // AT1G13210 // AT4G34390 // AT5G54670 // AT3G47780 // AT2G39350 // AT1G03905 // AT2G07…
GO:0006355	Biological Process	regulation of transcription, DNA-dependent	28110	1758	1729	224	1e-22	3.1e-21	// AT5G49520 // AT1G64380 // AT5G11260 // AT1G80840 // AT3G49530 // AT5G06710 // AT1G51700 // AT4G38620 // AT3G16500 // AT2G29060 // AT3G46600 // AT5G65790 // AT1G17760 // AT1G24625 // AT5G26920 // AT5G63790 // AT2G18550 // AT5G66320 // AT3G13540 // AT4G18020 // AT2G28200 // AT1G69600 // AT4G24240 // AT3G16870 // AT5G60440 // AT3G16770 // AT2G19810 // AT5G39610 // AT3G25730 // AT1G21450 // AT5G65…
GO:0045449	Biological Process	regulation of transcription	28110	1761	1729	224	1.2e-22	3.6e-21	// AT5G49520 // AT1G64380 // AT5G11260 // AT1G80840 // AT3G49530 // AT5G06710 // AT1G51700 // AT4G38620 // AT3G16500 // AT2G29060 // AT3G46600 // AT5G65790 // AT1G17760 // AT1G24625 // AT5G26920 // AT5G63790 // AT2G18550 // AT5G66320 // AT3G13540 // AT4G18020 // AT2G28200 // AT1G69600 // AT4G24240 // AT3G16870 // AT5G60440 // AT3G16770 // AT2G19810 // AT5G39610 // AT3G25730 // AT1G21450 // AT5G65…
GO:0055114	Biological Process	oxidation reduction	28110	713	1729	125	1.5e-22	4.2e-21	// AT5G04660 // AT5G18600 // AT4G38540 // AT2G22330 // AT3G59845 // AT3G63440 // AT4G37310 // AT5G44390 // AT3G45300 // AT5G64110 // AT5G61310 // AT2G17720 // AT3G63510 // AT1G05010 // AT5G57050 // AT1G31690 // AT5G42800 // AT4G32170 // AT5G59540 // AT2G25450 // AT5G25120 // AT3G29200 // AT3G51240 // AT1G72280 // AT1G64060 // AT1G75450 // AT3G26210 // AT5G05340 // AT2G33600 // AT1G62180 // AT1G05…
GO:0051252	Biological Process	regulation of RNA metabolic process	28110	1771	1729	224	2.3e-22	6.2e-21	// AT5G49520 // AT1G64380 // AT5G11260 // AT1G80840 // AT3G49530 // AT5G06710 // AT1G51700 // AT4G38620 // AT3G16500 // AT2G29060 // AT3G46600 // AT5G65790 // AT1G17760 // AT1G24625 // AT5G26920 // AT5G63790 // AT2G18550 // AT5G66320 // AT3G13540 // AT4G18020 // AT2G28200 // AT1G69600 // AT4G24240 // AT3G16870 // AT5G60440 // AT3G16770 // AT2G19810 // AT5G39610 // AT3G25730 // AT1G21450 // AT5G65…
GO:0050789	Biological Process	regulation of biological process	28110	3437	1729	359	3.1e-22	7.7e-21	// AT5G44790 // AT5G06710 // AT1G17760 // AT5G66320 // AT4G18020 // AT5G48930 // AT3G16870 // AT1G21450 // AT4G29140 // AT5G25910 // AT3G63510 // AT1G69690 // AT3G11580 // AT4G31820 // AT5G13180 // AT1G21910 // AT5G58650 // AT1G29230 // AT3G52400 // AT1G03010 // AT2G41230 // AT5G10380 // AT4G31270 // AT5G60140 // AT3G10500 // AT5G46470 // AT5G25350 // AT1G43640 // AT3G43230 // AT3G12730 // AT3G48…
GO:0031326	Biological Process	regulation of cellular biosynthetic process	28110	1868	1729	232	3e-22	7.7e-21	// AT5G49520 // AT1G64380 // AT5G11260 // AT1G80840 // AT3G49530 // AT5G06710 // AT1G51700 // AT4G38620 // AT3G16500 // AT2G29060 // AT3G46600 // AT5G65790 // AT1G17760 // AT1G24625 // AT5G26920 // AT4G14690 // AT2G18550 // AT5G66320 // AT3G13540 // AT4G18020 // AT2G28200 // AT5G48930 // AT1G69600 // AT4G24240 // AT3G16870 // AT4G38900 // AT5G60440 // AT3G16770 // AT2G19810 // AT5G39610 // AT3G25…
GO:0009889	Biological Process	regulation of biosynthetic process	28110	1871	1729	232	3.7e-22	8.7e-21	// AT5G49520 // AT1G64380 // AT5G11260 // AT1G80840 // AT3G49530 // AT5G06710 // AT1G51700 // AT4G38620 // AT3G16500 // AT2G29060 // AT3G46600 // AT5G65790 // AT1G17760 // AT1G24625 // AT5G26920 // AT4G14690 // AT2G18550 // AT5G66320 // AT3G13540 // AT4G18020 // AT2G28200 // AT5G48930 // AT1G69600 // AT4G24240 // AT3G16870 // AT4G38900 // AT5G60440 // AT3G16770 // AT2G19810 // AT5G39610 // AT3G25…
GO:0006200	Biological Process	ATP catabolic process	28110	39	1729	33	4.3e-22	9.8e-21	// AT2G47000 // AT5G44790 // AT3G47950 // AT3G57330 // AT1G27770 // AT2G47680 // AT5G44070 // AT3G50930 // AT4G15230 // AT1G59870 // AT1G75460 // AT4G25835 // AT4G29900 // AT2G37280 // AT1G51380 // AT3G25610 // AT1G15210 // AT1G03905 // AT1G17260 // AT4G33520 // AT1G31360 // AT1G72700 // AT3G62150 // AT1G13210 // AT3G16340 // AT5G54670 // AT3G47780 // AT2G39350 // AT2G07680 // AT5G06530 // AT3G55…
GO:0031323	Biological Process	regulation of cellular metabolic process	28110	1977	1729	240	7.7e-22	1.7e-20	// AT5G49520 // AT1G64380 // AT5G11260 // AT1G80840 // AT3G49530 // AT5G06710 // AT1G51700 // AT4G38620 // AT3G16500 // AT2G29060 // AT3G46600 // AT5G65790 // AT1G17760 // AT1G24625 // AT5G26920 // AT4G14690 // AT2G18550 // AT5G66320 // AT3G13540 // AT4G18020 // AT2G28200 // AT5G48930 // AT1G69600 // AT4G24240 // AT3G16870 // AT4G38900 // AT5G60440 // AT3G16770 // AT2G19810 // AT5G39610 // AT3G25…
GO:0010556	Biological Process	regulation of macromolecule biosynthetic process	28110	1819	1729	226	1.1e-21	2.3e-20	// AT5G49520 // AT1G64380 // AT5G11260 // AT1G80840 // AT3G49530 // AT5G06710 // AT1G51700 // AT4G38620 // AT3G16500 // AT2G29060 // AT3G46600 // AT5G65790 // AT1G17760 // AT1G24625 // AT5G26920 // AT5G63790 // AT2G18550 // AT5G66320 // AT3G13540 // AT4G18020 // AT2G28200 // AT1G69600 // AT4G24240 // AT3G16870 // AT5G60440 // AT3G16770 // AT2G19810 // AT5G39610 // AT3G25730 // AT1G21450 // AT5G65…
GO:0019219	Biological Process	regulation of nucleobase, nucleoside, nucleotide and nucleic acid metabolic process	28110	1807	1729	224	2.2e-21	4.5e-20	// AT5G49520 // AT1G64380 // AT5G11260 // AT1G80840 // AT3G49530 // AT5G06710 // AT1G51700 // AT4G38620 // AT3G16500 // AT2G29060 // AT3G46600 // AT5G65790 // AT1G17760 // AT1G24625 // AT5G26920 // AT5G63790 // AT2G18550 // AT5G66320 // AT3G13540 // AT4G18020 // AT2G28200 // AT1G69600 // AT4G24240 // AT3G16870 // AT5G60440 // AT3G16770 // AT2G19810 // AT5G39610 // AT3G25730 // AT1G21450 // AT5G65…
GO:0051171	Biological Process	regulation of nitrogen compound metabolic process	28110	1826	1729	225	3.5e-21	6.9e-20	// AT5G49520 // AT1G64380 // AT5G11260 // AT1G80840 // AT3G49530 // AT5G06710 // AT1G51700 // AT4G38620 // AT3G16500 // AT2G29060 // AT3G46600 // AT5G65790 // AT1G17760 // AT1G24625 // AT5G26920 // AT4G14690 // AT2G18550 // AT5G66320 // AT3G13540 // AT4G18020 // AT2G28200 // AT1G69600 // AT4G24240 // AT3G16870 // AT5G60440 // AT3G16770 // AT2G19810 // AT5G39610 // AT3G25730 // AT1G21450 // AT5G65…
GO:0003824	Molecular Function	catalytic activity	28110	8207	1729	698	4.9e-22	9.4e-20	// AT4G31240 // AT5G44790 // AT3G47950 // AT1G02940 // AT1G60850 // AT3G44320 // AT1G28390 // AT3G14990 // AT4G13000 // AT5G46080 // AT3G46720 // AT5G48930 // AT1G62800 // AT1G08630 // AT2G31810 // AT4G31750 // AT5G48380 // AT2G28940 // AT2G37420 // AT3G27110 // AT4G27820 // AT1G25450 // AT5G25910 // AT5G44480 // AT5G61310 // AT3G63510 // AT5G62480 // AT2G19130 // AT4G22730 // AT1G31690 // AT1G49…
GO:0006351	Biological Process	transcription, DNA-dependent	28110	1867	1729	228	5e-21	9.5e-20	// AT5G49520 // AT1G64380 // AT5G11260 // AT1G80840 // AT3G49530 // AT5G06710 // AT1G51700 // AT4G38620 // AT3G16500 // AT2G29060 // AT3G46600 // AT5G65790 // AT1G17760 // AT1G24625 // AT5G26920 // AT5G63790 // AT2G18550 // AT5G66320 // AT3G13540 // AT4G18020 // AT2G28200 // AT1G69600 // AT4G24240 // AT3G16870 // AT5G60440 // AT3G16770 // AT2G19810 // AT5G39610 // AT1G60850 // AT3G25730 // AT1G21…
GO:0006350	Biological Process	transcription	28110	1869	1729	228	5.6e-21	1e-19	// AT5G49520 // AT1G64380 // AT5G11260 // AT1G80840 // AT3G49530 // AT5G06710 // AT1G51700 // AT4G38620 // AT3G16500 // AT2G29060 // AT3G46600 // AT5G65790 // AT1G17760 // AT1G24625 // AT5G26920 // AT5G63790 // AT2G18550 // AT5G66320 // AT3G13540 // AT4G18020 // AT2G28200 // AT1G69600 // AT4G24240 // AT3G16870 // AT5G60440 // AT3G16770 // AT2G19810 // AT5G39610 // AT1G60850 // AT3G25730 // AT1G21…
GO:0032774	Biological Process	RNA biosynthetic process	28110	1870	1729	228	5.9e-21	1.1e-19	// AT5G49520 // AT1G64380 // AT5G11260 // AT1G80840 // AT3G49530 // AT5G06710 // AT1G51700 // AT4G38620 // AT3G16500 // AT2G29060 // AT3G46600 // AT5G65790 // AT1G17760 // AT1G24625 // AT5G26920 // AT5G63790 // AT2G18550 // AT5G66320 // AT3G13540 // AT4G18020 // AT2G28200 // AT1G69600 // AT4G24240 // AT3G16870 // AT5G60440 // AT3G16770 // AT2G19810 // AT5G39610 // AT1G60850 // AT3G25730 // AT1G21…
GO:0044237	Biological Process	cellular metabolic process	28110	8374	1729	703	8.4e-21	1.5e-19	// AT5G44790 // AT3G47950 // AT5G06710 // AT1G02940 // AT1G60850 // AT3G44320 // AT1G28390 // AT3G14990 // AT1G17760 // AT1G27820 // AT5G66320 // AT5G46080 // AT4G18020 // AT5G48930 // AT1G08630 // AT2G31810 // AT4G31750 // AT4G24240 // AT3G16870 // AT2G28940 // AT1G21450 // AT3G45300 // AT5G58782 // AT1G25450 // AT5G25910 // AT5G44480 // AT5G06000 // AT3G63510 // AT5G62480 // AT2G19130 // AT4G22…
GO:0016310	Biological Process	phosphorylation	28110	1044	1729	153	1.4e-20	2.5e-19	// AT1G48260 // AT1G51830 // AT4G28490 // AT4G13000 // AT1G28390 // AT1G68330 // AT2G23030 // AT1G66830 // AT3G13380 // AT2G16790 // AT5G04870 // AT4G23260 // AT5G58150 // AT1G18670 // AT2G28940 // AT4G37250 // AT3G14840 // AT5G11410 // AT3G08760 // AT5G25910 // AT5G58300 // AT1G29720 // AT5G53320 // AT5G25440 // AT4G22730 // AT1G53570 // AT3G09920 // AT5G01540 // AT5G28290 // AT1G29230 // AT5G39…
GO:0080090	Biological Process	regulation of primary metabolic process	28110	1928	1729	230	4.5e-20	7.4e-19	// AT5G49520 // AT1G64380 // AT5G11260 // AT1G80840 // AT3G49530 // AT5G06710 // AT1G51700 // AT4G38620 // AT3G16500 // AT2G29060 // AT3G46600 // AT5G65790 // AT1G17760 // AT1G24625 // AT5G26920 // AT5G63790 // AT2G18550 // AT5G66320 // AT3G13540 // AT4G18020 // AT2G28200 // AT5G48930 // AT1G69600 // AT4G24240 // AT3G16870 // AT4G38900 // AT5G60440 // AT3G16770 // AT2G19810 // AT5G39610 // AT3G25…
GO:0003700	Molecular Function	transcription factor activity	28110	1684	1729	210	2.6e-20	1.6e-18	// AT5G49520 // AT1G64380 // AT5G11260 // AT1G80840 // AT3G49530 // AT5G06710 // AT1G51700 // AT3G16500 // AT1G56010 // AT3G46600 // AT5G65790 // AT1G24625 // AT5G26920 // AT5G63790 // AT2G18550 // AT5G66320 // AT3G13540 // AT4G18020 // AT2G28200 // AT1G69600 // AT2G44910 // AT3G16870 // AT5G60440 // AT3G16770 // AT2G19810 // AT5G39610 // AT3G25730 // AT1G21450 // AT5G65510 // AT4G23810 // AT2G31…
GO:0030528	Molecular Function	transcription regulator activity	28110	1728	1729	214	2.2e-20	1.6e-18	// AT5G49520 // AT1G64380 // AT5G11260 // AT1G80840 // AT3G49530 // AT5G06710 // AT1G51700 // AT3G16500 // AT1G56010 // AT3G46600 // AT5G65790 // AT1G24625 // AT5G26920 // AT5G63790 // AT2G18550 // AT5G66320 // AT3G13540 // AT4G18020 // AT2G28200 // AT1G69600 // AT2G44910 // AT3G16870 // AT5G60440 // AT3G16770 // AT2G19810 // AT5G39610 // AT3G25730 // AT1G21450 // AT5G65510 // AT4G23810 // AT2G31…
GO:0046700	Biological Process	heterocycle catabolic process	28110	90	1729	41	1.2e-19	2e-18	// AT1G30110 // AT2G47000 // AT5G44790 // AT3G47950 // AT3G57330 // AT1G27770 // AT2G47680 // AT2G22330 // AT2G26670 // AT3G50930 // AT4G15230 // AT2G26300 // AT1G59870 // AT1G75460 // AT4G25835 // AT4G29900 // AT2G37280 // AT1G51380 // AT3G25610 // AT1G15210 // AT3G16340 // AT1G17260 // AT4G33520 // AT1G31360 // AT1G72700 // AT3G62150 // AT1G13210 // AT4G34390 // AT5G54670 // AT4G22920 // AT3G47…
GO:0009987	Biological Process	cellular process	28110	11156	1729	874	5.2e-19	8.2e-18	// AT4G31240 // AT5G44790 // AT5G46080 // AT5G06710 // AT1G02940 // AT1G60850 // AT3G44320 // AT5G18290 // AT1G56010 // AT1G28390 // AT5G57630 // AT4G11330 // AT1G17760 // AT1G27820 // AT3G45970 // AT4G18020 // AT5G48930 // AT1G08630 // AT2G31810 // AT4G31750 // AT4G24240 // AT3G16870 // AT2G28940 // AT1G21450 // AT4G29140 // AT3G45300 // AT5G58782 // AT1G25450 // AT5G25910 // AT5G44480 // AT5G61…
GO:0010468	Biological Process	regulation of gene expression	28110	1971	1729	229	9.7e-19	1.5e-17	// AT5G49520 // AT1G64380 // AT5G11260 // AT1G80840 // AT3G49530 // AT5G06710 // AT1G51700 // AT4G38620 // AT3G16500 // AT2G29060 // AT3G46600 // AT5G65790 // AT1G17760 // AT1G24625 // AT5G26920 // AT5G63790 // AT2G18550 // AT5G66320 // AT3G13540 // AT4G18020 // AT2G28200 // AT1G69600 // AT4G24240 // AT3G16870 // AT5G60440 // AT3G16770 // AT2G19810 // AT5G39610 // AT3G25730 // AT1G21450 // AT5G65…
GO:0019222	Biological Process	regulation of metabolic process	28110	2164	1729	244	1.7e-18	2.6e-17	// AT5G49520 // AT1G64380 // AT5G11260 // AT1G80840 // AT3G49530 // AT5G06710 // AT1G51700 // AT4G38620 // AT3G16500 // AT2G29060 // AT3G46600 // AT5G65790 // AT1G17760 // AT1G24625 // AT5G26920 // AT4G14690 // AT2G18550 // AT5G66320 // AT3G13540 // AT4G18020 // AT2G28200 // AT5G48930 // AT1G69600 // AT4G24240 // AT3G16870 // AT4G38900 // AT5G60440 // AT3G16770 // AT2G19810 // AT5G39610 // AT3G25…
GO:0034219	Biological Process	carbohydrate transmembrane transport	28110	1	1729	15	4e-18	5.8e-17	// AT3G18830 // AT5G10190 // AT3G05400 // AT1G11260 // AT1G08920 // AT2G39060 // AT1G77210 // AT2G14670 // AT2G38060 // AT1G16390 // AT5G26340 // AT5G27350 // AT1G08930 // AT2G20780 // AT4G36670
GO:0044238	Biological Process	primary metabolic process	28110	8633	1729	706	4.1e-18	5.8e-17	// AT5G44790 // AT3G47950 // AT5G06710 // AT1G02940 // AT1G60850 // AT3G44320 // AT1G28390 // AT5G51810 // AT1G17760 // AT4G13000 // AT5G66320 // AT5G46080 // AT4G18020 // AT5G48930 // AT1G08630 // AT2G31810 // AT4G31750 // AT3G16870 // AT2G28940 // AT1G21450 // AT3G45300 // AT3G27110 // AT4G27820 // AT1G25450 // AT5G47370 // AT5G44480 // AT5G06000 // AT3G63510 // AT1G05010 // AT2G19130 // AT2G32…
GO:0060255	Biological Process	regulation of macromolecule metabolic process	28110	2037	1729	230	1.7e-17	2.3e-16	// AT5G49520 // AT1G64380 // AT5G11260 // AT1G80840 // AT3G49530 // AT5G06710 // AT1G51700 // AT4G38620 // AT3G16500 // AT2G29060 // AT3G46600 // AT5G65790 // AT1G17760 // AT1G24625 // AT5G26920 // AT5G63790 // AT2G18550 // AT5G66320 // AT3G13540 // AT4G18020 // AT2G28200 // AT1G69600 // AT4G24240 // AT3G16870 // AT5G60440 // AT3G16770 // AT2G19810 // AT5G39610 // AT3G25730 // AT1G21450 // AT5G65…
GO:0043687	Biological Process	post-translational protein modification	28110	1290	1729	166	2.7e-17	3.6e-16	// AT1G48260 // AT1G51830 // AT4G28490 // AT5G46080 // AT1G28390 // AT1G68330 // AT2G23030 // AT1G66830 // AT3G13380 // AT4G13000 // AT5G67340 // AT4G31750 // AT4G23260 // AT5G09800 // AT2G28940 // AT4G37250 // AT3G14840 // AT5G11410 // AT3G08760 // AT1G70530 // AT5G58300 // AT1G29720 // AT5G53320 // AT5G25440 // AT4G22730 // AT1G53570 // AT5G57050 // AT1G49210 // AT4G33160 // AT1G18670 // AT5G28…
GO:0006468	Biological Process	protein amino acid phosphorylation	28110	925	1729	131	1.1e-16	1.5e-15	// AT1G48260 // AT1G51830 // AT4G28490 // AT4G13000 // AT1G28390 // AT1G68330 // AT2G23030 // AT1G66830 // AT3G13380 // AT5G04870 // AT4G23260 // AT5G58150 // AT2G28940 // AT4G37250 // AT3G14840 // AT5G11410 // AT3G08760 // AT1G70530 // AT5G58300 // AT5G01810 // AT5G53320 // AT5G25440 // AT4G22730 // AT4G32300 // AT1G18670 // AT5G28290 // AT1G29230 // AT5G39020 // AT3G20410 // AT1G49160 // AT1G66…
GO:0010200	Biological Process	response to chitin	28110	127	1729	42	5.1e-16	6.6e-15	// AT5G49520 // AT1G64380 // AT1G80840 // AT2G38470 // AT4G23810 // AT1G51700 // AT5G47230 // AT3G46600 // AT4G11360 // AT3G45640 // AT1G08930 // AT3G19380 // AT3G49530 // AT1G27730 // AT2G40140 // AT5G09800 // AT1G19050 // AT3G23250 // AT4G31550 // AT4G18880 // AT3G05200 // AT2G23320 // AT1G07520 // AT5G25910 // AT2G31230 // AT5G03680 // AT5G51190 // AT5G64660 // AT2G35000 // AT4G33050 // AT3G55…
GO:0016311	Biological Process	dephosphorylation	28110	82	1729	34	1.5e-15	1.9e-14	// AT4G18010 // AT5G64000 // AT5G06750 // AT1G05000 // AT3G62260 // AT3G03520 // AT3G52340 // AT1G78090 // AT1G68410 // AT3G05640 // AT2G16430 // AT4G31750 // AT2G38600 // AT1G04040 // AT2G03450 // AT3G52820 // AT5G59220 // AT4G26080 // AT2G01900 // AT3G51830 // AT3G04280 // AT5G57050 // AT1G71710 // AT4G28400 // AT2G41250 // AT1G16220 // AT1G47380 // AT5G27930 // AT1G35910 // AT2G01890 // AT5G65…
GO:0006950	Biological Process	response to stress	28110	2407	1729	252	1.6e-15	2e-14	// AT3G11660 // AT5G49520 // AT1G80840 // AT3G49530 // AT4G26090 // AT4G38540 // AT2G22230 // AT4G23190 // AT3G44320 // AT1G73330 // AT2G22330 // AT2G23030 // AT5G53890 // AT1G08930 // AT1G73230 // AT3G03520 // AT4G05100 // AT3G47950 // AT1G51680 // AT5G64900 // AT3G12500 // AT3G04210 // AT3G13660 // AT4G31750 // AT2G28830 // AT3G57330 // AT3G16770 // AT5G39610 // AT2G03760 // AT4G29140 // AT5G64…
GO:0006807	Biological Process	nitrogen compound metabolic process	28110	3603	1729	342	2.6e-15	3.2e-14	// AT5G44790 // AT3G47950 // AT5G06710 // AT1G60850 // AT1G17760 // AT1G27820 // AT5G66320 // AT4G18020 // AT1G08630 // AT2G31810 // AT1G50000 // AT3G16870 // AT1G21450 // AT3G45300 // AT5G47370 // AT5G44480 // AT3G63510 // AT1G05010 // AT1G69690 // AT3G11580 // AT1G31690 // AT1G36060 // AT5G13180 // AT1G21910 // AT3G29200 // AT4G31270 // AT2G36380 // AT5G60140 // AT3G10500 // AT2G47680 // AT1G43…
GO:0009719	Biological Process	response to endogenous stimulus	28110	1065	1729	139	4.7e-15	5.6e-14	// AT5G11260 // AT5G44790 // AT3G16500 // AT5G65790 // AT1G08930 // AT4G05100 // AT5G64900 // AT4G23260 // AT2G44910 // AT3G16770 // AT1G19050 // AT1G06180 // AT2G31180 // AT2G39030 // AT5G47370 // AT5G58670 // AT4G09570 // AT5G01810 // AT2G22240 // AT1G70000 // AT3G04280 // AT5G50915 // AT2G30810 // AT5G57050 // AT4G18010 // AT1G21910 // AT5G01540 // AT5G27420 // AT1G71830 // AT3G52400 // AT4G36…
GO:0006811	Biological Process	ion transport	28110	427	1729	77	6.5e-15	7.6e-14	// AT2G36950 // AT4G10310 // AT2G46450 // AT5G52750 // AT5G44790 // AT3G47950 // AT5G59040 // AT1G16390 // AT3G57330 // AT5G10190 // AT5G46330 // AT3G56160 // AT4G21120 // AT5G44070 // AT3G51860 // AT1G79520 // AT4G17615 // AT5G27350 // AT1G08930 // AT5G48290 // AT5G53550 // AT2G26650 // AT1G59870 // AT4G24120 // AT3G06450 // AT1G71050 // AT3G12520 // AT1G11260 // AT1G77990 // AT4G29900 // AT1G27…
GO:0006464	Biological Process	protein modification process	28110	1788	1729	200	6.8e-15	7.8e-14	// AT1G48260 // AT1G51830 // AT4G28490 // AT5G46080 // AT5G48380 // AT1G02940 // AT1G28390 // AT1G68330 // AT2G23030 // AT1G66830 // AT3G13380 // AT4G13000 // AT5G67340 // AT4G31750 // AT4G23260 // AT5G09800 // AT2G28940 // AT4G37250 // AT1G18290 // AT3G14840 // AT5G11410 // AT3G08760 // AT1G77810 // AT1G70530 // AT4G09570 // AT1G29720 // AT5G53320 // AT5G25440 // AT4G22730 // AT1G53570 // AT5G57…
GO:0009743	Biological Process	response to carbohydrate stimulus	28110	225	1729	53	1.4e-14	1.6e-13	// AT5G49520 // AT1G64380 // AT1G80840 // AT2G38470 // AT4G23810 // AT1G51700 // AT4G24400 // AT5G47230 // AT1G20950 // AT3G46600 // AT2G40140 // AT4G11360 // AT3G45640 // AT1G08930 // AT3G19380 // AT2G26300 // AT3G49530 // AT1G28330 // AT1G27730 // AT4G35770 // AT1G56650 // AT5G09800 // AT1G19050 // AT3G23250 // AT4G31550 // AT4G18880 // AT3G05200 // AT2G23320 // AT1G07520 // AT5G25910 // AT2G31…
GO:0009725	Biological Process	response to hormone stimulus	28110	984	1729	129	3.6e-14	4e-13	// AT5G11260 // AT5G44790 // AT3G16500 // AT5G65790 // AT1G08930 // AT4G05100 // AT5G64900 // AT4G23260 // AT2G44910 // AT3G16770 // AT1G19050 // AT1G06180 // AT2G31180 // AT5G47370 // AT5G58670 // AT4G09570 // AT5G01810 // AT2G22240 // AT1G70000 // AT3G04280 // AT5G50915 // AT2G30810 // AT5G57050 // AT4G18010 // AT5G01540 // AT5G27420 // AT1G71830 // AT4G36740 // AT4G34160 // AT4G27260 // AT3G04…
GO:0023052	Biological Process	signaling	28110	1340	1729	160	3.7e-14	4e-13	// AT1G48260 // AT5G11260 // AT1G51830 // AT5G44790 // AT3G04210 // AT3G44320 // AT5G58120 // AT2G22240 // AT4G39270 // AT1G66830 // AT4G28490 // AT1G28360 // AT4G18020 // AT4G22540 // AT5G45800 // AT1G19050 // AT4G37250 // AT5G25910 // AT4G09570 // AT5G01810 // AT5G53320 // AT3G04280 // AT4G22730 // AT5G57050 // AT4G31820 // AT5G01540 // AT1G61460 // AT5G27420 // AT1G29230 // AT3G52400 // AT1G03…
GO:0006139	Biological Process	nucleobase, nucleoside, nucleotide and nucleic acid metabolic process	28110	3052	1729	294	7.9e-14	8.5e-13	// AT5G49520 // AT1G64380 // AT5G11260 // AT5G44790 // AT3G49530 // AT5G06710 // AT1G30110 // AT1G51700 // AT4G38620 // AT3G16500 // AT2G29060 // AT3G46600 // AT5G65790 // AT1G80840 // AT1G24625 // AT5G26920 // AT1G27820 // AT2G18550 // AT5G66320 // AT3G13540 // AT4G18020 // AT1G54130 // AT3G55100 // AT1G69600 // AT1G50000 // AT4G24240 // AT3G16870 // AT3G57330 // AT5G60440 // AT3G16770 // AT2G19…
GO:0006952	Biological Process	defense response	28110	883	1729	118	1.5e-13	1.5e-12	// AT3G11660 // AT5G49520 // AT1G80840 // AT3G49530 // AT4G26090 // AT3G04210 // AT2G22230 // AT2G22330 // AT5G46450 // AT5G64900 // AT4G38540 // AT4G31750 // AT2G03760 // AT4G29140 // AT4G23810 // AT1G59620 // AT1G12220 // AT5G25910 // AT5G22570 // AT2G22240 // AT1G23120 // AT2G21110 // AT3G18690 // AT3G52400 // AT4G19660 // AT3G50260 // AT1G32540 // AT3G13660 // AT5G06320 // AT5G04720 // AT5G46…
GO:0016070	Biological Process	RNA metabolic process	28110	2424	1729	244	2.5e-13	2.6e-12	// AT5G49520 // AT1G64380 // AT5G11260 // AT1G80840 // AT3G49530 // AT5G06710 // AT1G51700 // AT4G38620 // AT3G16500 // AT2G29060 // AT3G46600 // AT5G65790 // AT1G17760 // AT1G24625 // AT5G26920 // AT1G27820 // AT2G18550 // AT5G66320 // AT3G13540 // AT4G18020 // AT2G28200 // AT1G69600 // AT1G50000 // AT4G24240 // AT3G16870 // AT5G60440 // AT3G16770 // AT2G19810 // AT5G39610 // AT1G60850 // AT3G25…
GO:0009199	Biological Process	ribonucleoside triphosphate metabolic process	28110	113	1729	35	6.6e-13	6.6e-12	// AT2G47000 // AT5G44790 // AT3G47950 // AT3G57330 // AT1G27770 // AT2G47680 // AT5G44070 // AT3G50930 // AT4G15230 // AT2G26300 // AT1G59870 // AT1G75460 // AT4G25835 // AT4G29900 // AT2G37280 // AT1G51380 // AT3G25610 // AT1G15210 // AT3G16340 // AT1G17260 // AT4G33520 // AT1G31360 // AT1G72700 // AT3G62150 // AT1G13210 // AT4G34390 // AT5G54670 // AT3G47780 // AT2G39350 // AT1G03905 // AT2G07…
GO:0009205	Biological Process	purine ribonucleoside triphosphate metabolic process	28110	113	1729	35	6.6e-13	6.6e-12	// AT2G47000 // AT5G44790 // AT3G47950 // AT3G57330 // AT1G27770 // AT2G47680 // AT5G44070 // AT3G50930 // AT4G15230 // AT2G26300 // AT1G59870 // AT1G75460 // AT4G25835 // AT4G29900 // AT2G37280 // AT1G51380 // AT3G25610 // AT1G15210 // AT3G16340 // AT1G17260 // AT4G33520 // AT1G31360 // AT1G72700 // AT3G62150 // AT1G13210 // AT4G34390 // AT5G54670 // AT3G47780 // AT2G39350 // AT1G03905 // AT2G07…
GO:0009144	Biological Process	purine nucleoside triphosphate metabolic process	28110	115	1729	35	1e-12	9.9e-12	// AT2G47000 // AT5G44790 // AT3G47950 // AT3G57330 // AT1G27770 // AT2G47680 // AT5G44070 // AT3G50930 // AT4G15230 // AT2G26300 // AT1G59870 // AT1G75460 // AT4G25835 // AT4G29900 // AT2G37280 // AT1G51380 // AT3G25610 // AT1G15210 // AT3G16340 // AT1G17260 // AT4G33520 // AT1G31360 // AT1G72700 // AT3G62150 // AT1G13210 // AT4G34390 // AT5G54670 // AT3G47780 // AT2G39350 // AT1G03905 // AT2G07…
GO:0043412	Biological Process	macromolecule modification	28110	1962	1729	205	1.2e-12	1.2e-11	// AT1G48260 // AT1G51830 // AT4G28490 // AT5G46080 // AT5G48380 // AT1G02940 // AT1G28390 // AT1G68330 // AT2G23030 // AT1G66830 // AT3G13380 // AT1G27820 // AT5G67340 // AT4G31750 // AT4G23260 // AT5G09800 // AT2G28940 // AT4G37250 // AT1G18290 // AT3G14840 // AT5G11410 // AT3G08760 // AT1G77810 // AT1G70530 // AT4G09570 // AT1G29720 // AT5G53320 // AT5G25440 // AT4G22730 // AT1G53570 // AT5G57…
GO:0009141	Biological Process	nucleoside triphosphate metabolic process	28110	116	1729	35	1.2e-12	1.2e-11	// AT2G47000 // AT5G44790 // AT3G47950 // AT3G57330 // AT1G27770 // AT2G47680 // AT5G44070 // AT3G50930 // AT4G15230 // AT2G26300 // AT1G59870 // AT1G75460 // AT4G25835 // AT4G29900 // AT2G37280 // AT1G51380 // AT3G25610 // AT1G15210 // AT3G16340 // AT1G17260 // AT4G33520 // AT1G31360 // AT1G72700 // AT3G62150 // AT1G13210 // AT4G34390 // AT5G54670 // AT3G47780 // AT2G39350 // AT1G03905 // AT2G07…
GO:0046034	Biological Process	ATP metabolic process	28110	107	1729	33	3.3e-12	3.1e-11	// AT2G47000 // AT5G44790 // AT3G47950 // AT3G57330 // AT1G27770 // AT2G47680 // AT5G44070 // AT3G50930 // AT4G15230 // AT1G59870 // AT1G75460 // AT4G25835 // AT4G29900 // AT2G37280 // AT1G51380 // AT3G25610 // AT1G15210 // AT1G03905 // AT1G17260 // AT4G33520 // AT1G31360 // AT1G72700 // AT3G62150 // AT1G13210 // AT3G16340 // AT5G54670 // AT3G47780 // AT2G39350 // AT2G07680 // AT5G06530 // AT3G55…
GO:0016740	Molecular Function	transferase activity	28110	2770	1729	267	1.4e-12	6.5e-11	// AT1G48260 // AT5G57840 // AT1G51830 // AT4G28490 // AT4G13000 // AT4G18990 // AT1G02940 // AT1G60850 // AT4G01950 // AT1G65450 // AT1G28390 // AT5G57630 // AT1G68330 // AT2G23030 // AT1G66830 // AT3G13380 // AT5G58300 // AT3G46720 // AT5G48930 // AT1G28680 // AT2G31810 // AT1G50000 // AT4G23260 // AT1G25390 // AT5G66040 // AT5G48380 // AT3G09920 // AT2G03760 // AT2G28940 // AT4G37250 // AT3G14…
GO:0007165	Biological Process	signal transduction	28110	946	1729	118	8.7e-12	7.9e-11	// AT1G48260 // AT5G11260 // AT5G44790 // AT3G04210 // AT5G58120 // AT5G46450 // AT4G22540 // AT1G19050 // AT5G47370 // AT4G09570 // AT5G01810 // AT5G36930 // AT3G04280 // AT5G57050 // AT4G31820 // AT5G01540 // AT1G29230 // AT3G52400 // AT1G03010 // AT3G20410 // AT1G64060 // AT3G18690 // AT2G44080 // AT5G11250 // AT1G01560 // AT4G11510 // AT5G46470 // AT5G25350 // AT3G43230 // AT4G17615 // AT5G25…
GO:0006163	Biological Process	purine nucleotide metabolic process	28110	143	1729	37	1.3e-11	1.2e-10	// AT2G47000 // AT5G44790 // AT3G47950 // AT3G57330 // AT1G27770 // AT2G47680 // AT5G44070 // AT3G50930 // AT4G15230 // AT2G26300 // AT1G59870 // AT1G75460 // AT4G25835 // AT4G29900 // AT2G37280 // AT1G51380 // AT3G25610 // AT1G15210 // AT3G16340 // AT1G17260 // AT4G33520 // AT1G31360 // AT1G72700 // AT3G62150 // AT1G13210 // AT4G34390 // AT1G03905 // AT1G26190 // AT5G54670 // AT3G47780 // AT2G39…
GO:0009607	Biological Process	response to biotic stimulus	28110	724	1729	97	2e-11	1.8e-10	// AT3G11660 // AT5G49520 // AT2G46450 // AT1G80840 // AT3G49530 // AT4G26090 // AT4G38540 // AT2G22230 // AT2G22330 // AT5G27350 // AT4G31750 // AT3G57330 // AT2G39350 // AT4G23810 // AT5G46040 // AT1G12220 // AT5G25910 // AT5G22570 // AT2G22240 // AT1G23120 // AT3G52400 // AT5G10380 // AT4G19660 // AT3G50260 // AT2G28830 // AT5G06320 // AT5G46470 // AT5G44070 // AT3G01290 // AT5G26920 // AT1G70…
GO:0051707	Biological Process	response to other organism	28110	673	1729	92	2.6e-11	2.3e-10	// AT3G11660 // AT5G49520 // AT2G46450 // AT1G80840 // AT3G49530 // AT4G26090 // AT4G38540 // AT2G22230 // AT2G22330 // AT5G27350 // AT4G31750 // AT3G57330 // AT2G39350 // AT4G23810 // AT5G46040 // AT1G12220 // AT5G25910 // AT1G05010 // AT2G22240 // AT3G52400 // AT5G10380 // AT4G19660 // AT3G50260 // AT2G28830 // AT5G06320 // AT5G46470 // AT5G44070 // AT3G01290 // AT5G26920 // AT3G16770 // AT1G32…
GO:0023046	Biological Process	signaling process	28110	993	1729	120	3.6e-11	3e-10	// AT1G48260 // AT5G11260 // AT5G44790 // AT3G04210 // AT5G58120 // AT5G46450 // AT4G18020 // AT4G22540 // AT1G19050 // AT5G47370 // AT4G09570 // AT5G01810 // AT5G36930 // AT3G04280 // AT5G57050 // AT4G31820 // AT5G01540 // AT1G29230 // AT3G52400 // AT1G03010 // AT3G20410 // AT1G64060 // AT3G18690 // AT2G44080 // AT5G11250 // AT1G01560 // AT4G11510 // AT5G46470 // AT5G25350 // AT3G43230 // AT4G17…
GO:0023060	Biological Process	signal transmission	28110	993	1729	120	3.6e-11	3e-10	// AT1G48260 // AT5G11260 // AT5G44790 // AT3G04210 // AT5G58120 // AT5G46450 // AT4G18020 // AT4G22540 // AT1G19050 // AT5G47370 // AT4G09570 // AT5G01810 // AT5G36930 // AT3G04280 // AT5G57050 // AT4G31820 // AT5G01540 // AT1G29230 // AT3G52400 // AT1G03010 // AT3G20410 // AT1G64060 // AT3G18690 // AT2G44080 // AT5G11250 // AT1G01560 // AT4G11510 // AT5G46470 // AT5G25350 // AT3G43230 // AT4G17…
GO:0003677	Molecular Function	DNA binding	28110	2330	1729	230	8.1e-12	3.1e-10	// AT5G49520 // AT1G64380 // AT5G11260 // AT1G80840 // AT3G49530 // AT5G06710 // AT1G51700 // AT3G16500 // AT1G56010 // AT3G46600 // AT5G65790 // AT1G24625 // AT5G26920 // AT5G63790 // AT2G18550 // AT5G66320 // AT3G13540 // AT4G18020 // AT2G28200 // AT1G69600 // AT4G24240 // AT3G16870 // AT5G60440 // AT3G16770 // AT2G19810 // AT5G39610 // AT1G60850 // AT3G25730 // AT1G21450 // AT5G65510 // AT4G23…
GO:0009150	Biological Process	purine ribonucleotide metabolic process	28110	134	1729	35	3.8e-11	3.2e-10	// AT2G47000 // AT5G44790 // AT3G47950 // AT3G57330 // AT1G27770 // AT2G47680 // AT5G44070 // AT3G50930 // AT4G15230 // AT2G26300 // AT1G59870 // AT1G75460 // AT4G25835 // AT4G29900 // AT2G37280 // AT1G51380 // AT3G25610 // AT1G15210 // AT3G16340 // AT1G17260 // AT4G33520 // AT1G31360 // AT1G72700 // AT3G62150 // AT1G13210 // AT4G34390 // AT5G54670 // AT3G47780 // AT2G39350 // AT1G03905 // AT2G07…
GO:0019438	Biological Process	aromatic compound biosynthetic process	28110	243	1729	48	5.5e-11	4.6e-10	// AT5G11260 // AT1G01480 // AT2G38470 // AT1G80820 // AT3G29200 // AT1G17020 // AT2G26170 // AT2G22250 // AT1G08250 // AT2G22330 // AT3G53260 // AT5G35550 // AT3G45640 // AT4G11180 // AT2G30490 // AT2G26300 // AT2G37040 // AT3G14990 // AT3G21230 // AT1G33030 // AT2G33590 // AT1G16490 // AT2G40890 // AT1G56650 // AT5G26920 // AT1G61720 // AT4G34230 // AT1G66380 // AT5G38530 // AT1G17260 // AT3G55…
GO:0009259	Biological Process	ribonucleotide metabolic process	28110	147	1729	36	9.3e-11	7.6e-10	// AT2G47000 // AT5G44790 // AT3G47950 // AT3G57330 // AT1G27770 // AT2G47680 // AT5G44070 // AT3G50930 // AT4G15230 // AT2G26300 // AT1G59870 // AT1G75460 // AT4G25835 // AT4G29900 // AT2G37280 // AT1G51380 // AT3G25610 // AT1G15210 // AT3G16340 // AT1G17260 // AT4G33520 // AT1G31360 // AT1G72700 // AT3G62150 // AT1G13210 // AT4G34390 // AT5G54670 // AT3G47780 // AT2G39350 // AT1G30820 // AT1G03…
GO:0006725	Biological Process	cellular aromatic compound metabolic process	28110	397	1729	63	2.1e-10	1.7e-09	// AT1G02500 // AT1G05560 // AT5G11260 // AT1G01480 // AT2G38470 // AT1G80820 // AT3G29200 // AT1G17020 // AT2G26170 // AT2G22250 // AT1G08250 // AT2G22330 // AT3G53260 // AT5G35550 // AT3G45640 // AT3G63440 // AT4G11180 // AT2G30490 // AT2G26300 // AT2G37040 // AT1G59870 // AT3G21230 // AT2G41010 // AT2G33590 // AT1G16490 // AT1G33030 // AT2G40890 // AT1G56650 // AT5G26920 // AT1G61720 // AT4G34…
GO:0016301	Molecular Function	kinase activity	28110	1338	1729	148	6.3e-11	2e-09	// AT1G48260 // AT1G51830 // AT4G28490 // AT4G13000 // AT1G28390 // AT1G68330 // AT2G23030 // AT1G66830 // AT3G13380 // AT2G16790 // AT5G04870 // AT4G23260 // AT5G58150 // AT1G18670 // AT2G28940 // AT4G37250 // AT3G14840 // AT5G11410 // AT3G08760 // AT5G25910 // AT5G58300 // AT5G01810 // AT5G53320 // AT5G25440 // AT4G22730 // AT1G53570 // AT3G09920 // AT5G01540 // AT5G28290 // AT1G29230 // AT5G39…
GO:0019748	Biological Process	secondary metabolic process	28110	458	1729	68	5.1e-10	4.1e-09	// AT3G51430 // AT5G11260 // AT2G38470 // AT1G80820 // AT1G02940 // AT4G15340 // AT2G40890 // AT1G17020 // AT3G44320 // AT1G06570 // AT2G26170 // AT2G22330 // AT3G53260 // AT5G61670 // AT1G02400 // AT3G45640 // AT4G09820 // AT4G11180 // AT2G30490 // AT2G37040 // AT1G59870 // AT3G21230 // AT1G33030 // AT2G33590 // AT1G16490 // AT5G50210 // AT1G56650 // AT1G27130 // AT1G61720 // AT4G34230 // AT3G51…
GO:0044281	Biological Process	small molecule metabolic process	28110	1623	1729	167	5.4e-10	4.2e-09	// AT5G04660 // AT1G30110 // AT5G11260 // AT5G44790 // AT3G47950 // AT2G22230 // AT1G27980 // AT2G26170 // AT2G22330 // AT5G11950 // AT3G10870 // AT3G14990 // AT3G55120 // AT1G51380 // AT5G48930 // AT3G55100 // AT1G08630 // AT2G31810 // AT1G50000 // AT2G39350 // AT3G45300 // AT1G17260 // AT5G58782 // AT2G39030 // AT5G26120 // AT5G44480 // AT2G17720 // AT1G05010 // AT2G22240 // AT1G71160 // AT5G42…
GO:0023034	Biological Process	intracellular signaling pathway	28110	200	1729	40	1.6e-09	1.2e-08	// AT1G51830 // AT5G44790 // AT1G25560 // AT5G63930 // AT5G46330 // AT5G25350 // AT1G09970 // AT3G45640 // AT4G28490 // AT1G28370 // AT3G23150 // AT1G53170 // AT4G20140 // AT1G28360 // AT1G74360 // AT4G39270 // AT5G58150 // AT4G37250 // AT5G01950 // AT5G65710 // AT5G47230 // AT3G56370 // AT2G31230 // AT5G58300 // AT5G53320 // AT4G22730 // AT1G66830 // AT5G44700 // AT5G45800 // AT1G68400 // AT3G16…
GO:0015992	Biological Process	proton transport	28110	57	1729	21	2.1e-09	1.6e-08	// AT3G18830 // AT2G01420 // AT3G05400 // AT1G11260 // AT1G08920 // AT5G10190 // AT5G61310 // AT1G77210 // AT2G38060 // AT1G76520 // AT3G59030 // AT2G14670 // AT3G51860 // AT1G16390 // AT5G26340 // AT5G27350 // AT1G08930 // AT2G20780 // AT4G36670 // AT1G64170 // AT3G47950
GO:0006818	Biological Process	hydrogen transport	28110	57	1729	21	2.1e-09	1.6e-08	// AT3G18830 // AT2G01420 // AT3G05400 // AT1G11260 // AT1G08920 // AT5G10190 // AT5G61310 // AT1G77210 // AT2G38060 // AT1G76520 // AT3G59030 // AT2G14670 // AT3G51860 // AT1G16390 // AT5G26340 // AT5G27350 // AT1G08930 // AT2G20780 // AT4G36670 // AT1G64170 // AT3G47950
GO:0006753	Biological Process	nucleoside phosphate metabolic process	28110	214	1729	41	3e-09	2.2e-08	// AT1G27770 // AT2G47000 // AT5G44790 // AT3G47950 // AT3G57330 // AT5G50210 // AT2G47680 // AT5G44070 // AT3G50930 // AT4G15230 // AT2G26300 // AT1G59870 // AT1G75460 // AT4G25835 // AT4G29900 // AT2G37280 // AT1G51380 // AT1G54130 // AT3G25610 // AT1G15210 // AT3G16340 // AT1G17260 // AT4G33520 // AT1G31360 // AT1G72700 // AT3G62150 // AT1G13210 // AT4G34390 // AT1G03905 // AT1G26190 // AT5G54…
GO:0009117	Biological Process	nucleotide metabolic process	28110	214	1729	41	3e-09	2.2e-08	// AT1G27770 // AT2G47000 // AT5G44790 // AT3G47950 // AT3G57330 // AT5G50210 // AT2G47680 // AT5G44070 // AT3G50930 // AT4G15230 // AT2G26300 // AT1G59870 // AT1G75460 // AT4G25835 // AT4G29900 // AT2G37280 // AT1G51380 // AT1G54130 // AT3G25610 // AT1G15210 // AT3G16340 // AT1G17260 // AT4G33520 // AT1G31360 // AT1G72700 // AT3G62150 // AT1G13210 // AT4G34390 // AT1G03905 // AT1G26190 // AT5G54…
GO:0071310	Biological Process	cellular response to organic substance	28110	470	1729	67	3e-09	2.2e-08	// AT5G11260 // AT5G44790 // AT1G25560 // AT3G46290 // AT5G25190 // AT5G25350 // AT3G63010 // AT4G17615 // AT3G45640 // AT1G71830 // AT4G26080 // AT2G26300 // AT3G23240 // AT3G23150 // AT1G53170 // AT4G23450 // AT3G26090 // AT2G27840 // AT1G62380 // AT3G12500 // AT1G28370 // AT2G44080 // AT1G56650 // AT1G05010 // AT3G16770 // AT1G19050 // AT4G34000 // AT1G59870 // AT5G47230 // AT2G47000 // AT3G52…
GO:0055086	Biological Process	nucleobase, nucleoside and nucleotide metabolic process	28110	252	1729	45	3.5e-09	2.5e-08	// AT1G27770 // AT1G30110 // AT2G47000 // AT5G44790 // AT3G47950 // AT3G57330 // AT5G50210 // AT2G47680 // AT5G44070 // AT3G50930 // AT4G15230 // AT1G03110 // AT2G26300 // AT1G59870 // AT1G75460 // AT4G25835 // AT4G29900 // AT2G37280 // AT1G51380 // AT1G54130 // AT3G25610 // AT1G15210 // AT3G16340 // AT1G17260 // AT4G33520 // AT1G31360 // AT1G72700 // AT3G62150 // AT1G13210 // AT4G34390 // AT1G03…
GO:0051704	Biological Process	multi-organism process	28110	880	1729	103	4.2e-09	3e-08	// AT5G49520 // AT3G11660 // AT2G46450 // AT1G80840 // AT3G49530 // AT4G26090 // AT4G38540 // AT2G22230 // AT2G22330 // AT5G27350 // AT4G31750 // AT3G57330 // AT2G39350 // AT4G23810 // AT5G46040 // AT1G12220 // AT1G25450 // AT5G25910 // AT1G05010 // AT2G22240 // AT1G61460 // AT3G52400 // AT1G03010 // AT5G10380 // AT4G19660 // AT3G50260 // AT1G32540 // AT5G06320 // AT5G46470 // AT5G44070 // AT3G01…
GO:0006575	Biological Process	cellular amino acid derivative metabolic process	28110	324	1729	52	5.7e-09	4e-08	// AT5G11260 // AT1G01480 // AT1G80820 // AT1G17020 // AT2G19590 // AT3G63170 // AT2G26170 // AT2G22330 // AT3G53260 // AT5G35550 // AT4G11180 // AT3G55120 // AT2G37040 // AT1G02500 // AT3G21230 // AT1G33030 // AT1G62380 // AT1G16490 // AT4G39640 // AT2G40890 // AT1G56650 // AT2G30490 // AT1G61720 // AT4G34230 // AT1G66380 // AT2G17720 // AT5G38530 // AT1G17260 // AT3G09220 // AT3G55630 // AT4G09…
GO:0006812	Biological Process	cation transport	28110	335	1729	53	6.2e-09	4.3e-08	// AT2G36950 // AT4G10310 // AT2G46450 // AT3G47950 // AT5G59040 // AT1G16390 // AT3G57330 // AT5G10190 // AT3G56160 // AT4G21120 // AT5G44070 // AT3G51860 // AT1G79520 // AT4G17615 // AT5G27350 // AT1G08930 // AT5G48290 // AT5G53550 // AT2G26650 // AT1G59870 // AT4G24120 // AT1G71050 // AT1G11260 // AT4G29900 // AT5G52750 // AT1G76520 // AT2G14670 // AT2G38060 // AT5G26340 // AT2G20780 // AT4G36…
GO:0023033	Biological Process	signaling pathway	28110	271	1729	46	9.5e-09	6.5e-08	// AT2G47000 // AT1G51830 // AT5G44790 // AT1G25560 // AT5G63930 // AT5G46330 // AT5G25350 // AT1G09970 // AT3G45640 // AT4G28490 // AT2G26300 // AT3G23150 // AT1G53170 // AT4G20140 // AT1G28360 // AT1G74360 // AT1G28370 // AT4G39270 // AT5G58150 // AT4G37250 // AT5G58300 // AT5G65710 // AT5G47230 // AT3G56370 // AT5G47370 // AT2G31230 // AT4G34390 // AT5G53320 // AT5G01950 // AT4G22730 // AT1G56…
GO:0042398	Biological Process	cellular amino acid derivative biosynthetic process	28110	235	1729	42	1.1e-08	7.7e-08	// AT5G11260 // AT1G01480 // AT1G80820 // AT1G17020 // AT2G19590 // AT3G63170 // AT2G26170 // AT3G53260 // AT5G35550 // AT4G11180 // AT3G55120 // AT2G37040 // AT1G02500 // AT3G21230 // AT1G33030 // AT1G62380 // AT1G16490 // AT2G40890 // AT1G56650 // AT2G30490 // AT1G61720 // AT4G34230 // AT1G66380 // AT5G38530 // AT1G17260 // AT3G55630 // AT4G09820 // AT3G13660 // AT1G05010 // AT1G12010 // AT2G33…
GO:0009751	Biological Process	response to salicylic acid stimulus	28110	156	1729	33	1.3e-08	8.6e-08	// AT3G49690 // AT5G54230 // AT1G80840 // AT3G02885 // AT4G38620 // AT3G52430 // AT5G13330 // AT3G48920 // AT4G31800 // AT2G47190 // AT2G03760 // AT3G01420 // AT1G76930 // AT1G05560 // AT2G31180 // AT5G22570 // AT1G70000 // AT2G16720 // AT1G68320 // AT1G73260 // AT5G65790 // AT3G61250 // AT1G06180 // AT1G21910 // AT2G40000 // AT3G20470 // AT3G50410 // AT3G52400 // AT2G25000 // AT4G23270 // AT3G11…
GO:0009699	Biological Process	phenylpropanoid biosynthetic process	28110	149	1729	32	1.6e-08	1e-07	// AT5G11260 // AT2G26170 // AT3G53260 // AT5G35550 // AT4G11180 // AT3G55120 // AT2G37040 // AT3G21230 // AT1G33030 // AT2G33590 // AT1G16490 // AT2G40890 // AT1G56650 // AT2G30490 // AT1G61720 // AT4G34230 // AT1G66380 // AT1G17260 // AT4G09820 // AT3G13660 // AT1G61810 // AT5G07990 // AT4G17880 // AT5G42800 // AT3G59030 // AT1G76470 // AT2G33600 // AT1G80820 // AT5G48930 // AT3G51240 // AT4G34…
GO:0048583	Biological Process	regulation of response to stimulus	28110	229	1729	41	1.6e-08	1.1e-07	// AT5G11260 // AT4G19530 // AT1G80840 // AT5G25350 // AT2G22330 // AT5G24660 // AT3G45640 // AT2G26300 // AT3G23150 // AT3G52430 // AT4G23450 // AT1G01720 // AT5G26920 // AT5G48380 // AT3G02150 // AT1G59870 // AT3G05360 // AT4G29140 // AT1G73805 // AT4G23810 // AT2G22430 // AT4G26080 // AT4G09570 // AT5G01810 // AT2G31880 // AT5G13080 // AT3G21510 // AT5G57050 // AT3G18690 // AT4G31800 // AT5G45…
GO:0043086	Biological Process	negative regulation of catalytic activity	28110	30	1729	15	1.7e-08	1.1e-07	// AT4G02300 // AT2G43510 // AT2G38900 // AT2G45220 // AT2G38870 // AT1G73330 // AT5G38610 // AT3G59010 // AT1G56100 // AT1G73260 // AT1G09370 // AT1G17860 // AT4G15750 // AT2G26300 // AT5G62350
GO:0005886	Cellular Component	plasma membrane	28110	2384	1729	223	1.5e-09	1.4e-07	// AT2G46450 // AT3G49530 // AT4G26090 // AT2G01660 // AT1G68560 // AT4G21120 // AT3G09070 // AT2G25450 // AT4G21180 // AT2G34260 // AT1G66830 // AT3G13380 // AT3G21540 // AT3G47950 // AT3G45970 // AT4G35060 // AT1G24530 // AT4G31750 // AT2G44910 // AT5G48380 // AT4G36860 // AT5G26340 // AT5G56850 // AT3G53960 // AT2G41100 // AT2G47000 // AT1G17260 // AT1G14380 // AT1G70530 // AT5G58300 // AT2G34…
GO:0016772	Molecular Function	transferase activity, transferring phosphorus-containing groups	28110	1550	1729	157	5e-09	1.4e-07	// AT1G48260 // AT1G51830 // AT4G28490 // AT4G13000 // AT1G60850 // AT1G28390 // AT1G68330 // AT2G23030 // AT1G66830 // AT3G13380 // AT2G16790 // AT5G04870 // AT4G23260 // AT5G48380 // AT1G18670 // AT2G28940 // AT4G37250 // AT3G14840 // AT5G11410 // AT3G08760 // AT5G25910 // AT5G58300 // AT1G29720 // AT5G53320 // AT5G25440 // AT4G22730 // AT1G53570 // AT3G09920 // AT5G01540 // AT5G28290 // AT1G29…
GO:0009698	Biological Process	phenylpropanoid metabolic process	28110	188	1729	36	2.7e-08	1.7e-07	// AT5G11260 // AT2G26170 // AT3G53260 // AT5G35550 // AT4G11180 // AT3G55120 // AT2G37040 // AT3G21230 // AT1G33030 // AT2G33590 // AT1G16490 // AT2G40890 // AT1G56650 // AT2G30490 // AT1G61720 // AT4G34230 // AT1G66380 // AT1G17260 // AT3G09220 // AT4G09820 // AT3G13660 // AT5G05390 // AT1G61810 // AT5G07990 // AT4G17880 // AT5G42800 // AT3G59030 // AT1G76470 // AT1G51680 // AT2G33600 // AT1G80…
GO:0009628	Biological Process	response to abiotic stimulus	28110	1430	1729	144	3.1e-08	2e-07	// AT5G11260 // AT3G49530 // AT1G73330 // AT2G23030 // AT1G08930 // AT1G73230 // AT4G05100 // AT3G47950 // AT1G51680 // AT4G35770 // AT1G69600 // AT5G39610 // AT1G06180 // AT2G03760 // AT4G34180 // AT2G31180 // AT1G25450 // AT5G47370 // AT5G49480 // AT2G22240 // AT1G70000 // AT3G17600 // AT5G57050 // AT4G31820 // AT1G21910 // AT4G21440 // AT2G32120 // AT1G03010 // AT3G51240 // AT3G50260 // AT3G04…
GO:0004672	Molecular Function	protein kinase activity	28110	887	1729	102	1.1e-08	2.7e-07	// AT1G48260 // AT1G51830 // AT4G28490 // AT4G13000 // AT1G28390 // AT1G68330 // AT2G23030 // AT1G66830 // AT3G13380 // AT5G04870 // AT4G23260 // AT5G58150 // AT2G28940 // AT4G37250 // AT3G14840 // AT5G11410 // AT3G08760 // AT5G58300 // AT5G01810 // AT2G19130 // AT5G25440 // AT4G22730 // AT4G32300 // AT1G18670 // AT5G28290 // AT1G29230 // AT5G01950 // AT1G49160 // AT1G66880 // AT4G08470 // AT2G32…
GO:0071495	Biological Process	cellular response to endogenous stimulus	28110	382	1729	55	5.7e-08	3.6e-07	// AT5G11260 // AT5G44790 // AT1G25560 // AT5G25190 // AT5G25350 // AT3G63010 // AT4G17615 // AT3G45640 // AT1G71830 // AT2G26300 // AT3G23240 // AT3G23150 // AT1G53170 // AT4G23450 // AT3G12500 // AT1G28370 // AT2G44080 // AT3G16770 // AT1G19050 // AT4G34000 // AT1G59870 // AT5G47230 // AT2G47000 // AT3G46290 // AT1G54160 // AT2G22430 // AT1G59940 // AT4G26080 // AT5G47370 // AT2G31230 // AT4G09…
GO:0002376	Biological Process	immune system process	28110	341	1729	51	6e-08	3.7e-07	// AT3G11660 // AT5G58120 // AT4G19530 // AT1G80840 // AT3G49530 // AT4G26090 // AT3G04210 // AT2G22230 // AT2G39200 // AT5G45890 // AT5G46520 // AT1G66090 // AT2G22330 // AT5G46450 // AT1G59870 // AT3G52430 // AT2G40690 // AT5G64900 // AT3G12500 // AT5G06320 // AT5G26920 // AT1G64060 // AT2G40000 // AT3G05360 // AT1G29690 // AT1G73805 // AT4G23810 // AT1G12220 // AT5G11250 // AT2G22240 // AT5G36…
GO:0006955	Biological Process	immune response	28110	341	1729	51	6e-08	3.7e-07	// AT3G11660 // AT5G58120 // AT4G19530 // AT1G80840 // AT3G49530 // AT4G26090 // AT3G04210 // AT2G22230 // AT2G39200 // AT5G45890 // AT5G46520 // AT1G66090 // AT2G22330 // AT5G46450 // AT1G59870 // AT3G52430 // AT2G40690 // AT5G64900 // AT3G12500 // AT5G06320 // AT5G26920 // AT1G64060 // AT2G40000 // AT3G05360 // AT1G29690 // AT1G73805 // AT4G23810 // AT1G12220 // AT5G11250 // AT2G22240 // AT5G36…
GO:0044092	Biological Process	negative regulation of molecular function	28110	40	1729	16	6.9e-08	4.2e-07	// AT4G02300 // AT2G43510 // AT2G38900 // AT2G45220 // AT2G38870 // AT1G73330 // AT5G38610 // AT3G59010 // AT1G56100 // AT1G73260 // AT1G74660 // AT1G09370 // AT1G17860 // AT4G15750 // AT2G26300 // AT5G62350
GO:0009620	Biological Process	response to fungus	28110	216	1729	38	7.9e-08	4.8e-07	// AT2G46450 // AT1G80840 // AT2G38470 // AT4G38540 // AT2G22230 // AT5G64120 // AT5G45890 // AT2G39660 // AT2G40140 // AT1G59870 // AT5G60950 // AT3G01290 // AT5G64250 // AT1G56650 // AT2G39200 // AT5G25910 // AT2G39210 // AT5G09440 // AT1G05010 // AT2G22240 // AT1G51800 // AT2G35000 // AT2G37130 // AT2G43510 // AT4G31800 // AT4G16260 // AT1G51680 // AT3G52400 // AT2G25000 // AT1G63880 // AT5G10…
GO:0032870	Biological Process	cellular response to hormone stimulus	28110	355	1729	52	8e-08	4.8e-07	// AT5G11260 // AT5G44790 // AT1G25560 // AT5G25190 // AT5G25350 // AT3G63010 // AT4G17615 // AT3G45640 // AT1G71830 // AT2G26300 // AT3G23240 // AT3G23150 // AT1G53170 // AT4G23450 // AT3G12500 // AT1G28370 // AT2G44080 // AT3G16770 // AT1G19050 // AT4G34000 // AT1G59870 // AT5G47230 // AT2G47000 // AT3G46290 // AT2G22430 // AT1G59940 // AT4G26080 // AT5G47370 // AT2G31230 // AT4G09570 // AT4G26…
GO:0070887	Biological Process	cellular response to chemical stimulus	28110	562	1729	71	8.3e-08	4.9e-07	// AT1G02500 // AT5G11260 // AT5G44790 // AT1G25560 // AT3G46290 // AT5G25190 // AT5G25350 // AT3G63010 // AT4G17615 // AT3G45640 // AT1G71830 // AT4G26080 // AT2G26300 // AT3G23240 // AT1G59870 // AT1G53170 // AT4G23450 // AT3G26090 // AT2G27840 // AT1G62380 // AT3G12500 // AT1G28370 // AT2G44080 // AT1G56650 // AT5G26920 // AT1G05010 // AT3G16770 // AT1G19050 // AT4G34000 // AT3G23150 // AT5G47…
GO:0050832	Biological Process	defense response to fungus	28110	171	1729	33	8.6e-08	5e-07	// AT1G80840 // AT2G38470 // AT4G38540 // AT2G22230 // AT2G39200 // AT5G45890 // AT2G39660 // AT2G40140 // AT1G59870 // AT5G60950 // AT3G01290 // AT1G56650 // AT5G64120 // AT5G25910 // AT2G39210 // AT5G09440 // AT2G22240 // AT1G51800 // AT2G35000 // AT2G37130 // AT2G43510 // AT4G31800 // AT4G16260 // AT3G52400 // AT2G25000 // AT1G63880 // AT4G19660 // AT3G11820 // AT2G44490 // AT2G38870 // AT1G64…
GO:0009755	Biological Process	hormone-mediated signaling pathway	28110	316	1729	48	9.6e-08	5.5e-07	// AT5G11260 // AT5G44790 // AT1G25560 // AT5G25190 // AT5G25350 // AT3G63010 // AT5G58670 // AT3G45640 // AT1G71830 // AT2G26300 // AT3G23150 // AT1G53170 // AT4G23450 // AT1G28370 // AT1G01720 // AT2G44080 // AT3G16770 // AT1G19050 // AT4G34000 // AT5G47230 // AT2G47000 // AT2G22430 // AT1G59940 // AT4G26080 // AT5G47370 // AT2G31230 // AT4G09570 // AT4G26150 // AT5G01810 // AT2G40220 // AT3G04…
GO:0005515	Molecular Function	protein binding	28110	2300	1729	210	2.9e-08	6.1e-07	// AT5G65210 // AT2G38800 // AT1G80840 // AT4G26090 // AT1G60850 // AT5G11260 // AT2G26700 // AT1G28390 // AT5G11950 // AT5G18750 // AT1G17760 // AT3G55120 // AT4G18020 // AT5G64900 // AT1G69600 // AT5G04870 // AT5G57630 // AT3G16770 // AT1G19050 // AT5G02420 // AT5G13290 // AT4G23810 // AT2G31180 // AT1G14380 // AT3G04670 // AT4G09570 // AT3G04720 // AT5G22570 // AT2G22240 // AT5G57050 // AT5G13…
GO:0051716	Biological Process	cellular response to stimulus	28110	1007	1729	108	1.1e-07	6.4e-07	// AT5G11260 // AT5G44790 // AT3G49530 // AT4G26090 // AT3G44320 // AT2G22330 // AT1G19050 // AT1G12220 // AT5G47370 // AT4G09570 // AT1G05010 // AT2G22240 // AT3G04280 // AT5G57050 // AT1G21910 // AT5G01540 // AT5G27420 // AT3G52400 // AT3G15390 // AT1G32540 // AT2G44080 // AT1G02500 // AT5G25350 // AT5G44070 // AT3G03520 // AT4G17615 // AT5G25190 // AT1G71830 // AT2G26300 // AT1G63020 // AT1G27…
GO:0048518	Biological Process	positive regulation of biological process	28110	351	1729	51	1.3e-07	7.5e-07	// AT5G49520 // AT5G11260 // AT4G19530 // AT4G33450 // AT2G38470 // AT3G61890 // AT3G27785 // AT5G47230 // AT3G63010 // AT3G59900 // AT2G42890 // AT2G26300 // AT4G23450 // AT5G13330 // AT4G32010 // AT5G44190 // AT1G62380 // AT1G16490 // AT1G69600 // AT5G50210 // AT4G27410 // AT3G16770 // AT2G47190 // AT5G01730 // AT4G34000 // AT3G05360 // AT4G23810 // AT2G22430 // AT4G09570 // AT2G46680 // AT2G40…
GO:0043170	Biological Process	macromolecule metabolic process	28110	6883	1729	521	1.3e-07	7.5e-07	// AT3G23150 // AT5G46080 // AT5G06710 // AT1G02940 // AT1G60850 // AT3G44320 // AT1G28390 // AT1G17760 // AT4G13000 // AT5G66320 // AT4G18020 // AT4G31750 // AT3G16870 // AT2G28940 // AT1G21450 // AT3G27110 // AT5G47370 // AT4G16640 // AT5G06000 // AT3G63510 // AT2G19130 // AT4G22730 // AT1G69690 // AT3G11580 // AT1G49210 // AT1G36060 // AT5G13180 // AT1G21910 // AT4G23520 // AT5G27420 // AT1G29…
GO:0009414	Biological Process	response to water deprivation	28110	242	1729	40	1.6e-07	8.9e-07	// AT5G59310 // AT3G51920 // AT2G38470 // AT3G61890 // AT1G05260 // AT2G22430 // AT1G73330 // AT2G17820 // AT4G17615 // AT1G08930 // AT2G37040 // AT4G23450 // AT5G13330 // AT3G05640 // AT1G27730 // AT1G69600 // AT4G27410 // AT2G47190 // AT4G34000 // AT1G33560 // AT5G59220 // AT2G37760 // AT2G46680 // AT2G40220 // AT2G41010 // AT5G57050 // AT5G40390 // AT1G52890 // AT1G08920 // AT4G26070 // AT1G54…
GO:0007242	Biological Process	intracellular signaling cascade	28110	565	1729	70	2e-07	1.1e-06	// AT2G44690 // AT4G19530 // AT5G44790 // AT1G25560 // AT3G04280 // AT5G11260 // AT5G25190 // AT5G47230 // AT5G25350 // AT3G63010 // AT3G51920 // AT2G26670 // AT4G17615 // AT3G45640 // AT1G71830 // AT4G26080 // AT2G26300 // AT3G23240 // AT3G23150 // AT1G53170 // AT4G23450 // AT3G26090 // AT4G16350 // AT4G17490 // AT1G28370 // AT1G01720 // AT2G44080 // AT1G56650 // AT3G16770 // AT1G19050 // AT4G34…
GO:0015672	Biological Process	monovalent inorganic cation transport	28110	126	1729	27	2.1e-07	1.1e-06	// AT3G47950 // AT1G16390 // AT5G10190 // AT3G56160 // AT3G51860 // AT4G17615 // AT5G27350 // AT1G08930 // AT2G26650 // AT2G01420 // AT1G76520 // AT2G14670 // AT2G38060 // AT2G20780 // AT4G36670 // AT4G10310 // AT3G18830 // AT3G05400 // AT5G26340 // AT2G24610 // AT5G61310 // AT1G64170 // AT3G59030 // AT1G11260 // AT1G08920 // AT1G77210 // AT3G04110
GO:0008643	Biological Process	carbohydrate transport	28110	39	1729	15	2.7e-07	1.4e-06	// AT3G18830 // AT5G10190 // AT3G05400 // AT1G11260 // AT1G08920 // AT2G39060 // AT1G77210 // AT2G14670 // AT2G38060 // AT1G16390 // AT5G26340 // AT5G27350 // AT1G08930 // AT2G20780 // AT4G36670
GO:0005488	Molecular Function	binding	28110	9788	1729	711	7.8e-08	1.5e-06	// AT5G46080 // AT5G06710 // AT1G60850 // AT4G33050 // AT1G28390 // AT1G12100 // AT1G17760 // AT4G14690 // AT5G66320 // AT1G71050 // AT4G18020 // AT2G31810 // AT1G19340 // AT3G16870 // AT5G48380 // AT3G21810 // AT2G28940 // AT1G49910 // AT1G21450 // AT3G45300 // AT5G58787 // AT4G27820 // AT5G47370 // AT5G44480 // AT5G06000 // AT3G63510 // AT2G19130 // AT3G22620 // AT4G22730 // AT1G69690 // AT3G11…
GO:0000160	Biological Process	two-component signal transduction system (phosphorelay)	28110	80	1729	21	2.7e-07	1.5e-06	// AT1G53170 // AT5G47230 // AT5G44790 // AT4G18020 // AT1G25560 // AT2G31230 // AT1G28370 // AT1G59940 // AT5G25350 // AT1G78080 // AT3G04280 // AT3G21510 // AT3G16770 // AT1G64060 // AT1G19050 // AT5G25190 // AT4G17490 // AT1G28360 // AT3G12500 // AT3G23240 // AT3G23150
GO:0044260	Biological Process	cellular macromolecule metabolic process	28110	6348	1729	483	2.8e-07	1.5e-06	// AT3G23150 // AT5G46080 // AT5G06710 // AT1G02940 // AT1G60850 // AT3G44320 // AT1G28390 // AT1G17760 // AT4G13000 // AT5G66320 // AT4G18020 // AT4G31750 // AT3G16870 // AT2G28940 // AT1G21450 // AT5G47370 // AT5G06000 // AT3G63510 // AT2G19130 // AT4G22730 // AT1G69690 // AT3G11580 // AT1G49210 // AT1G36060 // AT5G13180 // AT1G21910 // AT5G27420 // AT1G29230 // AT5G10380 // AT1G72280 // AT2G44…
GO:0009056	Biological Process	catabolic process	28110	820	1729	91	3e-07	1.6e-06	// AT1G30110 // AT5G44790 // AT1G51380 // AT1G02940 // AT1G27980 // AT3G44320 // AT2G22330 // AT3G63440 // AT3G47950 // AT3G55100 // AT1G08630 // AT2G39350 // AT3G45300 // AT1G17260 // AT5G62480 // AT4G33160 // AT4G24040 // AT2G36380 // AT1G75450 // AT2G47680 // AT5G25350 // AT5G44070 // AT1G02400 // AT1G11190 // AT3G47540 // AT2G26300 // AT5G14580 // AT1G27770 // AT3G43800 // AT3G16340 // AT3G09…
GO:0004674	Molecular Function	protein serine/threonine kinase activity	28110	691	1729	82	9.7e-08	1.7e-06	// AT1G48260 // AT1G51830 // AT2G07020 // AT5G28290 // AT1G74360 // AT5G63930 // AT5G46330 // AT1G09970 // AT1G28390 // AT2G31880 // AT1G68330 // AT2G23030 // AT3G45640 // AT3G13380 // AT3G20410 // AT1G01740 // AT1G70520 // AT5G60900 // AT3G23150 // AT5G58300 // AT4G20140 // AT5G14640 // AT4G21390 // AT1G07880 // AT4G00330 // AT4G39270 // AT1G68690 // AT4G28350 // AT5G04870 // AT4G23260 // AT1G71…
GO:0009415	Biological Process	response to water	28110	251	1729	40	3.7e-07	1.9e-06	// AT5G59310 // AT3G51920 // AT2G38470 // AT3G61890 // AT1G05260 // AT2G22430 // AT1G73330 // AT2G17820 // AT4G17615 // AT1G08930 // AT2G37040 // AT4G23450 // AT5G13330 // AT3G05640 // AT1G27730 // AT1G69600 // AT4G27410 // AT2G47190 // AT4G34000 // AT1G33560 // AT5G59220 // AT2G37760 // AT2G46680 // AT2G40220 // AT2G41010 // AT5G57050 // AT5G40390 // AT1G52890 // AT1G08920 // AT4G26070 // AT1G54…
GO:0016773	Molecular Function	phosphotransferase activity, alcohol group as acceptor	28110	1040	1729	110	1.6e-07	2.6e-06	// AT1G48260 // AT1G51830 // AT4G28490 // AT4G13000 // AT1G28390 // AT1G68330 // AT2G23030 // AT1G66830 // AT3G13380 // AT2G16790 // AT5G04870 // AT4G23260 // AT5G58150 // AT1G18670 // AT2G28940 // AT4G37250 // AT3G14840 // AT5G11410 // AT3G08760 // AT5G58300 // AT5G01810 // AT5G53320 // AT5G25440 // AT4G22730 // AT1G53570 // AT3G09920 // AT5G28290 // AT1G29230 // AT5G57630 // AT5G01950 // AT1G49…
GO:0046483	Biological Process	heterocycle metabolic process	28110	479	1729	61	5.3e-07	2.7e-06	// AT1G05560 // AT2G47000 // AT2G40890 // AT5G44790 // AT2G38470 // AT1G30110 // AT3G57330 // AT1G27770 // AT3G50930 // AT2G47680 // AT2G22330 // AT1G59870 // AT2G26670 // AT3G10870 // AT3G45640 // AT3G63440 // AT2G26300 // AT4G14690 // AT1G75460 // AT5G44190 // AT4G25835 // AT4G29900 // AT2G37280 // AT1G51380 // AT3G55100 // AT3G25610 // AT1G15210 // AT2G41510 // AT5G38530 // AT1G17260 // AT1G06…
GO:0009737	Biological Process	response to abscisic acid stimulus	28110	409	1729	54	8.7e-07	4.5e-06	// AT5G59310 // AT3G51920 // AT3G63210 // AT3G61890 // AT2G22430 // AT5G11260 // AT4G17615 // AT3G45640 // AT1G08930 // AT1G01560 // AT4G05100 // AT2G26300 // AT1G59870 // AT4G23450 // AT5G13330 // AT4G18010 // AT3G26090 // AT4G17260 // AT1G01720 // AT4G23260 // AT4G27410 // AT2G47190 // AT3G04110 // AT4G34000 // AT4G09570 // AT5G59220 // AT4G26080 // AT5G01810 // AT4G34390 // AT2G46680 // AT5G40…
GO:0031347	Biological Process	regulation of defense response	28110	103	1729	23	8.8e-07	4.5e-06	// AT4G19530 // AT1G80840 // AT2G22330 // AT5G24660 // AT1G59870 // AT3G52430 // AT5G26920 // AT5G48380 // AT3G02150 // AT3G05360 // AT4G29140 // AT1G73805 // AT4G23810 // AT2G31880 // AT3G18690 // AT4G31800 // AT5G45250 // AT3G52400 // AT2G25000 // AT3G11820 // AT1G32540 // AT2G39660 // AT1G64280
GO:0048522	Biological Process	positive regulation of cellular process	28110	263	1729	40	1.1e-06	5.3e-06	// AT5G49520 // AT5G11260 // AT4G33450 // AT2G38470 // AT3G61890 // AT3G27785 // AT5G47230 // AT3G63010 // AT2G42890 // AT2G26300 // AT4G23450 // AT5G13330 // AT5G44190 // AT1G16490 // AT1G69600 // AT5G50210 // AT4G27410 // AT3G16770 // AT2G47190 // AT5G01730 // AT4G34000 // AT4G23810 // AT2G22430 // AT4G09570 // AT2G40220 // AT2G31880 // AT2G26170 // AT4G17880 // AT1G21910 // AT5G14960 // AT3G50…
GO:0045087	Biological Process	innate immune response	28110	315	1729	45	1.1e-06	5.4e-06	// AT5G58120 // AT4G19530 // AT3G49530 // AT4G26090 // AT3G04210 // AT2G22230 // AT2G39200 // AT5G45890 // AT5G46520 // AT1G66090 // AT2G22330 // AT5G46450 // AT1G59870 // AT3G52430 // AT2G40690 // AT5G64900 // AT3G12500 // AT5G26920 // AT1G64060 // AT2G40000 // AT3G05360 // AT1G73805 // AT4G23810 // AT1G12220 // AT5G11250 // AT5G36930 // AT1G32540 // AT5G22690 // AT3G18690 // AT3G11840 // AT4G16…
GO:0009723	Biological Process	response to ethylene stimulus	28110	166	1729	30	1.1e-06	5.4e-06	// AT5G44790 // AT1G25560 // AT5G45890 // AT5G25350 // AT5G25190 // AT4G05100 // AT1G28370 // AT3G23150 // AT1G53170 // AT5G13330 // AT1G62380 // AT1G56650 // AT1G05710 // AT2G47190 // AT3G23250 // AT5G47230 // AT2G31180 // AT2G31230 // AT1G70000 // AT5G55620 // AT1G28360 // AT3G16770 // AT4G17490 // AT3G23240 // AT5G64900 // AT1G68765 // AT1G78080 // AT1G64060 // AT3G04720 // AT3G12500
GO:0044248	Biological Process	cellular catabolic process	28110	762	1729	83	1.9e-06	9.5e-06	// AT1G27770 // AT1G30110 // AT2G47000 // AT1G08630 // AT5G44790 // AT2G38470 // AT1G02940 // AT3G57330 // AT5G22250 // AT1G27980 // AT3G13672 // AT2G47680 // AT5G25350 // AT3G44320 // AT2G22330 // AT2G26670 // AT1G02400 // AT3G50930 // AT1G11190 // AT3G47780 // AT2G26300 // AT2G37040 // AT4G18550 // AT1G59870 // AT2G39350 // AT5G05390 // AT5G14580 // AT1G75460 // AT4G39640 // AT4G15230 // AT4G25…
GO:0080134	Biological Process	regulation of response to stress	28110	119	1729	24	2.5e-06	1.2e-05	// AT4G19530 // AT1G80840 // AT2G22330 // AT5G24660 // AT3G45640 // AT1G59870 // AT3G52430 // AT5G26920 // AT5G48380 // AT3G02150 // AT3G05360 // AT4G29140 // AT1G73805 // AT4G23810 // AT2G31880 // AT3G18690 // AT4G31800 // AT5G45250 // AT3G52400 // AT2G25000 // AT3G11820 // AT1G32540 // AT2G39660 // AT1G64280
GO:0042742	Biological Process	defense response to bacterium	28110	235	1729	36	3.1e-06	1.5e-05	// AT5G49520 // AT5G65210 // AT1G80840 // AT2G38470 // AT4G26090 // AT5G06320 // AT3G57330 // AT5G22250 // AT5G46470 // AT5G46330 // AT1G54040 // AT2G22330 // AT1G59870 // AT3G52430 // AT4G31750 // AT5G26920 // AT2G28830 // AT4G31550 // AT5G17880 // AT4G23810 // AT1G12220 // AT5G22570 // AT2G22240 // AT1G73260 // AT2G40000 // AT4G31800 // AT5G45250 // AT5G44070 // AT4G26070 // AT2G25000 // AT4G23…
GO:0044283	Biological Process	small molecule biosynthetic process	28110	701	1729	77	3.4e-06	1.6e-05	// AT5G58782 // AT5G11260 // AT4G33790 // AT5G24840 // AT3G29200 // AT2G22230 // AT5G50210 // AT1G17020 // AT2G19590 // AT1G18870 // AT3G63170 // AT2G22250 // AT1G08250 // AT2G22330 // AT3G53260 // AT1G01480 // AT5G11950 // AT5G35550 // AT4G17880 // AT4G09820 // AT4G11180 // AT2G30490 // AT2G26300 // AT2G37040 // AT2G40890 // AT1G02500 // AT3G21230 // AT2G26170 // AT1G33030 // AT1G62380 // AT1G16…
GO:0070588	Biological Process	calcium ion transmembrane transport	28110	1	1729	5	3.7e-06	1.8e-05	// AT3G57330 // AT4G29900 // AT3G51860 // AT3G04110 // AT1G27770
GO:0007166	Biological Process	cell surface receptor linked signaling pathway	28110	152	1729	27	4.9e-06	2.3e-05	// AT1G51830 // AT4G28490 // AT1G74360 // AT3G56370 // AT5G46330 // AT1G09970 // AT5G58300 // AT3G45640 // AT2G26300 // AT4G20140 // AT4G39270 // AT5G58150 // AT4G37250 // AT5G01950 // AT5G65710 // AT5G63930 // AT4G34390 // AT5G53320 // AT4G22730 // AT1G66830 // AT5G44700 // AT5G45800 // AT1G68400 // AT5G53890 // AT2G42290 // AT2G31880 // AT3G26090
GO:0006519	Biological Process	cellular amino acid and derivative metabolic process	28110	624	1729	70	4.9e-06	2.3e-05	// AT1G05560 // AT5G11260 // AT1G01480 // AT1G80820 // AT3G29200 // AT2G40890 // AT1G17020 // AT2G19590 // AT3G22460 // AT3G63170 // AT2G22250 // AT1G08250 // AT2G22330 // AT3G53260 // AT5G11950 // AT5G35550 // AT4G11180 // AT3G55120 // AT2G26300 // AT2G37040 // AT1G02500 // AT3G21230 // AT1G33030 // AT4G39640 // AT1G62380 // AT1G16490 // AT1G08630 // AT2G31810 // AT1G56650 // AT2G30490 // AT1G61…
GO:0044464	Cellular Component	cell part	28110	15326	1729	1045	8.1e-07	2.5e-05	// AT5G44790 // AT3G47950 // AT5G06710 // AT1G02940 // AT2G01660 // AT1G60850 // AT5G09530 // AT2G22240 // AT3G09070 // AT1G12100 // AT1G17760 // AT4G21960 // AT3G45970 // AT5G27290 // AT5G05220 // AT5G48930 // AT1G19610 // AT2G31810 // AT4G31750 // AT4G24240 // AT5G48380 // AT2G31880 // AT5G48410 // AT2G28940 // AT1G49910 // AT4G29140 // AT3G45300 // AT3G27110 // AT4G27820 // AT1G25450 // AT5G25…
GO:0005623	Cellular Component	cell	28110	15326	1729	1045	8.1e-07	2.5e-05	// AT5G44790 // AT3G47950 // AT5G06710 // AT1G02940 // AT2G01660 // AT1G60850 // AT5G09530 // AT2G22240 // AT3G09070 // AT1G12100 // AT1G17760 // AT4G21960 // AT3G45970 // AT5G27290 // AT5G05220 // AT5G48930 // AT1G19610 // AT2G31810 // AT4G31750 // AT4G24240 // AT5G48380 // AT2G31880 // AT5G48410 // AT2G28940 // AT1G49910 // AT4G29140 // AT3G45300 // AT3G27110 // AT4G27820 // AT1G25450 // AT5G25…
GO:0009873	Biological Process	ethylene mediated signaling pathway	28110	60	1729	16	6e-06	2.8e-05	// AT1G53170 // AT5G47230 // AT5G44790 // AT4G17490 // AT1G25560 // AT2G31230 // AT1G28370 // AT5G25350 // AT1G78080 // AT3G16770 // AT1G64060 // AT5G25190 // AT1G28360 // AT3G12500 // AT3G23240 // AT3G23150
GO:0016020	Cellular Component	membrane	28110	4945	1729	384	1.2e-06	2.9e-05	// AT3G47950 // AT2G01660 // AT3G09070 // AT3G45970 // AT4G31750 // AT5G56850 // AT4G29140 // AT3G27110 // AT1G25450 // AT4G16640 // AT5G61310 // AT4G22730 // AT5G24030 // AT4G31820 // AT2G41800 // AT5G27420 // AT5G54860 // AT3G52400 // AT5G10380 // AT1G59740 // AT2G45220 // AT4G31270 // AT2G36380 // AT5G52440 // AT1G63880 // AT2G44790 // AT5G46470 // AT4G32105 // AT1G20350 // AT3G55120 // AT5G58…
GO:0031325	Biological Process	positive regulation of cellular metabolic process	28110	183	1729	30	6.2e-06	2.9e-05	// AT5G49520 // AT5G11260 // AT4G33450 // AT2G38470 // AT3G61890 // AT3G27785 // AT5G47230 // AT4G23450 // AT5G13330 // AT5G44190 // AT1G16490 // AT1G69600 // AT5G50210 // AT4G27410 // AT3G16770 // AT2G47190 // AT4G34000 // AT4G23810 // AT2G22430 // AT2G40220 // AT2G26170 // AT4G17880 // AT1G21910 // AT3G50410 // AT1G22740 // AT5G48930 // AT2G46680 // AT1G64280 // AT5G13790 // AT1G49720
GO:0006979	Biological Process	response to oxidative stress	28110	319	1729	43	6.9e-06	3.2e-05	// AT5G05340 // AT2G22420 // AT5G44380 // AT1G52560 // AT4G23190 // AT1G64360 // AT1G09970 // AT3G21770 // AT3G53260 // AT4G21960 // AT3G59845 // AT3G45640 // AT3G60980 // AT2G37040 // AT1G27730 // AT4G35770 // AT4G17070 // AT1G52760 // AT2G31570 // AT1G56650 // AT5G39610 // AT2G40000 // AT5G64110 // AT5G14130 // AT5G16970 // AT2G19810 // AT4G39640 // AT4G20830 // AT2G22240 // AT5G42180 // AT1G78…
GO:0009893	Biological Process	positive regulation of metabolic process	28110	186	1729	30	8.2e-06	3.7e-05	// AT5G49520 // AT5G11260 // AT4G33450 // AT2G38470 // AT3G61890 // AT3G27785 // AT5G47230 // AT4G23450 // AT5G13330 // AT5G44190 // AT1G16490 // AT1G69600 // AT5G50210 // AT4G27410 // AT3G16770 // AT2G47190 // AT4G34000 // AT4G23810 // AT2G22430 // AT2G40220 // AT2G26170 // AT4G17880 // AT1G21910 // AT3G50410 // AT1G22740 // AT5G48930 // AT2G46680 // AT1G64280 // AT5G13790 // AT1G49720
GO:0006820	Biological Process	anion transport	28110	87	1729	19	1e-05	4.5e-05	// AT3G06450 // AT1G16460 // AT3G12520 // AT5G44070 // AT1G77990 // AT5G10180 // AT1G27080 // AT5G46330 // AT3G62270 // AT4G18910 // AT4G21120 // AT1G23090 // AT2G25520 // AT2G38060 // AT1G78000 // AT1G08100 // AT4G17970 // AT1G80310 // AT3G45060
GO:0009813	Biological Process	flavonoid biosynthetic process	28110	71	1729	17	1e-05	4.7e-05	// AT1G17260 // AT5G11260 // AT4G09820 // AT5G48930 // AT2G26170 // AT2G40890 // AT1G56650 // AT3G55120 // AT1G61720 // AT3G51240 // AT5G35550 // AT5G07990 // AT4G17880 // AT5G42800 // AT1G66380 // AT3G59030 // AT1G17020
GO:0015075	Molecular Function	ion transmembrane transporter activity	28110	558	1729	65	3.5e-06	5.2e-05	// AT4G10310 // AT2G46450 // AT3G25610 // AT5G44790 // AT3G47950 // AT5G59040 // AT1G16390 // AT3G57330 // AT5G10190 // AT3G56160 // AT4G21120 // AT5G44070 // AT3G51860 // AT1G79520 // AT5G27350 // AT1G08930 // AT5G53550 // AT2G26650 // AT1G59870 // AT4G24120 // AT3G12520 // AT1G11260 // AT1G77990 // AT4G29900 // AT1G27080 // AT1G80310 // AT1G76520 // AT1G23090 // AT2G14670 // AT2G38060 // AT5G48…
GO:0030312	Cellular Component	external encapsulating structure	28110	607	1729	69	3.8e-06	7.2e-05	// AT5G05340 // AT4G38420 // AT3G11550 // AT4G16563 // AT5G44380 // AT2G22230 // AT5G64120 // AT5G49360 // AT5G20950 // AT1G09970 // AT2G44450 // AT5G45640 // AT1G29670 // AT2G22920 // AT5G64570 // AT2G21140 // AT5G23400 // AT1G04980 // AT2G16060 // AT1G02500 // AT3G45970 // AT3G21770 // AT1G62380 // AT1G73590 // AT5G51550 // AT3G48580 // AT2G30490 // AT5G23870 // AT3G08030 // AT3G10740 // AT1G33…
GO:0009814	Biological Process	defense response, incompatible interaction	28110	126	1729	23	1.6e-05	7.3e-05	// AT3G49530 // AT2G40690 // AT2G22230 // AT2G39200 // AT5G45890 // AT2G22330 // AT1G59870 // AT3G52430 // AT5G26920 // AT2G44490 // AT2G40000 // AT1G73805 // AT4G23810 // AT1G12220 // AT4G16260 // AT4G26070 // AT4G23190 // AT4G19660 // AT1G55020 // AT1G32540 // AT1G64280 // AT3G04720 // AT3G12500
GO:0005618	Cellular Component	cell wall	28110	604	1729	68	6e-06	9.5e-05	// AT5G05340 // AT4G38420 // AT3G11550 // AT4G16563 // AT5G44380 // AT2G22230 // AT5G64120 // AT5G49360 // AT5G20950 // AT3G48580 // AT2G44450 // AT5G45640 // AT1G29670 // AT2G22920 // AT5G64570 // AT2G21140 // AT5G23400 // AT1G04980 // AT2G16060 // AT1G02500 // AT3G45970 // AT3G21770 // AT1G62380 // AT1G73590 // AT5G51550 // AT2G30490 // AT5G23870 // AT3G08030 // AT3G10740 // AT1G33600 // AT4G13…
GO:0009416	Biological Process	response to light stimulus	28110	548	1729	61	2.4e-05	0.00011	// AT5G11260 // AT4G15480 // AT4G14690 // AT1G25560 // AT1G52560 // AT5G57050 // AT1G66840 // AT4G38620 // AT2G22880 // AT2G26670 // AT1G02400 // AT3G45640 // AT4G36930 // AT3G55120 // AT2G26300 // AT2G37040 // AT2G37970 // AT5G53980 // AT4G31820 // AT1G27730 // AT4G35770 // AT1G73590 // AT2G21650 // AT2G30490 // AT5G48400 // AT5G04530 // AT2G42690 // AT5G17880 // AT5G15160 // AT1G59940 // AT1G75…
GO:0007167	Biological Process	enzyme linked receptor protein signaling pathway	28110	130	1729	23	2.5e-05	0.00011	// AT1G51830 // AT4G28490 // AT5G58150 // AT1G74360 // AT3G56370 // AT5G46330 // AT1G09970 // AT4G20140 // AT4G39270 // AT5G45800 // AT4G37250 // AT5G01950 // AT5G65710 // AT5G63930 // AT5G58300 // AT5G53320 // AT4G22730 // AT1G66830 // AT5G44700 // AT1G68400 // AT5G53890 // AT2G42290 // AT2G31880
GO:0007169	Biological Process	transmembrane receptor protein tyrosine kinase signaling pathway	28110	130	1729	23	2.5e-05	0.00011	// AT1G51830 // AT4G28490 // AT5G58150 // AT1G74360 // AT3G56370 // AT5G46330 // AT1G09970 // AT4G20140 // AT4G39270 // AT5G45800 // AT4G37250 // AT5G01950 // AT5G65710 // AT5G63930 // AT5G58300 // AT5G53320 // AT4G22730 // AT1G66830 // AT5G44700 // AT1G68400 // AT5G53890 // AT2G42290 // AT2G31880
GO:0009058	Biological Process	biosynthetic process	28110	5210	1729	390	2.7e-05	0.00011	// AT5G06710 // AT1G02940 // AT1G60850 // AT5G51810 // AT1G17760 // AT5G66320 // AT4G18020 // AT5G48930 // AT2G31810 // AT3G16870 // AT1G21450 // AT5G58782 // AT5G47370 // AT5G06000 // AT1G05010 // AT1G69690 // AT3G11580 // AT1G36060 // AT5G13180 // AT1G21910 // AT3G29200 // AT2G44230 // AT4G31270 // AT5G60140 // AT3G10500 // AT1G43640 // AT5G24510 // AT4G32105 // AT3G12730 // AT3G48920 // AT5G57…
GO:0009617	Biological Process	response to bacterium	28110	306	1729	40	2.7e-05	0.00011	// AT5G49520 // AT3G28940 // AT1G80840 // AT2G38470 // AT4G26090 // AT5G06320 // AT3G57330 // AT5G22250 // AT5G46470 // AT5G46330 // AT1G54040 // AT2G22330 // AT3G45640 // AT1G59870 // AT3G52430 // AT4G31750 // AT5G26920 // AT2G28830 // AT4G31550 // AT5G17880 // AT4G23810 // AT1G12220 // AT5G22570 // AT2G22240 // AT1G73260 // AT2G40000 // AT4G31800 // AT5G45250 // AT5G44070 // AT4G26070 // AT2G25…
GO:0065009	Biological Process	regulation of molecular function	28110	140	1729	24	2.7e-05	0.00011	// AT5G46330 // AT1G73330 // AT3G45640 // AT2G26300 // AT1G56100 // AT2G38900 // AT5G50210 // AT1G09370 // AT1G74660 // AT4G02300 // AT3G59010 // AT1G73260 // AT5G05940 // AT4G15750 // AT5G62350 // AT2G43510 // AT1G02300 // AT1G54040 // AT2G45220 // AT4G34160 // AT5G38610 // AT2G38870 // AT3G26090 // AT1G17860
GO:0050790	Biological Process	regulation of catalytic activity	28110	122	1729	22	2.9e-05	0.00012	// AT1G73330 // AT3G45640 // AT2G26300 // AT1G56100 // AT2G38900 // AT5G50210 // AT1G09370 // AT4G02300 // AT3G59010 // AT1G73260 // AT5G05940 // AT4G15750 // AT5G62350 // AT2G43510 // AT1G02300 // AT1G54040 // AT2G45220 // AT4G34160 // AT5G38610 // AT2G38870 // AT3G26090 // AT1G17860
GO:0071369	Biological Process	cellular response to ethylene stimulus	28110	78	1729	17	3e-05	0.00012	// AT1G53170 // AT5G47230 // AT5G44790 // AT4G17490 // AT1G25560 // AT2G31230 // AT1G28370 // AT5G25350 // AT1G78080 // AT5G55620 // AT3G16770 // AT1G64060 // AT5G25190 // AT1G28360 // AT3G12500 // AT3G23240 // AT3G23150
GO:0009891	Biological Process	positive regulation of biosynthetic process	28110	171	1729	27	3.2e-05	0.00013	// AT5G49520 // AT5G11260 // AT4G33450 // AT3G61890 // AT3G27785 // AT5G47230 // AT4G23450 // AT5G13330 // AT5G44190 // AT5G48930 // AT1G69600 // AT4G27410 // AT3G16770 // AT2G47190 // AT4G34000 // AT4G23810 // AT2G22430 // AT2G40220 // AT2G26170 // AT4G17880 // AT1G21910 // AT3G50410 // AT1G16490 // AT2G46680 // AT1G64280 // AT5G13790 // AT1G49720
GO:0031328	Biological Process	positive regulation of cellular biosynthetic process	28110	171	1729	27	3.2e-05	0.00013	// AT5G49520 // AT5G11260 // AT4G33450 // AT3G61890 // AT3G27785 // AT5G47230 // AT4G23450 // AT5G13330 // AT5G44190 // AT5G48930 // AT1G69600 // AT4G27410 // AT3G16770 // AT2G47190 // AT4G34000 // AT4G23810 // AT2G22430 // AT2G40220 // AT2G26170 // AT4G17880 // AT1G21910 // AT3G50410 // AT1G16490 // AT2G46680 // AT1G64280 // AT5G13790 // AT1G49720
GO:0009314	Biological Process	response to radiation	28110	564	1729	61	5.2e-05	0.00021	// AT5G11260 // AT4G15480 // AT4G14690 // AT1G25560 // AT1G52560 // AT5G57050 // AT1G66840 // AT4G38620 // AT2G22880 // AT2G26670 // AT1G02400 // AT3G45640 // AT4G36930 // AT3G55120 // AT2G26300 // AT2G37040 // AT2G37970 // AT5G53980 // AT4G31820 // AT1G27730 // AT4G35770 // AT1G73590 // AT2G21650 // AT2G30490 // AT5G48400 // AT5G04530 // AT2G42690 // AT5G17880 // AT5G15160 // AT1G59940 // AT1G75…
GO:0016787	Molecular Function	hydrolase activity	28110	2952	1729	239	1.6e-05	0.00022	// AT1G30110 // AT4G27830 // AT5G44790 // AT1G27820 // AT4G18990 // AT5G58310 // AT2G41250 // AT2G03450 // AT3G44320 // AT5G46450 // AT3G10870 // AT4G17483 // AT3G47950 // AT5G42230 // AT4G18010 // AT2G45040 // AT4G32940 // AT3G55100 // AT4G04460 // AT4G31750 // AT5G23870 // AT3G20150 // AT5G64240 // AT2G39350 // AT5G06750 // AT3G27110 // AT1G17260 // AT1G05000 // AT4G27820 // AT5G59490 // AT5G26…
GO:0048585	Biological Process	negative regulation of response to stimulus	28110	91	1729	18	5.3e-05	0.00022	// AT3G52430 // AT2G22430 // AT5G13790 // AT4G26080 // AT3G52400 // AT1G01720 // AT5G01810 // AT5G25350 // AT3G11820 // AT1G71230 // AT5G48380 // AT5G57050 // AT1G64280 // AT3G02140 // AT3G23150 // AT2G26300 // AT4G29140 // AT1G59870
GO:0009812	Biological Process	flavonoid metabolic process	28110	83	1729	17	5.9e-05	0.00024	// AT1G17260 // AT5G11260 // AT4G09820 // AT5G48930 // AT2G26170 // AT2G40890 // AT1G56650 // AT3G55120 // AT1G61720 // AT3G51240 // AT5G35550 // AT5G07990 // AT4G17880 // AT5G42800 // AT1G66380 // AT3G59030 // AT1G17020
GO:0032502	Biological Process	developmental process	28110	2283	1729	188	6.2e-05	0.00025	// AT5G11260 // AT3G49530 // AT5G09530 // AT1G56010 // AT3G10870 // AT5G51810 // AT1G17760 // AT5G63790 // AT3G45970 // AT3G13540 // AT5G39260 // AT4G35770 // AT2G21650 // AT5G66040 // AT5G60440 // AT5G39610 // AT3G15670 // AT5G65510 // AT2G47000 // AT4G23810 // AT1G25450 // AT5G47370 // AT2G22240 // AT1G75520 // AT3G17600 // AT1G71160 // AT2G32370 // AT4G31820 // AT5G13180 // AT5G55250 // AT4G17…
GO:0009505	Cellular Component	plant-type cell wall	28110	269	1729	37	2e-05	0.00027	// AT3G11550 // AT5G22460 // AT5G49360 // AT5G20950 // AT2G44450 // AT3G21770 // AT4G16563 // AT2G22920 // AT5G23210 // AT5G51550 // AT1G04980 // AT3G45970 // AT2G16430 // AT1G73590 // AT2G30490 // AT5G23870 // AT5G66920 // AT3G10740 // AT1G33600 // AT4G38420 // AT5G18470 // AT1G41830 // AT4G39640 // AT1G33590 // AT4G20830 // AT5G54570 // AT4G02300 // AT1G04040 // AT5G42180 // AT2G41800 // AT5G43…
GO:0044249	Biological Process	cellular biosynthetic process	28110	5047	1729	375	7.3e-05	0.00029	// AT5G06710 // AT1G02940 // AT1G60850 // AT5G51810 // AT1G17760 // AT5G66320 // AT4G18020 // AT5G48930 // AT2G31810 // AT3G16870 // AT1G21450 // AT5G58782 // AT5G47370 // AT5G06000 // AT1G05010 // AT1G69690 // AT3G11580 // AT1G36060 // AT5G13180 // AT1G21910 // AT3G29200 // AT2G44230 // AT4G31270 // AT5G60140 // AT3G10500 // AT1G43640 // AT5G24510 // AT4G32105 // AT3G12730 // AT3G48920 // AT5G57…
GO:0008272	Biological Process	sulfate transport	28110	13	1729	7	8.6e-05	0.00034	// AT1G16460 // AT3G12520 // AT1G77990 // AT5G10180 // AT1G80310 // AT1G23090 // AT1G78000
GO:0051179	Biological Process	localization	28110	1888	1729	159	8.7e-05	0.00034	// AT2G46450 // AT5G52750 // AT5G44790 // AT3G47950 // AT3G56160 // AT4G21120 // AT5G18290 // AT2G22330 // AT1G12100 // AT5G27350 // AT1G08930 // AT4G28390 // AT1G71050 // AT3G55100 // AT1G13730 // AT2G38060 // AT3G18280 // AT5G26340 // AT4G23010 // AT2G20780 // AT2G39350 // AT4G29140 // AT2G47000 // AT4G36670 // AT1G17260 // AT5G46040 // AT5G10190 // AT2G30695 // AT3G05400 // AT5G61310 // AT2G34…
GO:0002682	Biological Process	regulation of immune system process	28110	61	1729	14	9.1e-05	0.00035	// AT3G18690 // AT4G19530 // AT1G80840 // AT4G31800 // AT5G45250 // AT3G52400 // AT5G26920 // AT2G22330 // AT3G11820 // AT1G32540 // AT2G39660 // AT1G64280 // AT3G05360 // AT1G73805
GO:0050776	Biological Process	regulation of immune response	28110	61	1729	14	9.1e-05	0.00035	// AT3G18690 // AT4G19530 // AT1G80840 // AT4G31800 // AT5G45250 // AT3G52400 // AT5G26920 // AT2G22330 // AT3G11820 // AT1G32540 // AT2G39660 // AT1G64280 // AT3G05360 // AT1G73805
GO:0006970	Biological Process	response to osmotic stress	28110	494	1729	54	0.00011	0.00041	// AT5G59310 // AT3G51920 // AT2G38470 // AT2G16720 // AT3G61890 // AT1G05260 // AT5G54230 // AT2G17820 // AT4G17615 // AT3G45640 // AT1G08930 // AT1G73230 // AT4G05100 // AT2G26650 // AT3G47950 // AT1G55450 // AT5G13330 // AT5G14640 // AT1G77510 // AT1G27730 // AT1G62380 // AT4G17260 // AT1G56650 // AT2G47190 // AT5G39610 // AT1G06180 // AT2G03760 // AT3G23250 // AT4G34000 // AT1G02500 // AT4G10…
GO:0009738	Biological Process	abscisic acid mediated signaling pathway	28110	106	1729	19	0.00011	0.00041	// AT4G23450 // AT2G22430 // AT4G26080 // AT2G46680 // AT1G54160 // AT4G09570 // AT5G57050 // AT5G01810 // AT5G01540 // AT5G58670 // AT2G40220 // AT1G64060 // AT4G17615 // AT3G45640 // AT3G02140 // AT4G34000 // AT2G26300 // AT1G01720 // AT1G49720
GO:0051234	Biological Process	establishment of localization	28110	1826	1729	153	0.00015	0.00056	// AT2G46450 // AT5G52750 // AT5G44790 // AT3G47950 // AT3G56160 // AT4G21120 // AT5G18290 // AT1G12100 // AT5G27350 // AT1G08930 // AT4G28390 // AT1G71050 // AT3G55100 // AT1G13730 // AT2G38060 // AT3G18280 // AT5G26340 // AT4G23010 // AT2G20780 // AT2G39350 // AT4G29140 // AT2G47000 // AT4G36670 // AT1G17260 // AT5G46040 // AT5G10190 // AT2G30695 // AT3G05400 // AT5G61310 // AT2G34940 // AT5G17…
GO:0007568	Biological Process	aging	28110	109	1729	19	0.00015	0.00056	// AT3G52430 // AT4G23810 // AT3G45600 // AT4G18980 // AT4G35770 // AT2G39200 // AT3G29035 // AT5G45890 // AT1G54040 // AT1G26820 // AT5G66040 // AT1G59750 // AT2G23810 // AT5G39610 // AT3G51430 // AT2G29350 // AT5G66170 // AT1G17020 // AT1G16460
GO:0022804	Molecular Function	active transmembrane transporter activity	28110	562	1729	61	4.7e-05	0.0006	// AT2G47000 // AT3G25610 // AT5G44790 // AT3G47950 // AT1G16390 // AT3G57330 // AT1G27770 // AT5G10190 // AT3G23560 // AT4G21120 // AT5G44070 // AT3G51860 // AT5G27350 // AT1G08930 // AT4G15230 // AT1G64220 // AT4G28390 // AT1G59870 // AT1G11260 // AT1G58360 // AT4G29900 // AT2G37280 // AT1G76520 // AT1G20350 // AT2G14670 // AT2G38060 // AT5G26340 // AT2G20780 // AT1G15210 // AT4G29140 // AT4G36…
GO:0006810	Biological Process	transport	28110	1816	1729	152	0.00016	0.00061	// AT2G46450 // AT5G52750 // AT5G44790 // AT3G47950 // AT3G56160 // AT4G21120 // AT5G18290 // AT1G12100 // AT5G27350 // AT1G08930 // AT4G28390 // AT1G71050 // AT3G55100 // AT1G13730 // AT2G38060 // AT3G18280 // AT5G26340 // AT4G23010 // AT2G20780 // AT2G39350 // AT4G29140 // AT2G47000 // AT4G36670 // AT1G17260 // AT5G46040 // AT5G10190 // AT2G30695 // AT3G05400 // AT5G61310 // AT2G34940 // AT5G17…
GO:0009808	Biological Process	lignin metabolic process	28110	65	1729	14	0.00016	0.00061	// AT3G09220 // AT1G33030 // AT1G76470 // AT2G33590 // AT1G16490 // AT2G33600 // AT2G40890 // AT2G30490 // AT4G34230 // AT1G80820 // AT5G05390 // AT5G48930 // AT2G37040 // AT1G61810
GO:0071215	Biological Process	cellular response to abscisic acid stimulus	28110	120	1729	20	0.00017	0.00063	// AT4G23450 // AT2G22430 // AT4G26080 // AT2G46680 // AT1G54160 // AT4G09570 // AT5G57050 // AT5G01810 // AT5G01540 // AT5G58670 // AT2G40220 // AT1G64060 // AT4G17615 // AT3G45640 // AT3G02140 // AT4G34000 // AT2G26300 // AT1G01720 // AT1G49720 // AT1G05680
GO:0052547	Biological Process	regulation of peptidase activity	28110	10	1729	6	0.00018	0.00067	// AT2G43510 // AT2G38900 // AT2G38870 // AT1G73330 // AT1G73260 // AT1G17860
GO:0010466	Biological Process	negative regulation of peptidase activity	28110	10	1729	6	0.00018	0.00067	// AT2G43510 // AT2G38900 // AT2G38870 // AT1G73330 // AT1G73260 // AT1G17860
GO:0015698	Biological Process	inorganic anion transport	28110	50	1729	12	0.0002	0.00073	// AT1G16460 // AT3G12520 // AT1G77990 // AT1G80310 // AT1G27080 // AT5G10180 // AT4G18910 // AT1G23090 // AT5G44070 // AT1G08100 // AT1G78000 // AT3G45060
GO:0042626	Molecular Function	ATPase activity, coupled to transmembrane movement of substances	28110	160	1729	25	7.1e-05	0.0008	// AT2G47000 // AT5G44790 // AT3G47950 // AT3G57330 // AT5G44070 // AT4G15230 // AT1G59870 // AT4G29900 // AT2G37280 // AT3G25610 // AT2G39350 // AT1G17260 // AT4G33520 // AT1G72700 // AT3G62150 // AT1G13210 // AT3G16340 // AT3G47780 // AT1G15210 // AT2G07680 // AT5G06530 // AT3G55100 // AT1G27770 // AT2G36380 // AT3G25620
GO:0043492	Molecular Function	ATPase activity, coupled to movement of substances	28110	160	1729	25	7.1e-05	0.0008	// AT2G47000 // AT5G44790 // AT3G47950 // AT3G57330 // AT5G44070 // AT4G15230 // AT1G59870 // AT4G29900 // AT2G37280 // AT3G25610 // AT2G39350 // AT1G17260 // AT4G33520 // AT1G72700 // AT3G62150 // AT1G13210 // AT3G16340 // AT3G47780 // AT1G15210 // AT2G07680 // AT5G06530 // AT3G55100 // AT1G27770 // AT2G36380 // AT3G25620
GO:0032501	Biological Process	multicellular organismal process	28110	2186	1729	177	0.00023	0.00082	// AT5G11260 // AT3G49530 // AT5G09530 // AT1G56010 // AT3G10870 // AT5G51810 // AT1G17760 // AT5G63790 // AT3G13540 // AT2G21650 // AT5G60440 // AT5G39610 // AT3G15670 // AT5G65510 // AT2G47000 // AT4G23810 // AT1G25450 // AT2G22240 // AT1G75520 // AT3G17600 // AT1G71160 // AT2G32370 // AT4G31820 // AT5G13180 // AT5G55250 // AT5G01540 // AT1G61460 // AT1G03010 // AT2G41230 // AT2G38110 // AT1G05…
GO:0022857	Molecular Function	transmembrane transporter activity	28110	984	1729	93	8.1e-05	0.00085	// AT2G46450 // AT5G44790 // AT3G47950 // AT3G56160 // AT4G21120 // AT5G18290 // AT5G27350 // AT1G08930 // AT4G28390 // AT3G55100 // AT2G38060 // AT2G20780 // AT2G39350 // AT4G29140 // AT4G36670 // AT1G17260 // AT3G05400 // AT5G61310 // AT5G17700 // AT5G20380 // AT4G18910 // AT3G04110 // AT2G36380 // AT5G52440 // AT3G12520 // AT5G44070 // AT1G79520 // AT4G24120 // AT1G27770 // AT1G27080 // AT1G20…
GO:0016820	Molecular Function	hydrolase activity, acting on acid anhydrides, catalyzing transmembrane movement of substances	28110	162	1729	25	8.5e-05	0.00085	// AT2G47000 // AT5G44790 // AT3G47950 // AT3G57330 // AT5G44070 // AT4G15230 // AT1G59870 // AT4G29900 // AT2G37280 // AT3G25610 // AT2G39350 // AT1G17260 // AT4G33520 // AT1G72700 // AT3G62150 // AT1G13210 // AT3G16340 // AT3G47780 // AT1G15210 // AT2G07680 // AT5G06530 // AT3G55100 // AT1G27770 // AT2G36380 // AT3G25620
GO:0051346	Biological Process	negative regulation of hydrolase activity	28110	11	1729	6	0.00027	0.00095	// AT2G43510 // AT2G38900 // AT2G38870 // AT1G73330 // AT1G73260 // AT1G17860
GO:0045893	Biological Process	positive regulation of transcription, DNA-dependent	28110	155	1729	23	0.00027	0.00095	// AT5G49520 // AT4G33450 // AT3G61890 // AT3G27785 // AT2G22430 // AT5G13330 // AT5G44190 // AT1G16490 // AT1G69600 // AT4G27410 // AT3G16770 // AT2G47190 // AT4G34000 // AT4G23810 // AT5G47230 // AT2G40220 // AT4G17880 // AT1G21910 // AT3G50410 // AT2G46680 // AT1G64280 // AT5G13790 // AT1G49720
GO:0045941	Biological Process	positive regulation of transcription	28110	155	1729	23	0.00027	0.00095	// AT5G49520 // AT4G33450 // AT3G61890 // AT3G27785 // AT2G22430 // AT5G13330 // AT5G44190 // AT1G16490 // AT1G69600 // AT4G27410 // AT3G16770 // AT2G47190 // AT4G34000 // AT4G23810 // AT5G47230 // AT2G40220 // AT4G17880 // AT1G21910 // AT3G50410 // AT2G46680 // AT1G64280 // AT5G13790 // AT1G49720
GO:0008219	Biological Process	cell death	28110	136	1729	21	0.0003	0.0011	// AT3G16770 // AT1G12220 // AT5G45250 // AT4G26090 // AT1G28380 // AT3G57330 // AT3G52400 // AT1G22740 // AT5G10380 // AT1G29690 // AT3G11820 // AT3G50260 // AT1G64060 // AT1G73260 // AT2G39200 // AT1G64280 // AT1G32540 // AT2G26300 // AT5G07220 // AT2G31880 // AT3G01420
GO:0016265	Biological Process	death	28110	136	1729	21	0.0003	0.0011	// AT3G16770 // AT1G12220 // AT5G45250 // AT4G26090 // AT1G28380 // AT3G57330 // AT3G52400 // AT1G22740 // AT5G10380 // AT1G29690 // AT3G11820 // AT3G50260 // AT1G64060 // AT1G73260 // AT2G39200 // AT1G64280 // AT1G32540 // AT2G26300 // AT5G07220 // AT2G31880 // AT3G01420
GO:0051254	Biological Process	positive regulation of RNA metabolic process	28110	158	1729	23	0.00034	0.0012	// AT5G49520 // AT4G33450 // AT3G61890 // AT3G27785 // AT2G22430 // AT5G13330 // AT5G44190 // AT1G16490 // AT1G69600 // AT4G27410 // AT3G16770 // AT2G47190 // AT4G34000 // AT4G23810 // AT5G47230 // AT2G40220 // AT4G17880 // AT1G21910 // AT3G50410 // AT2G46680 // AT1G64280 // AT5G13790 // AT1G49720
GO:0010628	Biological Process	positive regulation of gene expression	28110	158	1729	23	0.00034	0.0012	// AT5G49520 // AT4G33450 // AT3G61890 // AT3G27785 // AT2G22430 // AT5G13330 // AT5G44190 // AT1G16490 // AT1G69600 // AT4G27410 // AT3G16770 // AT2G47190 // AT4G34000 // AT4G23810 // AT5G47230 // AT2G40220 // AT4G17880 // AT1G21910 // AT3G50410 // AT2G46680 // AT1G64280 // AT5G13790 // AT1G49720
GO:0007275	Biological Process	multicellular organismal development	28110	2108	1729	170	0.00036	0.0012	// AT5G11260 // AT3G49530 // AT5G09530 // AT1G56010 // AT3G10870 // AT5G51810 // AT1G17760 // AT5G63790 // AT3G13540 // AT2G21650 // AT5G60440 // AT5G39610 // AT3G15670 // AT5G65510 // AT2G47000 // AT4G23810 // AT1G25450 // AT2G22240 // AT1G75520 // AT3G17600 // AT1G71160 // AT2G32370 // AT4G31820 // AT5G13180 // AT5G55250 // AT5G01540 // AT4G00330 // AT1G03010 // AT2G41230 // AT2G38110 // AT1G05…
GO:0009611	Biological Process	response to wounding	28110	170	1729	24	0.00038	0.0013	// AT1G80840 // AT2G22330 // AT3G53260 // AT3G45640 // AT2G37040 // AT2G38900 // AT5G64900 // AT1G01720 // AT2G30490 // AT1G76930 // AT3G51660 // AT4G21440 // AT5G63450 // AT1G27730 // AT5G53890 // AT1G51680 // AT2G38870 // AT4G35770 // AT3G13790 // AT1G78080 // AT1G55020 // AT4G26070 // AT1G64280 // AT3G12500
GO:0052542	Biological Process	callose deposition during defense response	28110	18	1729	7	0.00041	0.0014	// AT2G22330 // AT5G46330 // AT5G44070 // AT1G28380 // AT1G64060 // AT2G44490 // AT1G59870
GO:0009962	Biological Process	regulation of flavonoid biosynthetic process	28110	18	1729	7	0.00041	0.0014	// AT5G11260 // AT4G09820 // AT5G48930 // AT1G56650 // AT1G61720 // AT2G26170 // AT1G66380
GO:0030001	Biological Process	metal ion transport	28110	215	1729	28	0.00043	0.0014	// AT2G36950 // AT5G59040 // AT3G57330 // AT3G56160 // AT3G51860 // AT4G17615 // AT5G48290 // AT5G53550 // AT2G26650 // AT1G59870 // AT4G24120 // AT1G71050 // AT4G29900 // AT5G52750 // AT4G10310 // AT1G30473 // AT5G17450 // AT2G24610 // AT1G55910 // AT4G19680 // AT4G35060 // AT1G64170 // AT3G24450 // AT1G80770 // AT5G52740 // AT5G59520 // AT3G04110 // AT1G27770
GO:0045088	Biological Process	regulation of innate immune response	28110	56	1729	12	0.00049	0.0016	// AT3G18690 // AT4G19530 // AT5G45250 // AT3G52400 // AT5G26920 // AT2G22330 // AT3G11820 // AT1G32540 // AT2G39660 // AT1G64280 // AT3G05360 // AT1G73805
GO:0010557	Biological Process	positive regulation of macromolecule biosynthetic process	28110	163	1729	23	0.0005	0.0017	// AT5G49520 // AT4G33450 // AT3G61890 // AT3G27785 // AT2G22430 // AT5G13330 // AT5G44190 // AT1G16490 // AT1G69600 // AT4G27410 // AT3G16770 // AT2G47190 // AT4G34000 // AT4G23810 // AT5G47230 // AT2G40220 // AT4G17880 // AT1G21910 // AT3G50410 // AT2G46680 // AT1G64280 // AT5G13790 // AT1G49720
GO:0005215	Molecular Function	transporter activity	28110	1267	1729	112	0.00019	0.0018	// AT2G46450 // AT5G44790 // AT3G47950 // AT3G56160 // AT4G21120 // AT5G18290 // AT5G27350 // AT1G08930 // AT4G28390 // AT3G55100 // AT2G38060 // AT2G20780 // AT2G39350 // AT4G29140 // AT4G36670 // AT1G17260 // AT5G46040 // AT3G05400 // AT5G61310 // AT5G17700 // AT5G24030 // AT5G54860 // AT5G20380 // AT4G18910 // AT3G04110 // AT2G36380 // AT5G52440 // AT3G12520 // AT5G44070 // AT1G79520 // AT1G79…
GO:0009605	Biological Process	response to external stimulus	28110	456	1729	48	0.00053	0.0018	// AT2G47000 // AT2G21650 // AT1G80840 // AT4G26090 // AT3G44320 // AT5G46330 // AT2G22330 // AT3G53260 // AT2G26670 // AT1G55920 // AT3G45640 // AT2G37040 // AT5G54730 // AT2G38900 // AT5G64900 // AT1G73590 // AT1G01720 // AT1G27080 // AT2G30490 // AT1G76930 // AT1G62300 // AT1G51680 // AT4G15570 // AT3G51660 // AT2G22240 // AT3G17600 // AT5G63450 // AT1G68320 // AT5G13080 // AT1G78000 // AT1G27…
GO:0016567	Biological Process	protein ubiquitination	28110	133	1729	20	0.00056	0.0018	// AT4G23450 // AT2G20160 // AT4G36410 // AT5G67340 // AT5G27420 // AT5G43190 // AT1G14260 // AT5G10380 // AT3G05200 // AT2G16740 // AT2G28830 // AT5G09800 // AT5G64660 // AT2G35000 // AT3G11840 // AT1G49210 // AT3G19380 // AT4G33160 // AT4G11360 // AT3G18710
GO:0045935	Biological Process	positive regulation of nucleobase, nucleoside, nucleotide and nucleic acid metabolic process	28110	165	1729	23	0.00058	0.0019	// AT5G49520 // AT4G33450 // AT3G61890 // AT3G27785 // AT2G22430 // AT5G13330 // AT5G44190 // AT1G16490 // AT1G69600 // AT4G27410 // AT3G16770 // AT2G47190 // AT4G34000 // AT4G23810 // AT5G47230 // AT2G40220 // AT4G17880 // AT1G21910 // AT3G50410 // AT2G46680 // AT1G64280 // AT5G13790 // AT1G49720
GO:0051173	Biological Process	positive regulation of nitrogen compound metabolic process	28110	165	1729	23	0.00058	0.0019	// AT5G49520 // AT4G33450 // AT3G61890 // AT3G27785 // AT2G22430 // AT5G13330 // AT5G44190 // AT1G16490 // AT1G69600 // AT4G27410 // AT3G16770 // AT2G47190 // AT4G34000 // AT4G23810 // AT5G47230 // AT2G40220 // AT4G17880 // AT1G21910 // AT3G50410 // AT2G46680 // AT1G64280 // AT5G13790 // AT1G49720
GO:0048513	Biological Process	organ development	28110	904	1729	82	0.00066	0.0022	// AT2G46310 // AT2G47000 // AT1G22740 // AT4G23810 // AT2G39200 // AT4G24400 // AT5G45890 // AT1G54040 // AT2G26700 // AT2G32370 // AT4G00850 // AT2G26670 // AT3G13730 // AT3G10870 // AT3G45640 // AT3G51430 // AT4G09820 // AT2G26650 // AT3G52430 // AT2G37260 // AT4G20140 // AT5G44700 // AT4G37740 // AT4G13195 // AT1G73590 // AT4G29900 // AT3G29035 // AT1G32240 // AT5G60440 // AT3G25655 // AT5G39…
GO:0009639	Biological Process	response to red or far red light	28110	178	1729	24	0.00069	0.0022	// AT5G11260 // AT4G14690 // AT2G26670 // AT1G02400 // AT4G36930 // AT2G37970 // AT1G73590 // AT2G21650 // AT5G17880 // AT5G15160 // AT1G75540 // AT5G47370 // AT5G28490 // AT1G59940 // AT5G51810 // AT3G08940 // AT2G44910 // AT5G39860 // AT1G30040 // AT4G16780 // AT1G78080 // AT1G74660 // AT1G15550 // AT1G71230
GO:0048731	Biological Process	system development	28110	905	1729	82	0.00068	0.0022	// AT2G46310 // AT2G47000 // AT1G22740 // AT4G23810 // AT2G39200 // AT4G24400 // AT5G45890 // AT1G54040 // AT2G26700 // AT2G32370 // AT4G00850 // AT2G26670 // AT3G13730 // AT3G10870 // AT3G45640 // AT3G51430 // AT4G09820 // AT2G26650 // AT3G52430 // AT2G37260 // AT4G20140 // AT5G44700 // AT4G37740 // AT4G13195 // AT1G73590 // AT4G29900 // AT3G29035 // AT1G32240 // AT5G60440 // AT3G25655 // AT5G39…
GO:0046777	Biological Process	protein amino acid autophosphorylation	28110	88	1729	15	0.00087	0.0028	// AT5G14640 // AT4G28490 // AT4G13000 // AT1G11350 // AT2G31800 // AT4G24400 // AT5G04870 // AT1G09970 // AT1G16670 // AT1G68330 // AT4G32300 // AT2G39660 // AT1G70520 // AT1G71830 // AT5G38210
GO:0009651	Biological Process	response to salt stress	28110	456	1729	47	0.00091	0.0029	// AT5G59310 // AT3G51920 // AT2G38470 // AT3G61890 // AT1G05260 // AT5G54230 // AT4G17615 // AT1G08930 // AT1G73230 // AT4G05100 // AT2G26650 // AT3G47950 // AT1G55450 // AT5G13330 // AT5G14640 // AT1G77510 // AT1G27730 // AT1G62380 // AT4G17260 // AT1G56650 // AT2G47190 // AT5G39610 // AT2G03760 // AT4G34000 // AT1G02500 // AT4G10310 // AT2G30250 // AT2G31180 // AT2G37760 // AT5G49480 // AT1G70…
GO:0010604	Biological Process	positive regulation of macromolecule metabolic process	28110	172	1729	23	0.00097	0.0031	// AT5G49520 // AT4G33450 // AT3G61890 // AT3G27785 // AT2G22430 // AT5G13330 // AT5G44190 // AT1G16490 // AT1G69600 // AT4G27410 // AT3G16770 // AT2G47190 // AT4G34000 // AT4G23810 // AT5G47230 // AT2G40220 // AT4G17880 // AT1G21910 // AT3G50410 // AT2G46680 // AT1G64280 // AT5G13790 // AT1G49720
GO:0009753	Biological Process	response to jasmonic acid stimulus	28110	172	1729	23	0.00097	0.0031	// AT4G38620 // AT4G05100 // AT3G23240 // AT5G13330 // AT5G64900 // AT1G56650 // AT3G16770 // AT1G66380 // AT1G76930 // AT2G31180 // AT2G39030 // AT1G70000 // AT3G61250 // AT1G06180 // AT1G21910 // AT3G52400 // AT4G35770 // AT1G54040 // AT1G55020 // AT3G15500 // AT3G11820 // AT3G23250 // AT2G46410
GO:0015405	Molecular Function	P-P-bond-hydrolysis-driven transmembrane transporter activity	28110	212	1729	28	0.00035	0.0032	// AT2G47000 // AT5G44790 // AT3G47950 // AT3G57330 // AT5G44070 // AT4G15230 // AT1G64220 // AT1G59870 // AT4G29900 // AT2G37280 // AT1G20350 // AT3G25610 // AT2G39350 // AT1G17260 // AT4G33520 // AT1G72700 // AT3G62150 // AT1G13210 // AT3G16340 // AT3G47780 // AT1G15210 // AT2G07680 // AT5G06530 // AT3G55100 // AT1G27770 // AT2G36380 // AT3G25620 // AT5G52440
GO:0015399	Molecular Function	primary active transmembrane transporter activity	28110	213	1729	28	0.00037	0.0032	// AT2G47000 // AT5G44790 // AT3G47950 // AT3G57330 // AT5G44070 // AT4G15230 // AT1G64220 // AT1G59870 // AT4G29900 // AT2G37280 // AT1G20350 // AT3G25610 // AT2G39350 // AT1G17260 // AT4G33520 // AT1G72700 // AT3G62150 // AT1G13210 // AT3G16340 // AT3G47780 // AT1G15210 // AT2G07680 // AT5G06530 // AT3G55100 // AT1G27770 // AT2G36380 // AT3G25620 // AT5G52440
GO:0032259	Biological Process	methylation	28110	100	1729	16	0.0011	0.0034	// AT5G38780 // AT1G55450 // AT1G33030 // AT5G24840 // AT2G41380 // AT5G55920 // AT2G19670 // AT5G10830 // AT1G50000 // AT1G19340 // AT4G34050 // AT3G61210 // AT5G55250 // AT5G13830 // AT1G01180 // AT5G53920
GO:0019439	Biological Process	aromatic compound catabolic process	28110	22	1729	7	0.0011	0.0034	// AT3G09220 // AT5G05390 // AT2G22330 // AT5G44070 // AT2G44490 // AT2G37040 // AT1G59870
GO:0052545	Biological Process	callose localization	28110	22	1729	7	0.0011	0.0034	// AT2G22330 // AT5G46330 // AT5G44070 // AT1G28380 // AT1G64060 // AT2G44490 // AT1G59870
GO:0044459	Cellular Component	plasma membrane part	28110	1053	1729	95	0.00031	0.0036	// AT1G24530 // AT2G01660 // AT2G25450 // AT2G34260 // AT3G21540 // AT3G45970 // AT4G35060 // AT2G25270 // AT5G56850 // AT1G17260 // AT2G34940 // AT5G25440 // AT3G54200 // AT3G51890 // AT2G41800 // AT4G20110 // AT3G52400 // AT1G69610 // AT1G64060 // AT3G25640 // AT4G31270 // AT3G45600 // AT2G44790 // AT5G20950 // AT3G21770 // AT3G03520 // AT5G19440 // AT2G26300 // AT3G01290 // AT5G26340 // AT5G48…
GO:0010951	Biological Process	negative regulation of endopeptidase activity	28110	10	1729	5	0.0012	0.0037	// AT2G38870 // AT1G17860 // AT2G43510 // AT2G38900 // AT1G73260
GO:0052548	Biological Process	regulation of endopeptidase activity	28110	10	1729	5	0.0012	0.0037	// AT2G38870 // AT1G17860 // AT2G43510 // AT2G38900 // AT1G73260
GO:0009816	Biological Process	defense response to bacterium, incompatible interaction	28110	30	1729	8	0.0013	0.0039	// AT3G52430 // AT4G23810 // AT1G12220 // AT4G19660 // AT5G26920 // AT1G55020 // AT2G40000 // AT4G23190
GO:0033037	Biological Process	polysaccharide localization	28110	23	1729	7	0.0014	0.0041	// AT2G22330 // AT5G46330 // AT5G44070 // AT1G28380 // AT1G64060 // AT2G44490 // AT1G59870
GO:0022891	Molecular Function	substrate-specific transmembrane transporter activity	28110	791	1729	74	0.00055	0.0042	// AT4G10310 // AT2G46450 // AT3G25610 // AT5G44790 // AT3G47950 // AT5G59040 // AT1G16390 // AT3G57330 // AT2G39060 // AT1G78000 // AT3G56160 // AT4G21120 // AT5G18290 // AT5G44070 // AT3G51860 // AT1G79520 // AT5G27350 // AT1G08930 // AT1G64220 // AT5G53550 // AT2G26650 // AT1G59870 // AT4G24120 // AT1G77990 // AT3G12520 // AT1G11260 // AT1G58360 // AT4G29900 // AT1G27080 // AT1G80310 // AT1G76…
GO:0009815	Molecular Function	1-aminocyclopropane-1-carboxylate oxidase activity	28110	13	1729	6	0.00053	0.0042	// AT5G43450 // AT1G62380 // AT1G05010 // AT1G12010 // AT2G25450 // AT2G19590
GO:0015103	Molecular Function	inorganic anion transmembrane transporter activity	28110	65	1729	13	0.00051	0.0042	// AT3G12520 // AT1G77990 // AT1G80310 // AT1G27080 // AT5G10180 // AT5G20380 // AT4G18910 // AT1G23090 // AT5G44070 // AT2G38060 // AT1G78000 // AT1G08100 // AT3G45060
GO:0009809	Biological Process	lignin biosynthetic process	28110	47	1729	10	0.0015	0.0045	// AT1G33030 // AT1G76470 // AT2G33590 // AT1G16490 // AT2G33600 // AT2G40890 // AT4G34230 // AT1G80820 // AT5G48930 // AT1G61810
GO:0032446	Biological Process	protein modification by small protein conjugation	28110	146	1729	20	0.0016	0.0047	// AT4G23450 // AT2G20160 // AT4G36410 // AT5G67340 // AT5G27420 // AT5G43190 // AT1G14260 // AT5G10380 // AT3G05200 // AT2G16740 // AT2G28830 // AT5G09800 // AT5G64660 // AT2G35000 // AT3G11840 // AT1G49210 // AT3G19380 // AT4G33160 // AT4G11360 // AT3G18710
GO:0002831	Biological Process	regulation of response to biotic stimulus	28110	17	1729	6	0.0016	0.0048	// AT1G80840 // AT4G31800 // AT5G26920 // AT2G22330 // AT1G64280 // AT1G73805
GO:0015116	Molecular Function	sulfate transmembrane transporter activity	28110	14	1729	6	0.00072	0.005	// AT3G12520 // AT1G77990 // AT5G10180 // AT1G80310 // AT1G23090 // AT1G78000
GO:0016757	Molecular Function	transferase activity, transferring glycosyl groups	28110	487	1729	50	0.00069	0.005	// AT1G05560 // AT4G13410 // AT4G15480 // AT4G18990 // AT4G02390 // AT5G33290 // AT1G03520 // AT3G48580 // AT3G21770 // AT2G25540 // AT1G05680 // AT1G10550 // AT2G30140 // AT3G16520 // AT4G32105 // AT3G46720 // AT4G34138 // AT1G05170 // AT2G16890 // AT5G39990 // AT5G04500 // AT1G14720 // AT4G02280 // AT1G01570 // AT3G50760 // AT1G77810 // AT3G57380 // AT1G08280 // AT4G15550 // AT4G37800 // AT3G28…
GO:0005516	Molecular Function	calmodulin binding	28110	179	1729	24	0.00074	0.005	// AT3G52870 // AT5G65210 // AT3G57330 // AT2G39200 // AT2G38800 // AT2G41010 // AT4G29900 // AT2G24300 // AT5G26920 // AT2G47190 // AT1G13210 // AT4G31550 // AT1G73805 // AT2G23320 // AT1G14380 // AT2G24610 // AT3G04670 // AT1G17480 // AT4G33050 // AT4G24240 // AT4G31000 // AT2G15760 // AT1G27770 // AT5G62570
GO:0020037	Molecular Function	heme binding	28110	282	1729	33	0.00077	0.0051	// AT5G04660 // AT2G22420 // AT3G20100 // AT2G22330 // AT4G21960 // AT2G26670 // AT2G46950 // AT4G37310 // AT2G05180 // AT3G14610 // AT4G37370 // AT5G06720 // AT2G32720 // AT5G64110 // AT5G14130 // AT1G24540 // AT5G42180 // AT2G26170 // AT3G14680 // AT5G52320 // AT4G32170 // AT2G37130 // AT5G25120 // AT3G14620 // AT4G36430 // AT2G46960 // AT5G58390 // AT4G37320 // AT5G67310 // AT5G63450 // AT1G66…
GO:0015662	Molecular Function	ATPase activity, coupled to transmembrane movement of ions, phosphorylative mechanism	28110	43	1729	10	0.00082	0.0052	// AT1G17260 // AT4G33520 // AT3G47950 // AT1G72700 // AT3G57330 // AT4G29900 // AT1G13210 // AT1G27770 // AT5G44790 // AT3G25610
GO:0016788	Molecular Function	hydrolase activity, acting on ester bonds	28110	995	1729	88	0.00088	0.0054	// AT1G27820 // AT5G58310 // AT1G05000 // AT1G09370 // AT3G10870 // AT4G15750 // AT4G31750 // AT5G23870 // AT1G04040 // AT3G52430 // AT3G04280 // AT5G57050 // AT4G18010 // AT5G27930 // AT2G45220 // AT2G01890 // AT1G48320 // AT2G23540 // AT1G43640 // AT3G62590 // AT5G45280 // AT3G03520 // AT1G56100 // AT4G16690 // AT5G14580 // AT2G38600 // AT5G51080 // AT3G52820 // AT3G62280 // AT1G11190 // AT3G56…
GO:0015674	Biological Process	di-, tri-valent inorganic cation transport	28110	49	1729	10	0.0019	0.0058	// AT4G24120 // AT1G80770 // AT3G57330 // AT4G29900 // AT4G19680 // AT3G51860 // AT3G04110 // AT1G27770 // AT5G53550 // AT1G59870
GO:0008324	Molecular Function	cation transmembrane transporter activity	28110	421	1729	44	0.001	0.006	// AT4G10310 // AT2G46450 // AT5G44790 // AT3G47950 // AT5G59040 // AT1G16390 // AT3G57330 // AT5G10190 // AT3G56160 // AT4G21120 // AT5G44070 // AT3G51860 // AT1G79520 // AT5G27350 // AT1G08930 // AT5G53550 // AT2G26650 // AT1G59870 // AT4G24120 // AT1G11260 // AT4G29900 // AT1G76520 // AT2G14670 // AT2G38060 // AT2G20780 // AT4G36670 // AT1G17260 // AT3G18830 // AT4G33520 // AT3G05400 // AT5G26…
GO:0048523	Biological Process	negative regulation of cellular process	28110	301	1729	33	0.002	0.0061	// AT4G38620 // AT3G57330 // AT5G25350 // AT2G36080 // AT1G17760 // AT4G26080 // AT2G26300 // AT3G23150 // AT1G27730 // AT1G01720 // AT1G61720 // AT1G19050 // AT1G62300 // AT2G22430 // AT1G79960 // AT1G79840 // AT1G63020 // AT5G47370 // AT5G01810 // AT5G57050 // AT5G13180 // AT4G16780 // AT5G26660 // AT3G52400 // AT1G54160 // AT2G32100 // AT3G11820 // AT1G64060 // AT5G43170 // AT1G74660 // AT3G02…
GO:0046906	Molecular Function	tetrapyrrole binding	28110	315	1729	35	0.0012	0.0072	// AT5G04660 // AT2G22420 // AT4G14690 // AT3G20100 // AT2G22330 // AT4G21960 // AT2G26670 // AT2G46950 // AT4G37310 // AT2G05180 // AT3G14610 // AT4G37370 // AT5G06720 // AT2G32720 // AT5G64110 // AT5G14130 // AT1G24540 // AT5G42180 // AT2G26170 // AT3G08940 // AT3G14680 // AT5G52320 // AT4G32170 // AT2G37130 // AT5G25120 // AT3G14620 // AT4G36430 // AT2G46960 // AT5G58390 // AT4G37320 // AT5G67…
GO:0031348	Biological Process	negative regulation of defense response	28110	26	1729	7	0.0024	0.0072	// AT3G52430 // AT3G52400 // AT3G11820 // AT5G48380 // AT1G64280 // AT4G29140 // AT1G59870
GO:0006730	Biological Process	one-carbon metabolic process	28110	120	1729	17	0.0025	0.0072	// AT5G38780 // AT1G55450 // AT1G33030 // AT5G24840 // AT2G41380 // AT5G55920 // AT2G19670 // AT3G55630 // AT5G10830 // AT1G50000 // AT1G19340 // AT4G34050 // AT3G61210 // AT5G55250 // AT5G13830 // AT1G01180 // AT5G53920
GO:0044273	Biological Process	sulfur compound catabolic process	28110	19	1729	6	0.0026	0.0075	// AT4G39640 // AT3G44320 // AT1G54040 // AT5G44070 // AT2G44490 // AT1G59870
GO:0015833	Biological Process	peptide transport	28110	70	1729	12	0.0026	0.0076	// AT4G24120 // AT5G64410 // AT5G46040 // AT5G12170 // AT3G53960 // AT5G62680 // AT5G24380 // AT1G62200 // AT3G45710 // AT5G53550 // AT3G47960 // AT1G59740
GO:0006857	Biological Process	oligopeptide transport	28110	70	1729	12	0.0026	0.0076	// AT4G24120 // AT5G64410 // AT5G46040 // AT5G12170 // AT3G53960 // AT5G62680 // AT5G24380 // AT1G62200 // AT3G45710 // AT5G53550 // AT3G47960 // AT1G59740
GO:0008509	Molecular Function	anion transmembrane transporter activity	28110	115	1729	17	0.0017	0.0086	// AT3G06450 // AT3G12520 // AT5G44070 // AT1G77990 // AT1G80310 // AT1G27080 // AT5G10180 // AT3G62270 // AT4G18910 // AT5G20380 // AT1G23090 // AT2G25520 // AT2G38060 // AT1G78000 // AT1G08100 // AT4G17970 // AT3G45060
GO:0016684	Molecular Function	oxidoreductase activity, acting on peroxide as acceptor	28110	105	1729	16	0.0017	0.0086	// AT5G05340 // AT5G14130 // AT5G58390 // AT2G22420 // AT4G21960 // AT5G64120 // AT1G05260 // AT4G36430 // AT3G21770 // AT5G42180 // AT2G31570 // AT5G64110 // AT3G29200 // AT5G06720 // AT5G06730 // AT2G37130
GO:0015082	Molecular Function	di-, tri-valent inorganic cation transmembrane transporter activity	28110	66	1729	12	0.0017	0.0086	// AT4G24120 // AT4G33520 // AT5G59040 // AT1G80770 // AT3G57330 // AT4G29900 // AT4G19680 // AT5G59520 // AT1G27770 // AT5G44790 // AT5G53550 // AT1G59870
GO:0016491	Molecular Function	oxidoreductase activity	28110	1428	1729	117	0.0018	0.0086	// AT5G04660 // AT5G18600 // AT4G38540 // AT2G22330 // AT3G59845 // AT3G63440 // AT4G37310 // AT5G44390 // AT3G45300 // AT5G64110 // AT5G61310 // AT2G17720 // AT3G63510 // AT1G05010 // AT4G37370 // AT1G31690 // AT5G42800 // AT4G32170 // AT5G59540 // AT2G25450 // AT5G25120 // AT3G29200 // AT3G51240 // AT1G72280 // AT1G64060 // AT1G75450 // AT3G26210 // AT5G05340 // AT2G33600 // AT1G62180 // AT1G05…
GO:0060089	Molecular Function	molecular transducer activity	28110	384	1729	40	0.0018	0.0086	// AT5G58120 // AT4G19530 // AT1G01560 // AT4G11510 // AT3G04210 // AT5G46470 // AT5G46330 // AT5G46520 // AT1G66090 // AT2G17820 // AT1G53090 // AT3G29780 // AT5G46450 // AT3G45640 // AT1G71830 // AT2G26300 // AT3G23150 // AT5G22690 // AT1G07880 // AT4G18020 // AT1G64610 // AT1G19050 // AT5G17880 // AT5G11250 // AT4G34390 // AT1G59940 // AT5G36930 // AT3G04280 // AT3G21510 // AT1G54960 // AT4G11…
GO:0004601	Molecular Function	peroxidase activity	28110	105	1729	16	0.0017	0.0086	// AT5G05340 // AT5G14130 // AT5G58390 // AT2G22420 // AT4G21960 // AT5G64120 // AT1G05260 // AT4G36430 // AT3G21770 // AT5G42180 // AT2G31570 // AT5G64110 // AT3G29200 // AT5G06720 // AT5G06730 // AT2G37130
GO:0004871	Molecular Function	signal transducer activity	28110	384	1729	40	0.0018	0.0086	// AT5G58120 // AT4G19530 // AT1G01560 // AT4G11510 // AT3G04210 // AT5G46470 // AT5G46330 // AT5G46520 // AT1G66090 // AT2G17820 // AT1G53090 // AT3G29780 // AT5G46450 // AT3G45640 // AT1G71830 // AT2G26300 // AT3G23150 // AT5G22690 // AT1G07880 // AT4G18020 // AT1G64610 // AT1G19050 // AT5G17880 // AT5G11250 // AT4G34390 // AT1G59940 // AT5G36930 // AT3G04280 // AT3G21510 // AT1G54960 // AT4G11…
GO:0070647	Biological Process	protein modification by small protein conjugation or removal	28110	167	1729	21	0.0031	0.0088	// AT4G23450 // AT2G20160 // AT4G36410 // AT5G67340 // AT5G27420 // AT5G43190 // AT3G11840 // AT5G10380 // AT1G14260 // AT3G05200 // AT2G16740 // AT2G28830 // AT5G09800 // AT5G64660 // AT2G35000 // AT1G71230 // AT1G49210 // AT3G19380 // AT4G33160 // AT4G11360 // AT3G18710
GO:0009739	Biological Process	response to gibberellin stimulus	28110	123	1729	17	0.0031	0.0088	// AT5G11260 // AT2G26300 // AT4G36410 // AT2G18420 // AT3G02885 // AT4G26150 // AT5G50915 // AT1G70000 // AT3G63010 // AT2G30810 // AT1G74660 // AT1G15550 // AT5G65790 // AT2G39540 // AT1G06180 // AT4G25000 // AT5G51810
GO:0006855	Biological Process	multidrug transport	28110	62	1729	11	0.0031	0.0088	// AT2G47000 // AT4G15230 // AT1G33110 // AT3G16340 // AT2G37280 // AT3G23560 // AT5G17700 // AT1G15210 // AT5G52050 // AT4G29140 // AT1G59870
GO:0010941	Biological Process	regulation of cell death	28110	44	1729	9	0.0032	0.009	// AT3G57330 // AT3G52400 // AT5G10380 // AT3G11820 // AT3G50260 // AT1G32540 // AT1G64060 // AT5G07220 // AT2G31880
GO:0048519	Biological Process	negative regulation of biological process	28110	503	1729	48	0.0034	0.0095	// AT4G38620 // AT2G27840 // AT3G57330 // AT5G25350 // AT2G36080 // AT4G36930 // AT1G17760 // AT4G26080 // AT2G26300 // AT4G18550 // AT3G23150 // AT3G52430 // AT1G27730 // AT5G44190 // AT1G01720 // AT1G61720 // AT5G48380 // AT1G19050 // AT1G59870 // AT4G29140 // AT1G62300 // AT2G22430 // AT1G79960 // AT1G79840 // AT2G19930 // AT5G47370 // AT4G26150 // AT5G01810 // AT1G63020 // AT2G31880 // AT5G57…
GO:0009788	Biological Process	negative regulation of abscisic acid mediated signaling pathway	28110	28	1729	7	0.0035	0.0098	// AT2G22430 // AT4G26080 // AT1G01720 // AT5G01810 // AT5G57050 // AT3G02140 // AT2G26300
GO:0042625	Molecular Function	ATPase activity, coupled to transmembrane movement of ions	28110	59	1729	11	0.0022	0.01	// AT1G17260 // AT4G33520 // AT3G47950 // AT1G72700 // AT3G57330 // AT4G29900 // AT5G44070 // AT1G13210 // AT1G27770 // AT5G44790 // AT3G25610
GO:0010260	Biological Process	organ senescence	28110	64	1729	11	0.0038	0.01	// AT3G52430 // AT4G23810 // AT4G18980 // AT3G51430 // AT2G39200 // AT3G29035 // AT5G45890 // AT1G54040 // AT1G59750 // AT5G39610 // AT1G17020
GO:0010149	Biological Process	senescence	28110	64	1729	11	0.0038	0.01	// AT3G52430 // AT4G23810 // AT4G18980 // AT3G51430 // AT2G39200 // AT3G29035 // AT5G45890 // AT1G54040 // AT1G59750 // AT5G39610 // AT1G17020
GO:0019759	Biological Process	glycosinolate catabolic process	28110	14	1729	5	0.0038	0.01	// AT5G44070 // AT3G44320 // AT2G44490 // AT1G54040 // AT1G59870
GO:0016145	Biological Process	S-glycoside catabolic process	28110	14	1729	5	0.0038	0.01	// AT5G44070 // AT3G44320 // AT2G44490 // AT1G54040 // AT1G59870
GO:0015893	Biological Process	drug transport	28110	64	1729	11	0.0038	0.01	// AT2G47000 // AT4G15230 // AT1G33110 // AT3G16340 // AT2G37280 // AT3G23560 // AT5G17700 // AT1G15210 // AT5G52050 // AT4G29140 // AT1G59870
GO:0019762	Biological Process	glucosinolate catabolic process	28110	14	1729	5	0.0038	0.01	// AT5G44070 // AT3G44320 // AT2G44490 // AT1G54040 // AT1G59870
GO:0046915	Molecular Function	transition metal ion transmembrane transporter activity	28110	42	1729	9	0.0024	0.011	// AT4G24120 // AT4G33520 // AT5G59040 // AT1G80770 // AT4G19680 // AT5G59520 // AT5G44790 // AT5G53550 // AT1G59870
GO:0005102	Molecular Function	receptor binding	28110	69	1729	12	0.0024	0.011	// AT3G49780 // AT4G13195 // AT4G34390 // AT1G68765 // AT5G13290 // AT5G48380 // AT1G70895 // AT2G22860 // AT1G71830 // AT2G26300 // AT3G24770 // AT3G18710
GO:0015291	Molecular Function	secondary active transmembrane transporter activity	28110	282	1729	31	0.0026	0.011	// AT1G16390 // AT5G10190 // AT3G23560 // AT5G44070 // AT3G51860 // AT5G27350 // AT1G08930 // AT4G28390 // AT1G11260 // AT1G33110 // AT5G26340 // AT1G76520 // AT2G14670 // AT2G38060 // AT2G20780 // AT4G29140 // AT4G36670 // AT3G18830 // AT3G05400 // AT3G06450 // AT3G62270 // AT5G17700 // AT3G56160 // AT1G64170 // AT5G52050 // AT3G59030 // AT2G01420 // AT1G08920 // AT1G77210 // AT5G20380 // AT5G52…
GO:0010114	Biological Process	response to red light	28110	55	1729	10	0.004	0.011	// AT5G17880 // AT5G11260 // AT1G59940 // AT4G14690 // AT5G28490 // AT2G21650 // AT4G36930 // AT1G15550 // AT3G08940 // AT1G30040
GO:0009692	Biological Process	ethylene metabolic process	28110	29	1729	7	0.0041	0.011	// AT1G01480 // AT1G62380 // AT1G05010 // AT4G37770 // AT1G12010 // AT2G19590 // AT1G02500
GO:0009693	Biological Process	ethylene biosynthetic process	28110	29	1729	7	0.0041	0.011	// AT1G01480 // AT1G62380 // AT1G05010 // AT4G37770 // AT1G12010 // AT2G19590 // AT1G02500
GO:0006790	Biological Process	sulfur metabolic process	28110	195	1729	23	0.0041	0.011	// AT1G01480 // AT1G62180 // AT5G64000 // AT3G44320 // AT3G22460 // AT1G54040 // AT2G25450 // AT2G22330 // AT3G45640 // AT2G38470 // AT1G62380 // AT3G43800 // AT5G50210 // AT1G02500 // AT4G39640 // AT1G05010 // AT1G12010 // AT2G19590 // AT3G14990 // AT5G44070 // AT4G37770 // AT1G59870 // AT2G44490
GO:0009733	Biological Process	response to auxin stimulus	28110	317	1729	33	0.0043	0.011	// AT2G47000 // AT3G16500 // AT3G59900 // AT2G47260 // AT1G48690 // AT1G59870 // AT1G28130 // AT3G05630 // AT1G56650 // AT3G55120 // AT2G45210 // AT3G60690 // AT2G31180 // AT5G47370 // AT5G20820 // AT2G22240 // AT1G70000 // AT3G17600 // AT5G07990 // AT1G56010 // AT4G38850 // AT1G56150 // AT2G16580 // AT4G16780 // AT5G14960 // AT3G50410 // AT4G36740 // AT4G27260 // AT3G23250 // AT1G74660 // AT5G13…
GO:0042493	Biological Process	response to drug	28110	65	1729	11	0.0042	0.011	// AT2G47000 // AT4G15230 // AT1G33110 // AT3G16340 // AT2G37280 // AT3G23560 // AT5G17700 // AT1G15210 // AT5G52050 // AT4G29140 // AT1G59870
GO:0030554	Molecular Function	adenyl nucleotide binding	28110	1476	1729	119	0.0027	0.012	// AT1G48260 // AT1G51830 // AT4G28490 // AT1G51380 // AT3G04210 // AT1G28390 // AT2G23030 // AT3G13380 // AT2G16790 // AT4G23260 // AT1G18670 // AT2G28940 // AT4G37250 // AT2G37420 // AT5G11410 // AT1G59620 // AT3G08760 // AT5G11250 // AT5G58300 // AT3G63510 // AT1G29720 // AT5G53320 // AT5G25440 // AT3G20150 // AT4G22730 // AT1G53570 // AT3G09920 // AT1G61460 // AT1G29230 // AT2G32120 // AT1G72…
GO:0001883	Molecular Function	purine nucleoside binding	28110	1478	1729	119	0.0028	0.012	// AT1G48260 // AT1G51830 // AT4G28490 // AT1G51380 // AT3G04210 // AT1G28390 // AT2G23030 // AT3G13380 // AT2G16790 // AT4G23260 // AT1G18670 // AT2G28940 // AT4G37250 // AT2G37420 // AT5G11410 // AT1G59620 // AT3G08760 // AT5G11250 // AT5G58300 // AT3G63510 // AT1G29720 // AT5G53320 // AT5G25440 // AT3G20150 // AT4G22730 // AT1G53570 // AT3G09920 // AT1G61460 // AT1G29230 // AT2G32120 // AT1G72…
GO:0032559	Molecular Function	adenyl ribonucleotide binding	28110	1381	1729	112	0.003	0.012	// AT1G48260 // AT1G51830 // AT4G28490 // AT1G51380 // AT3G04210 // AT1G28390 // AT2G23030 // AT3G13380 // AT2G16790 // AT4G23260 // AT1G18670 // AT2G28940 // AT4G37250 // AT2G37420 // AT5G11410 // AT1G59620 // AT3G08760 // AT5G11250 // AT5G58300 // AT1G29720 // AT5G53320 // AT5G25440 // AT3G20150 // AT4G22730 // AT1G53570 // AT3G09920 // AT5G67080 // AT1G29230 // AT2G32120 // AT1G66880 // AT4G08…
GO:0001882	Molecular Function	nucleoside binding	28110	1482	1729	119	0.0031	0.012	// AT1G48260 // AT1G51830 // AT4G28490 // AT1G51380 // AT3G04210 // AT1G28390 // AT2G23030 // AT3G13380 // AT2G16790 // AT4G23260 // AT1G18670 // AT2G28940 // AT4G37250 // AT2G37420 // AT5G11410 // AT1G59620 // AT3G08760 // AT5G11250 // AT5G58300 // AT3G63510 // AT1G29720 // AT5G53320 // AT5G25440 // AT3G20150 // AT4G22730 // AT1G53570 // AT3G09920 // AT1G61460 // AT1G29230 // AT2G32120 // AT1G72…
GO:0015294	Molecular Function	solute:cation symporter activity	28110	123	1729	17	0.0031	0.012	// AT3G18830 // AT2G01420 // AT3G05400 // AT1G11260 // AT1G08920 // AT5G10190 // AT1G77210 // AT1G76520 // AT3G56160 // AT2G14670 // AT2G38060 // AT1G16390 // AT5G26340 // AT5G27350 // AT1G08930 // AT2G20780 // AT4G36670
GO:0016762	Molecular Function	xyloglucan:xyloglucosyl transferase activity	28110	27	1729	7	0.0029	0.012	// AT1G14720 // AT2G36870 // AT4G18990 // AT4G13080 // AT3G48580 // AT1G10550 // AT4G37800
GO:0005911	Cellular Component	cell-cell junction	28110	848	1729	76	0.0014	0.013	// AT4G38420 // AT1G22930 // AT3G45600 // AT3G47780 // AT5G22460 // AT5G44380 // AT2G01660 // AT3G02885 // AT5G20950 // AT1G69295 // AT5G23400 // AT2G44450 // AT2G25450 // AT2G23810 // AT3G03520 // AT5G19440 // AT3G21770 // AT1G69840 // AT5G11670 // AT2G30490 // AT2G26300 // AT2G16060 // AT3G14840 // AT3G45970 // AT4G35060 // AT2G16430 // AT1G11260 // AT1G62380 // AT3G01290 // AT4G29900 // AT1G52…
GO:0030054	Cellular Component	cell junction	28110	849	1729	76	0.0014	0.013	// AT4G38420 // AT1G22930 // AT3G45600 // AT3G47780 // AT5G22460 // AT5G44380 // AT2G01660 // AT3G02885 // AT5G20950 // AT1G69295 // AT5G23400 // AT2G44450 // AT2G25450 // AT2G23810 // AT3G03520 // AT5G19440 // AT3G21770 // AT1G69840 // AT5G11670 // AT2G30490 // AT2G26300 // AT2G16060 // AT3G14840 // AT3G45970 // AT4G35060 // AT2G16430 // AT1G11260 // AT1G62380 // AT3G01290 // AT4G29900 // AT1G52…
GO:0015293	Molecular Function	symporter activity	28110	124	1729	17	0.0033	0.013	// AT3G18830 // AT2G01420 // AT3G05400 // AT1G11260 // AT1G08920 // AT5G10190 // AT1G77210 // AT1G76520 // AT3G56160 // AT2G14670 // AT2G38060 // AT1G16390 // AT5G26340 // AT5G27350 // AT1G08930 // AT2G20780 // AT4G36670
GO:0016791	Molecular Function	phosphatase activity	28110	302	1729	32	0.0038	0.013	// AT4G18010 // AT5G64000 // AT5G06750 // AT1G05000 // AT3G62260 // AT3G52340 // AT1G78090 // AT1G68410 // AT3G05640 // AT2G16430 // AT4G31750 // AT2G38600 // AT1G04040 // AT2G03450 // AT3G52820 // AT5G59220 // AT4G26080 // AT3G51830 // AT3G04280 // AT5G57050 // AT1G71710 // AT4G28400 // AT2G41250 // AT1G16220 // AT1G47380 // AT5G27930 // AT1G35910 // AT2G01890 // AT5G65140 // AT2G01180 // AT3G52…
GO:0005402	Molecular Function	cation:sugar symporter activity	28110	94	1729	14	0.0038	0.013	// AT3G18830 // AT5G10190 // AT3G05400 // AT1G11260 // AT1G08920 // AT1G77210 // AT2G14670 // AT2G38060 // AT1G16390 // AT5G26340 // AT5G27350 // AT1G08930 // AT2G20780 // AT4G36670
GO:0005351	Molecular Function	sugar:hydrogen symporter activity	28110	94	1729	14	0.0038	0.013	// AT3G18830 // AT5G10190 // AT3G05400 // AT1G11260 // AT1G08920 // AT1G77210 // AT2G14670 // AT2G38060 // AT1G16390 // AT5G26340 // AT5G27350 // AT1G08930 // AT2G20780 // AT4G36670
GO:0005524	Molecular Function	ATP binding	28110	1375	1729	111	0.0036	0.013	// AT1G48260 // AT1G51830 // AT4G28490 // AT1G51380 // AT3G04210 // AT1G28390 // AT2G23030 // AT3G13380 // AT2G16790 // AT4G23260 // AT1G18670 // AT2G28940 // AT4G37250 // AT2G37420 // AT5G11410 // AT1G59620 // AT3G08760 // AT5G11250 // AT5G58300 // AT1G29720 // AT5G53320 // AT5G25440 // AT3G20150 // AT4G22730 // AT1G53570 // AT3G09920 // AT5G67080 // AT1G29230 // AT2G32120 // AT1G66880 // AT4G08…
GO:0015295	Molecular Function	solute:hydrogen symporter activity	28110	94	1729	14	0.0038	0.013	// AT3G18830 // AT5G10190 // AT3G05400 // AT1G11260 // AT1G08920 // AT1G77210 // AT2G14670 // AT2G38060 // AT1G16390 // AT5G26340 // AT5G27350 // AT1G08930 // AT2G20780 // AT4G36670
GO:0045892	Biological Process	negative regulation of transcription, DNA-dependent	28110	129	1729	17	0.0048	0.013	// AT4G38620 // AT1G79960 // AT4G16780 // AT5G47370 // AT5G26660 // AT1G27730 // AT1G54160 // AT2G32100 // AT2G36080 // AT5G43170 // AT1G74660 // AT1G17760 // AT1G62300 // AT5G13790 // AT5G13180 // AT1G59750 // AT1G63020
GO:0016481	Biological Process	negative regulation of transcription	28110	129	1729	17	0.0048	0.013	// AT4G38620 // AT1G79960 // AT4G16780 // AT5G47370 // AT5G26660 // AT1G27730 // AT1G54160 // AT2G32100 // AT2G36080 // AT5G43170 // AT1G74660 // AT1G17760 // AT1G62300 // AT5G13790 // AT5G13180 // AT1G59750 // AT1G63020
GO:0051253	Biological Process	negative regulation of RNA metabolic process	28110	129	1729	17	0.0048	0.013	// AT4G38620 // AT1G79960 // AT4G16780 // AT5G47370 // AT5G26660 // AT1G27730 // AT1G54160 // AT2G32100 // AT2G36080 // AT5G43170 // AT1G74660 // AT1G17760 // AT1G62300 // AT5G13790 // AT5G13180 // AT1G59750 // AT1G63020
GO:0009749	Biological Process	response to glucose stimulus	28110	30	1729	7	0.0048	0.013	// AT1G28330 // AT4G34390 // AT2G40220 // AT1G20950 // AT4G24400 // AT3G26090 // AT2G26300
GO:0010224	Biological Process	response to UV-B	28110	57	1729	10	0.005	0.013	// AT5G11260 // AT4G15480 // AT4G14690 // AT4G38620 // AT3G55120 // AT3G51240 // AT2G22880 // AT3G45640 // AT2G42690 // AT2G37040
GO:0004553	Molecular Function	hydrolase activity, hydrolyzing O-glycosyl compounds	28110	405	1729	40	0.0041	0.014	// AT4G27830 // AT4G18990 // AT5G49360 // AT5G20950 // AT4G18180 // AT3G48580 // AT2G44450 // AT1G10550 // AT3G47540 // AT5G64570 // AT1G60390 // AT1G10050 // AT4G25000 // AT2G43620 // AT2G44480 // AT3G10740 // AT4G21760 // AT4G13080 // AT5G56870 // AT4G27820 // AT5G26120 // AT5G54570 // AT4G37800 // AT2G32990 // AT1G68560 // AT2G44460 // AT2G43870 // AT5G40390 // AT2G27500 // AT5G63800 // AT2G36…
GO:0009787	Biological Process	regulation of abscisic acid mediated signaling pathway	28110	48	1729	9	0.0052	0.014	// AT4G23450 // AT2G22430 // AT4G26080 // AT4G09570 // AT5G01810 // AT5G57050 // AT3G02140 // AT2G26300 // AT1G01720
GO:0042219	Biological Process	cellular amino acid derivative catabolic process	28110	23	1729	6	0.0056	0.014	// AT3G09220 // AT5G05390 // AT4G39640 // AT2G22330 // AT5G52810 // AT2G37040
GO:0043449	Biological Process	cellular alkene metabolic process	28110	31	1729	7	0.0056	0.014	// AT1G01480 // AT1G62380 // AT1G05010 // AT4G37770 // AT1G12010 // AT2G19590 // AT1G02500
GO:0009838	Biological Process	abscission	28110	23	1729	6	0.0056	0.014	// AT3G25655 // AT4G35600 // AT1G68765 // AT2G31880 // AT1G71830 // AT5G13790
GO:0043450	Biological Process	alkene biosynthetic process	28110	31	1729	7	0.0056	0.014	// AT1G01480 // AT1G62380 // AT1G05010 // AT4G37770 // AT1G12010 // AT2G19590 // AT1G02500
GO:0034645	Biological Process	cellular macromolecule biosynthetic process	28110	3875	1729	277	0.0057	0.014	// AT5G49520 // AT1G64380 // AT5G11260 // AT1G80840 // AT3G49530 // AT5G06710 // AT1G02940 // AT1G51700 // AT4G38620 // AT3G16500 // AT2G29060 // AT3G46600 // AT5G65790 // AT1G17760 // AT1G24625 // AT5G26920 // AT5G60140 // AT5G63790 // AT2G18550 // AT5G66320 // AT3G13540 // AT4G34320 // AT2G28200 // AT1G69600 // AT5G04870 // AT4G24240 // AT3G16870 // AT5G60440 // AT3G16770 // AT2G19810 // AT5G39…
GO:0055044	Cellular Component	symplast	28110	846	1729	75	0.0019	0.015	// AT4G38420 // AT1G22930 // AT3G45600 // AT3G47780 // AT5G22460 // AT5G44380 // AT2G01660 // AT3G02885 // AT5G20950 // AT1G69295 // AT5G23400 // AT2G44450 // AT2G25450 // AT2G23810 // AT3G03520 // AT5G19440 // AT3G21770 // AT1G69840 // AT5G11670 // AT2G30490 // AT2G26300 // AT2G16060 // AT3G14840 // AT3G45970 // AT4G35060 // AT2G16430 // AT1G11260 // AT1G62380 // AT3G01290 // AT4G29900 // AT1G52…
GO:0009506	Cellular Component	plasmodesma	28110	846	1729	75	0.0019	0.015	// AT4G38420 // AT1G22930 // AT3G45600 // AT3G47780 // AT5G22460 // AT5G44380 // AT2G01660 // AT3G02885 // AT5G20950 // AT1G69295 // AT5G23400 // AT2G44450 // AT2G25450 // AT2G23810 // AT3G03520 // AT5G19440 // AT3G21770 // AT1G69840 // AT5G11670 // AT2G30490 // AT2G26300 // AT2G16060 // AT3G14840 // AT3G45970 // AT4G35060 // AT2G16430 // AT1G11260 // AT1G62380 // AT3G01290 // AT4G29900 // AT1G52…
GO:0022892	Molecular Function	substrate-specific transporter activity	28110	919	1729	78	0.0045	0.015	// AT4G10310 // AT2G46450 // AT3G25610 // AT5G44790 // AT3G47950 // AT5G59040 // AT1G16390 // AT3G57330 // AT2G39060 // AT1G78000 // AT3G56160 // AT4G21120 // AT5G18290 // AT5G24380 // AT3G51860 // AT1G79520 // AT5G27350 // AT1G08930 // AT1G64220 // AT1G02690 // AT5G53550 // AT2G26650 // AT1G59870 // AT4G24120 // AT1G77990 // AT3G12520 // AT1G11260 // AT5G59520 // AT5G44070 // AT4G29900 // AT1G27…
GO:0043455	Biological Process	regulation of secondary metabolic process	28110	40	1729	8	0.0059	0.015	// AT5G11260 // AT4G09820 // AT5G48930 // AT1G56650 // AT1G61720 // AT2G25450 // AT2G26170 // AT1G66380
GO:0052482	Biological Process	cell wall thickening during defense response	28110	16	1729	5	0.0061	0.015	// AT5G44070 // AT2G22330 // AT5G46330 // AT2G44490 // AT1G59870
GO:0052544	Biological Process	callose deposition in cell wall during defense response	28110	16	1729	5	0.0061	0.015	// AT5G44070 // AT2G22330 // AT5G46330 // AT2G44490 // AT1G59870
GO:0048856	Biological Process	anatomical structure development	28110	1723	1729	133	0.0063	0.016	// AT2G26700 // AT3G10870 // AT3G63440 // AT3G45970 // AT3G13540 // AT5G39260 // AT2G21650 // AT5G60440 // AT5G39610 // AT4G23810 // AT1G25450 // AT5G47370 // AT2G22240 // AT1G75520 // AT3G17600 // AT1G71160 // AT2G32370 // AT4G31820 // AT5G13180 // AT5G65510 // AT4G17030 // AT1G03010 // AT2G41230 // AT2G38110 // AT1G05680 // AT4G26150 // AT1G30610 // AT1G48850 // AT3G63210 // AT3G61250 // AT2G22…
GO:0023057	Biological Process	negative regulation of signaling process	28110	50	1729	9	0.0066	0.016	// AT2G22430 // AT4G26080 // AT1G01720 // AT5G01810 // AT5G25350 // AT5G57050 // AT3G02140 // AT2G26300 // AT3G23150
GO:0009968	Biological Process	negative regulation of signal transduction	28110	50	1729	9	0.0066	0.016	// AT2G22430 // AT4G26080 // AT1G01720 // AT5G01810 // AT5G25350 // AT5G57050 // AT3G02140 // AT2G26300 // AT3G23150
GO:0010648	Biological Process	negative regulation of cell communication	28110	50	1729	9	0.0066	0.016	// AT2G22430 // AT4G26080 // AT1G01720 // AT5G01810 // AT5G25350 // AT5G57050 // AT3G02140 // AT2G26300 // AT3G23150
GO:0009059	Biological Process	macromolecule biosynthetic process	28110	3888	1729	277	0.0066	0.016	// AT5G49520 // AT1G64380 // AT5G11260 // AT1G80840 // AT3G49530 // AT5G06710 // AT1G02940 // AT1G51700 // AT4G38620 // AT3G16500 // AT2G29060 // AT3G46600 // AT5G65790 // AT1G17760 // AT1G24625 // AT5G26920 // AT5G60140 // AT5G63790 // AT2G18550 // AT5G66320 // AT3G13540 // AT4G34320 // AT2G28200 // AT1G69600 // AT5G04870 // AT4G24240 // AT3G16870 // AT5G60440 // AT3G16770 // AT2G19810 // AT5G39…
GO:0070838	Biological Process	divalent metal ion transport	28110	24	1729	6	0.0067	0.016	// AT1G80770 // AT3G57330 // AT4G29900 // AT3G51860 // AT3G04110 // AT1G27770
GO:0043900	Biological Process	regulation of multi-organism process	28110	24	1729	6	0.0067	0.016	// AT1G80840 // AT4G31800 // AT5G26920 // AT2G22330 // AT1G64280 // AT1G73805
GO:0009817	Biological Process	defense response to fungus, incompatible interaction	28110	41	1729	8	0.0067	0.016	// AT4G16260 // AT2G22230 // AT2G39200 // AT5G45890 // AT4G19660 // AT2G44490 // AT3G04720 // AT1G59870
GO:0005576	Cellular Component	extracellular region	28110	454	1729	45	0.0023	0.017	// AT5G05340 // AT5G61010 // AT4G11510 // AT5G64120 // AT5G49360 // AT3G11550 // AT3G48580 // AT3G29780 // AT3G19690 // AT1G29670 // AT5G64570 // AT5G05390 // AT2G19990 // AT5G39260 // AT3G49780 // AT4G13195 // AT2G43620 // AT3G10740 // AT1G70895 // AT2G22860 // AT3G24770 // AT1G14720 // AT3G09220 // AT5G04200 // AT1G41830 // AT4G39640 // AT4G20830 // AT1G72150 // AT1G62980 // AT4G37800 // AT2G36…
GO:0005506	Molecular Function	iron ion binding	28110	347	1729	35	0.0052	0.017	// AT5G04660 // AT2G22420 // AT3G20100 // AT2G22330 // AT4G21960 // AT2G26670 // AT2G46950 // AT4G37310 // AT2G05180 // AT3G14610 // AT4G37370 // AT5G06720 // AT2G32720 // AT5G64110 // AT5G14130 // AT2G17720 // AT1G24540 // AT5G42180 // AT2G26170 // AT3G14680 // AT5G52320 // AT4G32170 // AT2G37130 // AT5G25120 // AT3G14620 // AT4G36430 // AT2G46960 // AT5G58390 // AT3G55970 // AT4G37320 // AT5G67…
GO:0010089	Biological Process	xylem development	28110	17	1729	5	0.0075	0.018	// AT1G22740 // AT2G28250 // AT5G13180 // AT3G24770 // AT4G13195
GO:0010150	Biological Process	leaf senescence	28110	61	1729	10	0.0076	0.018	// AT3G52430 // AT4G23810 // AT4G18980 // AT3G51430 // AT2G39200 // AT3G29035 // AT5G45890 // AT1G54040 // AT5G39610 // AT1G59750
GO:0016139	Biological Process	glycoside catabolic process	28110	25	1729	6	0.0079	0.019	// AT4G24040 // AT3G44320 // AT1G54040 // AT5G44070 // AT2G44490 // AT1G59870
GO:0042578	Molecular Function	phosphoric ester hydrolase activity	28110	364	1729	36	0.0061	0.02	// AT4G18010 // AT5G64000 // AT5G06750 // AT2G41250 // AT3G62260 // AT1G43640 // AT3G52340 // AT1G78090 // AT1G68410 // AT3G05640 // AT2G16430 // AT4G31750 // AT2G38600 // AT1G04040 // AT2G03450 // AT3G52820 // AT5G59220 // AT1G05000 // AT4G26080 // AT3G51830 // AT3G04280 // AT5G57050 // AT1G71710 // AT4G28400 // AT1G16220 // AT1G47380 // AT5G27930 // AT4G18930 // AT1G35910 // AT5G58670 // AT3G05…
GO:0016758	Molecular Function	transferase activity, transferring hexosyl groups	28110	314	1729	32	0.0064	0.02	// AT1G05560 // AT4G13410 // AT4G15480 // AT4G18990 // AT1G03520 // AT3G48580 // AT1G05680 // AT1G10550 // AT2G30140 // AT3G16520 // AT4G32105 // AT3G46720 // AT4G34138 // AT1G05170 // AT2G16890 // AT5G39990 // AT1G55850 // AT1G14720 // AT4G02280 // AT2G25540 // AT1G77810 // AT3G50760 // AT4G37800 // AT3G28340 // AT5G40390 // AT5G57530 // AT2G36870 // AT2G35710 // AT2G28110 // AT4G13080 // AT4G24…
GO:0048584	Biological Process	positive regulation of response to stimulus	28110	72	1729	11	0.0083	0.02	// AT4G23450 // AT3G18690 // AT4G19530 // AT5G45250 // AT3G05360 // AT4G09570 // AT3G63010 // AT2G31880 // AT1G32540 // AT2G39660 // AT2G26300
GO:0016798	Molecular Function	hydrolase activity, acting on glycosyl bonds	28110	445	1729	42	0.0069	0.021	// AT4G27830 // AT4G18990 // AT5G49360 // AT5G20950 // AT4G18180 // AT3G48580 // AT2G44450 // AT1G10550 // AT3G47540 // AT5G64570 // AT1G60390 // AT1G10050 // AT4G25000 // AT2G43620 // AT2G44480 // AT3G10740 // AT4G21760 // AT4G13080 // AT1G14720 // AT5G56870 // AT4G27820 // AT5G26120 // AT5G54570 // AT4G37800 // AT2G32990 // AT1G68560 // AT2G44460 // AT2G43870 // AT5G40390 // AT2G27500 // AT5G63…
GO:0016209	Molecular Function	antioxidant activity	28110	135	1729	17	0.0071	0.022	// AT5G05340 // AT5G14130 // AT4G31240 // AT5G58390 // AT2G22420 // AT4G21960 // AT5G64120 // AT1G05260 // AT4G36430 // AT3G21770 // AT5G42180 // AT2G31570 // AT5G64110 // AT3G29200 // AT5G06720 // AT5G06730 // AT2G37130
GO:0009890	Biological Process	negative regulation of biosynthetic process	28110	151	1729	18	0.0094	0.022	// AT4G38620 // AT1G79960 // AT4G16780 // AT5G47370 // AT5G26660 // AT1G27730 // AT1G54160 // AT2G32100 // AT1G61720 // AT2G36080 // AT5G43170 // AT1G74660 // AT1G17760 // AT1G62300 // AT5G13790 // AT5G13180 // AT1G59750 // AT1G63020
GO:0031327	Biological Process	negative regulation of cellular biosynthetic process	28110	151	1729	18	0.0094	0.022	// AT4G38620 // AT1G79960 // AT4G16780 // AT5G47370 // AT5G26660 // AT1G27730 // AT1G54160 // AT2G32100 // AT1G61720 // AT2G36080 // AT5G43170 // AT1G74660 // AT1G17760 // AT1G62300 // AT5G13790 // AT5G13180 // AT1G59750 // AT1G63020
GO:0009411	Biological Process	response to UV	28110	84	1729	12	0.0095	0.022	// AT5G11260 // AT4G15480 // AT4G14690 // AT1G51680 // AT3G45640 // AT4G38620 // AT3G55120 // AT3G51240 // AT2G22880 // AT5G07990 // AT2G42690 // AT2G37040
GO:0034284	Biological Process	response to monosaccharide stimulus	28110	35	1729	7	0.0098	0.023	// AT1G28330 // AT4G34390 // AT2G40220 // AT1G20950 // AT4G24400 // AT3G26090 // AT2G26300
GO:0009746	Biological Process	response to hexose stimulus	28110	35	1729	7	0.0098	0.023	// AT1G28330 // AT4G34390 // AT2G40220 // AT1G20950 // AT4G24400 // AT3G26090 // AT2G26300
GO:0019825	Molecular Function	oxygen binding	28110	232	1729	25	0.0081	0.024	// AT5G04660 // AT5G07990 // AT3G20100 // AT2G22330 // AT2G16060 // AT2G46950 // AT4G37310 // AT2G05180 // AT3G14610 // AT4G37370 // AT1G24540 // AT2G26170 // AT3G14680 // AT5G52320 // AT4G32170 // AT5G25120 // AT3G14620 // AT2G46960 // AT3G30180 // AT4G37320 // AT5G67310 // AT5G63450 // AT1G66540 // AT3G13730 // AT3G26210
GO:0012501	Biological Process	programmed cell death	28110	96	1729	13	0.01	0.024	// AT1G12220 // AT4G26090 // AT5G45250 // AT3G57330 // AT3G52400 // AT1G22740 // AT5G10380 // AT1G28380 // AT3G11820 // AT1G32540 // AT1G73260 // AT1G64060 // AT5G07220
GO:0010227	Biological Process	floral organ abscission	28110	19	1729	5	0.011	0.025	// AT1G71830 // AT2G31880 // AT3G25655 // AT5G13790 // AT1G68765
GO:0002252	Biological Process	immune effector process	28110	36	1729	7	0.011	0.026	// AT3G11660 // AT1G80840 // AT4G31800 // AT5G06320 // AT2G22240 // AT1G64060 // AT3G11840
GO:0009627	Biological Process	systemic acquired resistance	28110	46	1729	8	0.012	0.028	// AT3G52430 // AT3G04720 // AT2G40690 // AT5G26920 // AT2G22330 // AT1G64280 // AT1G73805 // AT1G59870
GO:0071554	Biological Process	cell wall organization or biogenesis	28110	292	1729	29	0.012	0.028	// AT3G11550 // AT5G33290 // AT5G46330 // AT5G44070 // AT4G23920 // AT1G10550 // AT5G64570 // AT2G21140 // AT3G47540 // AT1G59870 // AT3G45970 // AT5G39260 // AT3G10740 // AT1G55850 // AT1G05560 // AT5G57530 // AT2G25540 // AT1G62980 // AT4G02300 // AT3G59010 // AT2G33580 // AT5G63800 // AT4G17030 // AT2G22330 // AT3G50410 // AT2G28110 // AT2G45220 // AT2G44490 // AT1G68560
GO:0045934	Biological Process	negative regulation of nucleobase, nucleoside, nucleotide and nucleic acid metabolic process	28110	144	1729	17	0.012	0.028	// AT4G38620 // AT1G79960 // AT4G16780 // AT5G47370 // AT5G26660 // AT1G27730 // AT1G54160 // AT2G32100 // AT2G36080 // AT5G43170 // AT1G74660 // AT1G17760 // AT1G62300 // AT5G13790 // AT5G13180 // AT1G59750 // AT1G63020
GO:0006629	Biological Process	lipid metabolic process	28110	766	1729	64	0.013	0.028	// AT5G04660 // AT4G33790 // AT1G02400 // AT2G40690 // AT4G15340 // AT1G27980 // AT2G26170 // AT2G23540 // AT2G39220 // AT3G62590 // AT1G29670 // AT5G18640 // AT5G58782 // AT2G22240 // AT4G18550 // AT3G62280 // AT1G25450 // AT2G42690 // AT1G15110 // AT5G61670 // AT4G22540 // AT2G22230 // AT2G03760 // AT1G06550 // AT1G30040 // AT4G12460 // AT1G01180 // AT3G52430 // AT5G55050 // AT3G21500 // AT4G18…
GO:0052543	Biological Process	callose deposition in cell wall	28110	20	1729	5	0.013	0.029	// AT5G44070 // AT2G22330 // AT5G46330 // AT2G44490 // AT1G59870
GO:0051172	Biological Process	negative regulation of nitrogen compound metabolic process	28110	145	1729	17	0.013	0.029	// AT4G38620 // AT1G79960 // AT4G16780 // AT5G47370 // AT5G26660 // AT1G27730 // AT1G54160 // AT2G32100 // AT2G36080 // AT5G43170 // AT1G74660 // AT1G17760 // AT1G62300 // AT5G13790 // AT5G13180 // AT1G59750 // AT1G63020
GO:0010558	Biological Process	negative regulation of macromolecule biosynthetic process	28110	146	1729	17	0.014	0.031	// AT4G38620 // AT1G79960 // AT4G16780 // AT5G47370 // AT5G26660 // AT1G27730 // AT1G54160 // AT2G32100 // AT2G36080 // AT5G43170 // AT1G74660 // AT1G17760 // AT1G62300 // AT5G13790 // AT5G13180 // AT1G59750 // AT1G63020
GO:0051119	Molecular Function	sugar transmembrane transporter activity	28110	119	1729	15	0.011	0.032	// AT3G18830 // AT5G10190 // AT3G05400 // AT1G11260 // AT1G08920 // AT2G39060 // AT1G77210 // AT2G14670 // AT2G38060 // AT1G16390 // AT5G26340 // AT5G27350 // AT1G08930 // AT2G20780 // AT4G36670
GO:0004185	Molecular Function	serine-type carboxypeptidase activity	28110	55	1729	9	0.011	0.032	// AT1G73290 // AT4G12910 // AT3G10450 // AT3G45010 // AT5G42230 // AT2G22920 // AT2G22990 // AT5G23210 // AT2G35770
GO:0007154	Biological Process	cell communication	28110	376	1729	35	0.015	0.034	// AT4G11510 // AT5G57050 // AT5G25350 // AT3G44320 // AT3G63010 // AT3G29780 // AT1G55920 // AT3G45640 // AT3G03520 // AT2G26300 // AT3G23150 // AT4G23450 // AT4G21390 // AT1G01720 // AT1G27080 // AT1G62300 // AT2G22430 // AT4G15570 // AT1G63020 // AT4G26080 // AT4G09570 // AT5G01810 // AT2G22240 // AT2G19130 // AT1G68320 // AT3G21510 // AT1G78000 // AT3G08860 // AT1G61460 // AT2G45170 // AT5G27…
GO:0006816	Biological Process	calcium ion transport	28110	21	1729	5	0.015	0.034	// AT3G57330 // AT4G29900 // AT3G51860 // AT3G04110 // AT1G27770
GO:0052386	Biological Process	cell wall thickening	28110	21	1729	5	0.015	0.034	// AT5G44070 // AT2G22330 // AT5G46330 // AT2G44490 // AT1G59870
GO:0044425	Cellular Component	membrane part	28110	2068	1729	157	0.0056	0.035	// AT1G24530 // AT3G04210 // AT2G01660 // AT2G25450 // AT4G21180 // AT2G34260 // AT5G46450 // AT5G27350 // AT1G08930 // AT3G21540 // AT3G45970 // AT4G35060 // AT2G45040 // AT2G44910 // AT5G56850 // AT4G36670 // AT1G17260 // AT3G05400 // AT5G11250 // AT4G16640 // AT5G61310 // AT2G34940 // AT5G25440 // AT3G54200 // AT5G24030 // AT5G42800 // AT3G51890 // AT2G41800 // AT4G20110 // AT3G52400 // AT1G69…
GO:0012505	Cellular Component	endomembrane system	28110	3558	1729	256	0.0059	0.035	// AT5G04660 // AT1G54890 // AT3G59700 // AT1G28570 // AT3G04210 // AT2G39640 // AT1G23830 // AT5G09530 // AT1G73330 // AT1G25275 // AT1G12100 // AT2G31110 // AT3G30160 // AT3G51890 // AT5G39260 // AT4G04460 // AT5G02690 // AT4G23260 // AT2G44480 // AT3G18280 // AT5G48410 // AT2G28940 // AT2G21110 // AT4G37250 // AT3G62280 // AT5G48540 // AT1G01570 // AT5G58782 // AT5G06480 // AT1G03820 // AT5G61…
GO:0048046	Cellular Component	apoplast	28110	325	1729	33	0.006	0.035	// AT5G05340 // AT4G11510 // AT5G64120 // AT5G49360 // AT3G48580 // AT3G29780 // AT1G29670 // AT5G64570 // AT5G05390 // AT4G13195 // AT2G43620 // AT3G10740 // AT1G70895 // AT3G24770 // AT1G14720 // AT3G09220 // AT5G04200 // AT1G41830 // AT4G39640 // AT4G20830 // AT1G72150 // AT4G37800 // AT1G29660 // AT1G10460 // AT4G25000 // AT5G63800 // AT2G36870 // AT4G13080 // AT1G68765 // AT1G68560 // AT1G17…
GO:0070008	Molecular Function	serine-type exopeptidase activity	28110	56	1729	9	0.012	0.035	// AT1G73290 // AT4G12910 // AT3G10450 // AT3G45010 // AT5G42230 // AT2G22920 // AT2G22990 // AT5G23210 // AT2G35770
GO:0016641	Molecular Function	oxidoreductase activity, acting on the CH-NH2 group of donors, oxygen as acceptor	28110	37	1729	7	0.013	0.035	// AT5G43450 // AT1G62380 // AT1G05010 // AT1G12010 // AT2G25450 // AT2G19590 // AT1G31690
GO:0043067	Biological Process	regulation of programmed cell death	28110	39	1729	7	0.016	0.035	// AT3G57330 // AT3G52400 // AT5G10380 // AT3G11820 // AT1G32540 // AT1G64060 // AT5G07220
GO:0004722	Molecular Function	protein serine/threonine phosphatase activity	28110	157	1729	18	0.013	0.036	// AT1G68410 // AT5G59220 // AT3G05640 // AT3G52820 // AT1G47380 // AT3G52780 // AT5G57050 // AT4G31750 // AT3G62260 // AT2G16430 // AT5G27930 // AT2G01890 // AT2G03450 // AT4G26080 // AT4G28400 // AT5G06750 // AT1G07630 // AT1G16220
GO:0009685	Biological Process	gibberellin metabolic process	28110	30	1729	6	0.016	0.036	// AT1G68320 // AT1G02400 // AT1G15550 // AT5G51810 // AT5G13790 // AT1G30040
GO:0009744	Biological Process	response to sucrose stimulus	28110	49	1729	8	0.016	0.036	// AT1G28330 // AT4G35770 // AT4G34390 // AT1G56650 // AT2G40220 // AT1G20950 // AT4G34160 // AT3G62410
GO:0016137	Biological Process	glycoside metabolic process	28110	126	1729	15	0.017	0.037	// AT1G78090 // AT4G02280 // AT2G25450 // AT5G44070 // AT2G18700 // AT1G35910 // AT3G44320 // AT1G54040 // AT2G22330 // AT2G44490 // AT5G65140 // AT3G52340 // AT5G40390 // AT4G24040 // AT1G59870
GO:0046873	Molecular Function	metal ion transmembrane transporter activity	28110	146	1729	17	0.014	0.038	// AT4G10310 // AT4G24120 // AT2G46450 // AT4G33520 // AT1G80770 // AT5G59040 // AT3G57330 // AT4G29900 // AT1G55910 // AT4G19680 // AT5G59520 // AT3G04110 // AT1G27770 // AT5G44790 // AT5G53550 // AT2G26650 // AT1G59870
GO:0031349	Biological Process	positive regulation of defense response	28110	40	1729	7	0.018	0.039	// AT3G18690 // AT4G19530 // AT5G45250 // AT2G31880 // AT1G32540 // AT2G39660 // AT3G05360
GO:0031324	Biological Process	negative regulation of cellular metabolic process	28110	175	1729	19	0.018	0.039	// AT4G38620 // AT1G79960 // AT4G16780 // AT5G47370 // AT5G26660 // AT5G57050 // AT1G27730 // AT1G54160 // AT2G32100 // AT1G61720 // AT2G36080 // AT5G43170 // AT1G74660 // AT1G17760 // AT1G62300 // AT5G13790 // AT5G13180 // AT1G59750 // AT1G63020
GO:0009696	Biological Process	salicylic acid metabolic process	28110	22	1729	5	0.018	0.039	// AT2G41010 // AT1G28380 // AT5G26920 // AT2G37040 // AT1G73805
GO:0010410	Biological Process	hemicellulose metabolic process	28110	22	1729	5	0.018	0.039	// AT5G57530 // AT1G68560 // AT5G64570 // AT2G28110 // AT3G10740
GO:0042545	Biological Process	cell wall modification	28110	139	1729	16	0.018	0.039	// AT4G17030 // AT2G45220 // AT3G11550 // AT5G39260 // AT3G45970 // AT5G44070 // AT5G46330 // AT1G62980 // AT4G02300 // AT2G22330 // AT3G59010 // AT2G44490 // AT3G50410 // AT1G10550 // AT5G63800 // AT1G59870
GO:0004497	Molecular Function	monooxygenase activity	28110	297	1729	29	0.015	0.04	// AT5G04660 // AT4G38540 // AT2G26170 // AT3G20100 // AT2G22330 // AT2G46950 // AT4G37310 // AT2G40890 // AT2G30490 // AT2G05180 // AT3G14610 // AT4G37370 // AT4G32170 // AT2G22830 // AT1G24540 // AT5G07990 // AT3G14680 // AT5G52320 // AT5G24150 // AT5G25120 // AT3G14620 // AT2G46960 // AT3G30180 // AT4G37320 // AT5G67310 // AT5G63450 // AT1G66540 // AT3G13730 // AT3G26210
GO:0004180	Molecular Function	carboxypeptidase activity	28110	58	1729	9	0.015	0.04	// AT1G73290 // AT4G12910 // AT3G10450 // AT3G45010 // AT5G42230 // AT2G22920 // AT2G22990 // AT5G23210 // AT2G35770
GO:0016101	Biological Process	diterpenoid metabolic process	28110	31	1729	6	0.019	0.04	// AT1G68320 // AT1G02400 // AT1G15550 // AT5G51810 // AT5G13790 // AT1G30040
GO:0010383	Biological Process	cell wall polysaccharide metabolic process	28110	31	1729	6	0.019	0.04	// AT5G57530 // AT2G28110 // AT3G10740 // AT5G33290 // AT1G68560 // AT5G64570
GO:0006721	Biological Process	terpenoid metabolic process	28110	105	1729	13	0.019	0.041	// AT1G06570 // AT4G18350 // AT3G21500 // AT4G15340 // AT1G78500 // AT5G61670 // AT1G68320 // AT1G02400 // AT2G26170 // AT1G15550 // AT5G51810 // AT5G13790 // AT1G30040
GO:0008283	Biological Process	cell proliferation	28110	94	1729	12	0.02	0.042	// AT4G37750 // AT5G58650 // AT4G16780 // AT5G14960 // AT3G49780 // AT5G55920 // AT4G34160 // AT4G00850 // AT3G59900 // AT2G22860 // AT3G26090 // AT2G26300
GO:0044036	Biological Process	cell wall macromolecule metabolic process	28110	51	1729	8	0.02	0.042	// AT5G57530 // AT2G28110 // AT3G10740 // AT5G33290 // AT2G33580 // AT1G68560 // AT3G47540 // AT5G64570
GO:0004888	Molecular Function	transmembrane receptor activity	28110	161	1729	18	0.016	0.043	// AT5G17880 // AT5G58120 // AT4G19530 // AT3G04210 // AT5G22690 // AT5G46470 // AT5G46330 // AT4G12010 // AT5G46520 // AT2G17820 // AT1G66090 // AT5G46450 // AT3G26090 // AT1G71830 // AT5G11250 // AT1G63880 // AT5G38850 // AT5G36930
GO:0046395	Biological Process	carboxylic acid catabolic process	28110	95	1729	12	0.021	0.044	// AT5G13790 // AT1G08630 // AT2G22330 // AT1G06550 // AT1G02400 // AT5G38710 // AT5G52810 // AT1G30040 // AT1G62800 // AT2G37040 // AT3G45300 // AT3G01420
GO:0009624	Biological Process	response to nematode	28110	62	1729	9	0.021	0.044	// AT5G46040 // AT1G58360 // AT3G51870 // AT3G51860 // AT2G47260 // AT5G27350 // AT5G53550 // AT2G39350 // AT1G59740
GO:0016054	Biological Process	organic acid catabolic process	28110	95	1729	12	0.021	0.044	// AT5G13790 // AT1G08630 // AT2G22330 // AT1G06550 // AT1G02400 // AT5G38710 // AT5G52810 // AT1G30040 // AT1G62800 // AT2G37040 // AT3G45300 // AT3G01420
GO:0006814	Biological Process	sodium ion transport	28110	23	1729	5	0.021	0.044	// AT4G10310 // AT3G51860 // AT3G04110 // AT1G64170 // AT3G56160
GO:0019932	Biological Process	second-messenger-mediated signaling	28110	23	1729	5	0.021	0.044	// AT4G34390 // AT3G51920 // AT2G26300 // AT4G17615 // AT4G16350
GO:0009735	Biological Process	response to cytokinin stimulus	28110	84	1729	11	0.021	0.044	// AT2G47000 // AT1G59940 // AT4G16780 // AT4G26150 // AT1G78080 // AT3G04280 // AT4G34160 // AT3G16770 // AT3G21510 // AT1G74660 // AT1G19050
GO:0043648	Biological Process	dicarboxylic acid metabolic process	28110	84	1729	11	0.021	0.044	// AT1G22410 // AT1G62800 // AT5G50210 // AT1G08250 // AT2G22250 // AT3G29200 // AT5G11950 // AT5G11670 // AT5G38530 // AT2G26300 // AT1G48850
GO:0034285	Biological Process	response to disaccharide stimulus	28110	52	1729	8	0.022	0.045	// AT1G28330 // AT4G35770 // AT4G34390 // AT1G56650 // AT2G40220 // AT1G20950 // AT4G34160 // AT3G62410
GO:0009312	Biological Process	oligosaccharide biosynthetic process	28110	52	1729	8	0.022	0.045	// AT1G78090 // AT4G02280 // AT2G18700 // AT1G35910 // AT3G63010 // AT5G65140 // AT3G52340 // AT5G40390
GO:0071214	Biological Process	cellular response to abiotic stimulus	28110	74	1729	10	0.023	0.047	// AT5G11260 // AT4G16780 // AT1G59940 // AT1G54160 // AT1G78080 // AT2G26670 // AT1G05680 // AT3G45640 // AT2G26300 // AT2G37970
GO:0033612	Molecular Function	receptor serine/threonine kinase binding	28110	31	1729	6	0.019	0.048	// AT4G13195 // AT5G48380 // AT5G13290 // AT1G71830 // AT3G24770 // AT3G18710

## Sheet: 9B - Table 1
Additional File 9B: Full GO term-enrichment for non-overlapping genes in late stage 15 stamen AZ microarrays. Genes showing lower expression from stage 12 to late Stage 15.
GO accession	Category	Term	Total Arabidopsis Genes	Number of Arabidopsis Gene Matches	Total Query Genes	Number of Query Gene Matches	p-value	FDR	Gene Identifiers for Query Gene Matches
GO:0034220	Biological Process	ion transmembrane transport	28110	62	1287	49	7.3e-37	3.6e-34	// AT4G30940 // AT5G25430 // AT1G08135 // AT5G61520 // AT5G23270 // AT1G64200 // AT2G13620 // AT1G79400 // AT2G47160 // AT3G17630 // AT5G14870 // AT5G01690 // AT3G51490 // AT1G80660 // AT3G60330 // AT5G37060 // AT1G78560 // AT4G18790 // AT2G17500 // AT5G15100 // AT4G21680 // AT1G16380 // AT1G79360 // AT1G68710 // AT1G10970 // AT1G50310 // AT3G22910 // AT2G19110 // AT5G19600 // AT4G30560 // AT1G21…
GO:0008152	Biological Process	metabolic process	28110	10358	1287	661	3e-25	7.3e-23	// AT3G10470 // AT4G19410 // AT2G17730 // AT2G46210 // AT1G06620 // AT3G05180 // AT1G76880 // AT3G11480 // AT2G01150 // AT2G31750 // AT1G76790 // AT3G60330 // AT1G54280 // AT1G09600 // AT3G01020 // AT3G15020 // AT3G01140 // AT1G74420 // AT1G44160 // AT1G01460 // AT3G23610 // AT1G11580 // AT4G00940 // AT5G20410 // AT3G13900 // AT5G24420 // AT3G22740 // AT1G10520 // AT5G19110 // AT1G02660 // AT3G55…
GO:0055085	Biological Process	transmembrane transport	28110	402	1287	78	8.7e-24	1.4e-21	// AT1G50310 // AT3G08040 // AT4G30940 // AT5G25430 // AT1G08135 // AT5G61520 // AT3G28860 // AT3G47440 // AT5G23270 // AT2G29940 // AT1G64200 // AT5G50800 // AT2G13620 // AT1G79400 // AT2G47160 // AT3G17630 // AT1G78560 // AT4G25010 // AT5G14870 // AT4G21680 // AT3G51490 // AT1G80660 // AT5G23810 // AT3G60330 // AT5G37060 // AT2G25600 // AT1G17810 // AT4G18790 // AT3G29070 // AT2G25810 // AT2G17…
GO:0050790	Biological Process	regulation of catalytic activity	28110	122	1287	45	2.5e-23	3.1e-21	// AT5G04470 // AT4G15980 // AT5G20740 // AT1G67810 // AT3G43270 // AT2G47340 // AT4G02250 // AT2G26450 // AT5G09550 // AT1G70720 // AT5G46940 // AT3G62180 // AT2G35210 // AT4G00080 // AT5G50030 // AT1G72290 // AT1G62450 // AT2G47050 // AT1G23350 // AT5G54780 // AT3G23610 // AT3G51030 // AT1G11580 // AT4G25260 // AT1G79860 // AT5G26230 // AT3G62170 // AT1G12070 // AT4G33230 // AT1G52240 // AT4G05…
GO:0065009	Biological Process	regulation of molecular function	28110	140	1287	46	4e-22	4e-20	// AT5G04470 // AT4G15980 // AT1G32640 // AT5G20740 // AT1G67810 // AT3G43270 // AT2G47340 // AT4G02250 // AT2G26450 // AT5G09550 // AT1G70720 // AT5G46940 // AT3G62180 // AT2G35210 // AT4G00080 // AT5G50030 // AT1G72290 // AT1G62450 // AT2G47050 // AT1G23350 // AT5G54780 // AT3G23610 // AT3G51030 // AT1G11580 // AT4G25260 // AT1G79860 // AT5G26230 // AT3G62170 // AT1G12070 // AT4G33230 // AT1G52…
GO:0043086	Biological Process	negative regulation of catalytic activity	28110	30	1287	26	6.9e-21	5.7e-19	// AT5G04470 // AT4G15980 // AT3G43270 // AT2G47340 // AT4G02250 // AT2G26450 // AT1G70720 // AT3G62180 // AT5G46940 // AT4G00080 // AT5G50030 // AT1G72290 // AT5G20740 // AT1G23350 // AT1G11580 // AT4G25260 // AT5G26230 // AT3G62170 // AT4G33230 // AT5G27870 // AT2G47050 // AT3G06830 // AT1G23200 // AT2G02140 // AT3G49220 // AT1G70540
GO:0044092	Biological Process	negative regulation of molecular function	28110	40	1287	26	1.1e-18	8e-17	// AT5G04470 // AT4G15980 // AT3G43270 // AT2G47340 // AT4G02250 // AT2G26450 // AT1G70720 // AT3G62180 // AT5G46940 // AT4G00080 // AT5G50030 // AT1G72290 // AT5G20740 // AT1G23350 // AT1G11580 // AT4G25260 // AT5G26230 // AT3G62170 // AT4G33230 // AT5G27870 // AT2G47050 // AT3G06830 // AT1G23200 // AT2G02140 // AT3G49220 // AT1G70540
GO:0009166	Biological Process	nucleotide catabolic process	28110	42	1287	26	2.7e-18	9.1e-17	// AT3G42640 // AT1G07410 // AT1G64200 // AT5G27000 // AT1G80660 // AT1G75780 // AT3G60330 // AT2G26910 // AT3G28860 // AT5G13580 // AT1G68710 // AT2G29940 // AT3G22910 // AT5G60740 // AT3G08560 // AT3G62700 // AT1G31770 // AT3G13900 // AT3G53510 // AT2G22950 // AT2G07560 // AT4G28000 // AT3G21180 // AT5G61700 // AT4G35520 // AT1G54280
GO:0009261	Biological Process	ribonucleotide catabolic process	28110	42	1287	26	2.7e-18	9.1e-17	// AT3G42640 // AT1G07410 // AT1G64200 // AT5G27000 // AT1G80660 // AT1G75780 // AT3G60330 // AT2G26910 // AT3G28860 // AT5G13580 // AT1G68710 // AT2G29940 // AT3G22910 // AT5G60740 // AT3G08560 // AT3G62700 // AT1G31770 // AT3G13900 // AT3G53510 // AT2G22950 // AT2G07560 // AT4G28000 // AT3G21180 // AT5G61700 // AT4G35520 // AT1G54280
GO:0006195	Biological Process	purine nucleotide catabolic process	28110	42	1287	26	2.7e-18	9.1e-17	// AT3G42640 // AT1G07410 // AT1G64200 // AT5G27000 // AT1G80660 // AT1G75780 // AT3G60330 // AT2G26910 // AT3G28860 // AT5G13580 // AT1G68710 // AT2G29940 // AT3G22910 // AT5G60740 // AT3G08560 // AT3G62700 // AT1G31770 // AT3G13900 // AT3G53510 // AT2G22950 // AT2G07560 // AT4G28000 // AT3G21180 // AT5G61700 // AT4G35520 // AT1G54280
GO:0009143	Biological Process	nucleoside triphosphate catabolic process	28110	42	1287	26	2.7e-18	9.1e-17	// AT3G42640 // AT1G07410 // AT1G64200 // AT5G27000 // AT1G80660 // AT1G75780 // AT3G60330 // AT2G26910 // AT3G28860 // AT5G13580 // AT1G68710 // AT2G29940 // AT3G22910 // AT5G60740 // AT3G08560 // AT3G62700 // AT1G31770 // AT3G13900 // AT3G53510 // AT2G22950 // AT2G07560 // AT4G28000 // AT3G21180 // AT5G61700 // AT4G35520 // AT1G54280
GO:0009146	Biological Process	purine nucleoside triphosphate catabolic process	28110	42	1287	26	2.7e-18	9.1e-17	// AT3G42640 // AT1G07410 // AT1G64200 // AT5G27000 // AT1G80660 // AT1G75780 // AT3G60330 // AT2G26910 // AT3G28860 // AT5G13580 // AT1G68710 // AT2G29940 // AT3G22910 // AT5G60740 // AT3G08560 // AT3G62700 // AT1G31770 // AT3G13900 // AT3G53510 // AT2G22950 // AT2G07560 // AT4G28000 // AT3G21180 // AT5G61700 // AT4G35520 // AT1G54280
GO:0009207	Biological Process	purine ribonucleoside triphosphate catabolic process	28110	42	1287	26	2.7e-18	9.1e-17	// AT3G42640 // AT1G07410 // AT1G64200 // AT5G27000 // AT1G80660 // AT1G75780 // AT3G60330 // AT2G26910 // AT3G28860 // AT5G13580 // AT1G68710 // AT2G29940 // AT3G22910 // AT5G60740 // AT3G08560 // AT3G62700 // AT1G31770 // AT3G13900 // AT3G53510 // AT2G22950 // AT2G07560 // AT4G28000 // AT3G21180 // AT5G61700 // AT4G35520 // AT1G54280
GO:0009203	Biological Process	ribonucleoside triphosphate catabolic process	28110	42	1287	26	2.7e-18	9.1e-17	// AT3G42640 // AT1G07410 // AT1G64200 // AT5G27000 // AT1G80660 // AT1G75780 // AT3G60330 // AT2G26910 // AT3G28860 // AT5G13580 // AT1G68710 // AT2G29940 // AT3G22910 // AT5G60740 // AT3G08560 // AT3G62700 // AT1G31770 // AT3G13900 // AT3G53510 // AT2G22950 // AT2G07560 // AT4G28000 // AT3G21180 // AT5G61700 // AT4G35520 // AT1G54280
GO:0009154	Biological Process	purine ribonucleotide catabolic process	28110	42	1287	26	2.7e-18	9.1e-17	// AT3G42640 // AT1G07410 // AT1G64200 // AT5G27000 // AT1G80660 // AT1G75780 // AT3G60330 // AT2G26910 // AT3G28860 // AT5G13580 // AT1G68710 // AT2G29940 // AT3G22910 // AT5G60740 // AT3G08560 // AT3G62700 // AT1G31770 // AT3G13900 // AT3G53510 // AT2G22950 // AT2G07560 // AT4G28000 // AT3G21180 // AT5G61700 // AT4G35520 // AT1G54280
GO:0006200	Biological Process	ATP catabolic process	28110	39	1287	24	6.1e-17	1.9e-15	// AT3G42640 // AT3G28860 // AT1G64200 // AT5G27000 // AT1G80660 // AT3G60330 // AT2G26910 // AT5G13580 // AT1G68710 // AT2G29940 // AT3G22910 // AT5G60740 // AT3G08560 // AT3G62700 // AT1G31770 // AT3G13900 // AT3G53510 // AT2G22950 // AT2G07560 // AT4G28000 // AT3G21180 // AT5G61700 // AT4G35520 // AT1G54280
GO:0006796	Biological Process	phosphate metabolic process	28110	1129	1287	118	2.4e-15	6.5e-14	// AT5G04470 // AT5G62310 // AT2G07040 // AT1G64300 // AT5G24240 // AT4G34440 // AT3G04690 // AT2G32010 // AT4G33770 // AT1G09600 // AT3G13065 // AT1G78940 // AT3G24715 // AT1G16760 // AT1G50990 // AT3G23610 // AT1G61860 // AT1G04700 // AT5G26230 // AT3G08560 // AT5G67520 // AT3G59830 // AT3G55050 // AT3G04910 // AT2G46860 // AT3G20190 // AT5G57690 // AT3G42850 // AT5G01700 // AT4G32830 // AT4G01…
GO:0055114	Biological Process	oxidation reduction	28110	713	1287	88	2.2e-15	6.5e-14	// AT4G31500 // AT1G06620 // AT2G46210 // AT5G12270 // AT5G35920 // AT4G15440 // AT1G32780 // AT1G31670 // AT3G15020 // AT4G10020 // AT5G05600 // AT5G16240 // AT1G23800 // AT3G13390 // AT5G61640 // AT4G37410 // AT2G38080 // AT2G29340 // AT3G10560 // AT1G72520 // AT5G58530 // AT2G17845 // AT2G34790 // AT5G60010 // AT3G01980 // AT5G47000 // AT3G24503 // AT5G22500 // AT5G05690 // ATMG00650 // AT1G53…
GO:0006793	Biological Process	phosphorus metabolic process	28110	1130	1287	118	2.5e-15	6.5e-14	// AT5G04470 // AT5G62310 // AT2G07040 // AT1G64300 // AT5G24240 // AT4G34440 // AT3G04690 // AT2G32010 // AT4G33770 // AT1G09600 // AT3G13065 // AT1G78940 // AT3G24715 // AT1G16760 // AT1G50990 // AT3G23610 // AT1G61860 // AT1G04700 // AT5G26230 // AT3G08560 // AT5G67520 // AT3G59830 // AT3G55050 // AT3G04910 // AT2G46860 // AT3G20190 // AT5G57690 // AT3G42850 // AT5G01700 // AT4G32830 // AT4G01…
GO:0015992	Biological Process	proton transport	28110	57	1287	25	5.9e-15	1.4e-13	// AT1G08135 // AT5G61520 // AT5G23270 // AT1G64200 // AT2G13620 // AT1G79400 // AT3G17630 // AT5G01690 // AT3G51490 // AT1G80660 // AT3G60330 // AT5G37060 // AT2G17500 // AT5G15100 // AT1G50310 // AT1G16380 // AT1G79360 // AT5G58460 // AT3G08560 // AT1G71880 // AT1G06970 // AT3G52080 // AT3G05960 // AT5G13750 // AT1G75220
GO:0006818	Biological Process	hydrogen transport	28110	57	1287	25	5.9e-15	1.4e-13	// AT1G08135 // AT5G61520 // AT5G23270 // AT1G64200 // AT2G13620 // AT1G79400 // AT3G17630 // AT5G01690 // AT3G51490 // AT1G80660 // AT3G60330 // AT5G37060 // AT2G17500 // AT5G15100 // AT1G50310 // AT1G16380 // AT1G79360 // AT5G58460 // AT3G08560 // AT1G71880 // AT1G06970 // AT3G52080 // AT3G05960 // AT5G13750 // AT1G75220
GO:0071436	Biological Process	sodium ion export	28110	0	1287	10	2.5e-14	5.6e-13	// AT5G37060 // AT5G47560 // AT5G58460 // AT2G13620 // AT1G79400 // AT1G06970 // AT1G16380 // AT3G17630 // AT1G78560 // AT5G01690
GO:0046700	Biological Process	heterocycle catabolic process	28110	90	1287	28	1.6e-13	3.4e-12	// AT3G42640 // AT1G07410 // AT1G64200 // AT5G27000 // AT1G80660 // AT1G75780 // AT3G60330 // AT2G26910 // AT3G28860 // AT5G13580 // AT1G19670 // AT1G68710 // AT2G29940 // AT3G22910 // AT5G60740 // AT3G08560 // AT3G62700 // AT2G35820 // AT1G31770 // AT3G13900 // AT3G53510 // AT2G22950 // AT2G07560 // AT4G28000 // AT3G21180 // AT5G61700 // AT4G35520 // AT1G54280
GO:0034219	Biological Process	carbohydrate transmembrane transport	28110	1	1287	10	2.6e-13	5.4e-12	// AT5G61520 // AT3G05960 // AT5G23270 // AT1G75220 // AT5G50800 // AT1G50310 // AT1G71880 // AT1G79360 // AT4G25010 // AT3G51490
GO:0003824	Molecular Function	catalytic activity	28110	8207	1287	501	1.8e-13	3.2e-11	// AT1G06620 // AT4G19410 // AT2G46210 // AT3G05180 // AT2G47340 // AT2G01150 // AT2G31750 // AT1G76790 // AT3G60330 // AT1G09600 // AT1G31670 // AT3G15020 // AT1G58430 // AT1G74420 // AT3G23610 // AT1G11580 // AT5G20410 // AT3G13900 // AT5G24420 // AT3G22740 // AT1G10520 // AT5G19110 // AT1G02660 // AT3G55050 // AT2G23900 // AT3G07010 // AT5G57690 // AT3G26690 // AT3G43860 // AT4G01480 // AT3G14…
GO:0015672	Biological Process	monovalent inorganic cation transport	28110	126	1287	30	7.2e-12	1.4e-10	// AT4G30940 // AT1G08135 // AT5G61520 // AT5G23270 // AT1G64200 // AT2G13620 // AT1G79400 // AT3G17630 // AT5G01690 // AT3G51490 // AT1G80660 // AT3G60330 // AT5G37060 // AT2G17500 // AT5G15100 // AT1G50310 // AT1G16380 // AT1G79360 // AT4G30560 // AT5G47560 // AT5G58460 // AT3G08560 // AT1G71880 // AT1G06970 // AT1G78560 // AT4G19960 // AT3G52080 // AT3G05960 // AT5G13750 // AT1G75220
GO:0016310	Biological Process	phosphorylation	28110	1044	1287	101	1.8e-11	3.4e-10	// AT5G04470 // AT5G62310 // AT2G07040 // AT1G64300 // AT5G24240 // AT4G34440 // AT3G04690 // AT4G33770 // AT1G09600 // AT3G13065 // AT1G78940 // AT3G24715 // AT3G03900 // AT1G50990 // AT3G23610 // AT1G61860 // AT1G04700 // AT5G26230 // AT3G08560 // AT5G67520 // AT3G59830 // AT3G04910 // AT3G20190 // AT5G57690 // AT3G18750 // AT4G32830 // AT4G10010 // AT2G31500 // AT3G42850 // AT4G38230 // AT1G72…
GO:0006811	Biological Process	ion transport	28110	427	1287	55	1e-10	1.9e-09	// AT3G42640 // AT4G30940 // AT5G25430 // AT1G08135 // AT5G61520 // AT5G23270 // AT3G08040 // AT1G64200 // AT2G13620 // AT1G79400 // AT2G47160 // AT3G17630 // AT5G14870 // AT5G01690 // AT3G51490 // AT1G80660 // AT3G60330 // AT5G37060 // AT1G78560 // AT4G18790 // AT2G17500 // AT5G15100 // AT4G21680 // AT1G16380 // AT1G79360 // AT1G68710 // AT1G10970 // AT1G50310 // AT3G22910 // AT2G19110 // AT5G20…
GO:0009860	Biological Process	pollen tube growth	28110	83	1287	23	1.6e-10	2.8e-09	// AT4G15200 // AT2G07040 // AT5G14870 // AT5G19360 // AT2G20430 // AT5G12180 // AT3G04690 // AT5G14380 // AT2G13680 // AT3G12160 // AT3G12690 // AT3G01700 // AT1G79860 // AT5G28470 // AT3G57670 // AT2G25600 // AT1G79250 // AT4G34940 // AT5G28680 // AT2G33460 // AT1G61290 // AT2G41210 // AT3G56960
GO:0009199	Biological Process	ribonucleoside triphosphate metabolic process	28110	113	1287	26	3.4e-10	5.4e-09	// AT3G42640 // AT1G07410 // AT1G64200 // AT5G27000 // AT1G80660 // AT1G75780 // AT3G60330 // AT2G26910 // AT3G28860 // AT5G13580 // AT1G68710 // AT2G29940 // AT3G22910 // AT5G60740 // AT3G08560 // AT3G62700 // AT1G31770 // AT3G13900 // AT3G53510 // AT2G22950 // AT2G07560 // AT4G28000 // AT3G21180 // AT5G61700 // AT4G35520 // AT1G54280
GO:0048610	Biological Process	reproductive cellular process	28110	95	1287	24	3.2e-10	5.4e-09	// AT4G15200 // AT2G07040 // AT5G14870 // AT5G19360 // AT2G20430 // AT5G12180 // AT3G04690 // AT4G24580 // AT5G14380 // AT2G13680 // AT3G12160 // AT3G12690 // AT3G01700 // AT1G79860 // AT5G28470 // AT3G57670 // AT2G25600 // AT1G79250 // AT4G34940 // AT5G28680 // AT2G33460 // AT1G61290 // AT2G41210 // AT3G56960
GO:0009205	Biological Process	purine ribonucleoside triphosphate metabolic process	28110	113	1287	26	3.4e-10	5.4e-09	// AT3G42640 // AT1G07410 // AT1G64200 // AT5G27000 // AT1G80660 // AT1G75780 // AT3G60330 // AT2G26910 // AT3G28860 // AT5G13580 // AT1G68710 // AT2G29940 // AT3G22910 // AT5G60740 // AT3G08560 // AT3G62700 // AT1G31770 // AT3G13900 // AT3G53510 // AT2G22950 // AT2G07560 // AT4G28000 // AT3G21180 // AT5G61700 // AT4G35520 // AT1G54280
GO:0035295	Biological Process	tube development	28110	114	1287	26	4e-10	5.9e-09	// AT4G15200 // AT2G07040 // AT5G14870 // AT5G19360 // AT2G20430 // AT5G12180 // AT3G04690 // AT4G24580 // AT5G14380 // AT2G13680 // AT3G12160 // AT3G12690 // AT3G01700 // AT1G79860 // AT5G28470 // AT3G57670 // AT2G25600 // AT1G79250 // AT3G03690 // AT4G34940 // AT5G28680 // AT2G33460 // AT1G61290 // AT2G41210 // AT3G56960 // AT3G10560
GO:0048868	Biological Process	pollen tube development	28110	114	1287	26	4e-10	5.9e-09	// AT4G15200 // AT2G07040 // AT5G14870 // AT5G19360 // AT2G20430 // AT5G12180 // AT3G04690 // AT4G24580 // AT5G14380 // AT2G13680 // AT3G12160 // AT3G12690 // AT3G01700 // AT1G79860 // AT5G28470 // AT3G57670 // AT2G25600 // AT1G79250 // AT3G03690 // AT4G34940 // AT5G28680 // AT2G33460 // AT1G61290 // AT2G41210 // AT3G56960 // AT3G10560
GO:0009144	Biological Process	purine nucleoside triphosphate metabolic process	28110	115	1287	26	4.7e-10	6.8e-09	// AT3G42640 // AT1G07410 // AT1G64200 // AT5G27000 // AT1G80660 // AT1G75780 // AT3G60330 // AT2G26910 // AT3G28860 // AT5G13580 // AT1G68710 // AT2G29940 // AT3G22910 // AT5G60740 // AT3G08560 // AT3G62700 // AT1G31770 // AT3G13900 // AT3G53510 // AT2G22950 // AT2G07560 // AT4G28000 // AT3G21180 // AT5G61700 // AT4G35520 // AT1G54280
GO:0004091	Molecular Function	carboxylesterase activity	28110	349	1287	49	7.9e-11	7e-09	// AT3G11210 // AT2G03980 // AT1G75880 // AT4G15980 // AT4G19410 // AT5G20740 // AT2G42990 // AT3G05180 // AT3G43270 // AT2G47340 // AT4G02250 // AT2G26450 // AT1G70720 // AT5G46940 // AT5G33370 // AT3G09930 // AT3G62180 // AT4G00080 // AT5G50030 // AT5G19730 // AT1G58430 // AT1G19670 // AT5G42170 // AT5G07430 // AT2G47050 // AT1G23350 // AT1G11580 // AT4G25260 // AT3G14310 // AT5G24420 // AT1G13…
GO:0009141	Biological Process	nucleoside triphosphate metabolic process	28110	116	1287	26	5.5e-10	7.7e-09	// AT3G42640 // AT1G07410 // AT1G64200 // AT5G27000 // AT1G80660 // AT1G75780 // AT3G60330 // AT2G26910 // AT3G28860 // AT5G13580 // AT1G68710 // AT2G29940 // AT3G22910 // AT5G60740 // AT3G08560 // AT3G62700 // AT1G31770 // AT3G13900 // AT3G53510 // AT2G22950 // AT2G07560 // AT4G28000 // AT3G21180 // AT5G61700 // AT4G35520 // AT1G54280
GO:0065007	Biological Process	biological regulation	28110	3906	1287	260	9.2e-10	1.3e-08	// AT5G62880 // AT5G04470 // AT3G10470 // AT4G30940 // AT3G06590 // AT4G15980 // AT5G15230 // AT1G74190 // AT2G46590 // AT5G62310 // AT4G15200 // AT4G37790 // AT2G34830 // AT2G07040 // AT2G13620 // AT1G76880 // AT5G56750 // AT2G26450 // AT3G01530 // AT1G74930 // AT2G42300 // AT5G65310 // AT5G42750 // AT3G04690 // AT2G35210 // AT1G52240 // AT3G46130 // AT1G13290 // AT2G17500 // AT1G59640 // AT1G69…
GO:0051179	Biological Process	localization	28110	1888	1287	146	2e-09	2.7e-08	// AT5G62880 // AT4G31500 // AT3G08040 // AT4G30940 // AT5G25430 // AT1G08135 // AT4G08670 // AT5G23270 // AT4G15200 // AT2G13620 // AT5G56750 // AT4G21680 // AT3G51490 // AT3G60330 // AT1G50310 // AT1G55260 // AT2G25810 // AT2G17500 // AT2G26910 // AT1G71680 // AT1G16380 // AT1G08730 // AT1G68710 // AT5G13580 // AT3G60540 // AT1G03550 // AT2G25600 // AT1G54560 // AT3G51895 // AT3G45280 // AT2G37…
GO:0009856	Biological Process	pollination	28110	176	1287	31	2.2e-09	2.9e-08	// AT4G38190 // AT4G15200 // AT2G07040 // AT1G11410 // AT5G14870 // AT5G19360 // AT1G61290 // AT5G12180 // AT3G04690 // AT4G24580 // AT5G14380 // AT2G13680 // AT1G71880 // AT3G12160 // AT3G12690 // AT3G01700 // AT4G26440 // AT1G79860 // AT5G28470 // AT2G33100 // AT3G57670 // AT2G25600 // AT1G79250 // AT3G03690 // AT4G34940 // AT5G28680 // AT2G33460 // AT2G20430 // AT2G41210 // AT3G56960 // AT3G10…
GO:0046034	Biological Process	ATP metabolic process	28110	107	1287	24	2.5e-09	3.1e-08	// AT3G42640 // AT3G28860 // AT1G64200 // AT5G27000 // AT1G80660 // AT3G60330 // AT2G26910 // AT5G13580 // AT1G68710 // AT2G29940 // AT3G22910 // AT5G60740 // AT3G08560 // AT3G62700 // AT1G31770 // AT3G13900 // AT3G53510 // AT2G22950 // AT2G07560 // AT4G28000 // AT3G21180 // AT5G61700 // AT4G35520 // AT1G54280
GO:0006810	Biological Process	transport	28110	1816	1287	141	3.1e-09	3.8e-08	// AT5G62880 // AT3G08040 // AT4G30940 // AT5G25430 // AT1G08135 // AT4G08670 // AT5G23270 // AT4G15200 // AT2G13620 // AT5G56750 // AT4G21680 // AT3G51490 // AT3G60330 // AT1G50310 // AT1G55260 // AT2G25810 // AT2G17500 // AT2G26910 // AT1G71680 // AT1G16380 // AT1G08730 // AT1G68710 // AT5G13580 // AT3G60540 // AT1G03550 // AT2G25600 // AT1G54560 // AT3G51895 // AT3G45280 // AT2G37010 // AT4G01…
GO:0051234	Biological Process	establishment of localization	28110	1826	1287	141	4.3e-09	4.9e-08	// AT5G62880 // AT3G08040 // AT4G30940 // AT5G25430 // AT1G08135 // AT4G08670 // AT5G23270 // AT4G15200 // AT2G13620 // AT5G56750 // AT4G21680 // AT3G51490 // AT3G60330 // AT1G50310 // AT1G55260 // AT2G25810 // AT2G17500 // AT2G26910 // AT1G71680 // AT1G16380 // AT1G08730 // AT1G68710 // AT5G13580 // AT3G60540 // AT1G03550 // AT2G25600 // AT1G54560 // AT3G51895 // AT3G45280 // AT2G37010 // AT4G01…
GO:0048869	Biological Process	cellular developmental process	28110	561	1287	61	4.3e-09	4.9e-08	// AT4G20780 // AT5G04470 // AT3G04620 // AT3G60570 // AT3G47440 // AT3G44200 // AT4G15200 // AT2G07040 // AT5G56750 // AT5G22500 // AT5G05690 // AT5G14870 // AT5G19360 // AT2G20430 // AT5G12180 // AT3G04690 // AT4G18640 // AT2G35620 // AT3G29030 // AT2G34790 // AT5G14380 // AT1G62360 // AT1G33240 // AT4G18960 // AT3G01140 // AT1G66470 // AT3G28780 // AT1G20190 // AT4G38400 // AT3G12160 // AT1G68…
GO:0030154	Biological Process	cell differentiation	28110	398	1287	49	4.2e-09	4.9e-08	// AT4G20780 // AT5G04470 // AT3G04620 // AT2G34790 // AT3G47440 // AT3G44200 // AT4G15200 // AT2G07040 // AT5G56750 // AT5G05690 // AT5G14870 // AT5G19360 // AT1G61290 // AT5G12180 // AT3G04690 // AT4G18640 // AT5G14380 // AT1G62360 // AT1G33240 // AT4G18960 // AT3G01140 // AT1G66470 // AT3G12160 // AT1G68610 // AT3G12690 // AT3G01700 // AT5G23940 // AT3G50310 // AT1G79860 // AT3G62230 // AT5G28…
GO:0000904	Biological Process	cell morphogenesis involved in differentiation	28110	141	1287	27	5.1e-09	5.7e-08	// AT4G20780 // AT1G33240 // AT4G15200 // AT2G07040 // AT5G14870 // AT5G19360 // AT1G61290 // AT5G12180 // AT3G04690 // AT5G14380 // AT2G13680 // AT5G23940 // AT3G01140 // AT3G12160 // AT3G12690 // AT3G01700 // AT1G79860 // AT5G28470 // AT3G57670 // AT2G25600 // AT1G79250 // AT4G34940 // AT5G28680 // AT2G33460 // AT2G20430 // AT2G41210 // AT3G56960
GO:0009932	Biological Process	cell tip growth	28110	104	1287	23	6.7e-09	7.3e-08	// AT4G15200 // AT2G07040 // AT5G14870 // AT5G19360 // AT2G20430 // AT5G12180 // AT3G04690 // AT5G14380 // AT2G13680 // AT3G12160 // AT3G12690 // AT3G01700 // AT1G79860 // AT5G28470 // AT3G57670 // AT2G25600 // AT1G79250 // AT4G34940 // AT5G28680 // AT2G33460 // AT1G61290 // AT2G41210 // AT3G56960
GO:0009150	Biological Process	purine ribonucleotide metabolic process	28110	134	1287	26	7.7e-09	8.2e-08	// AT3G42640 // AT1G07410 // AT1G64200 // AT5G27000 // AT1G80660 // AT1G75780 // AT3G60330 // AT2G26910 // AT3G28860 // AT5G13580 // AT1G68710 // AT2G29940 // AT3G22910 // AT5G60740 // AT3G08560 // AT3G62700 // AT1G31770 // AT3G13900 // AT3G53510 // AT2G22950 // AT2G07560 // AT4G28000 // AT3G21180 // AT5G61700 // AT4G35520 // AT1G54280
GO:0071554	Biological Process	cell wall organization or biogenesis	28110	292	1287	40	7.9e-09	8.3e-08	// AT4G38190 // AT4G31500 // AT5G09870 // AT4G15980 // AT1G14420 // AT3G60570 // AT5G44030 // AT2G03210 // AT3G43270 // AT5G47820 // AT5G27870 // AT2G26450 // AT2G35620 // AT3G29030 // AT1G19300 // AT3G57510 // AT1G74420 // AT5G07430 // AT1G23200 // AT5G19730 // AT1G11580 // AT1G43790 // AT4G38400 // AT2G38080 // AT3G62170 // AT2G33100 // AT4G33230 // AT1G05310 // AT1G20190 // AT2G33460 // AT2G40…
GO:0009826	Biological Process	unidimensional cell growth	28110	210	1287	33	8.5e-09	8.6e-08	// AT3G60570 // AT5G62310 // AT4G15200 // AT2G07040 // AT5G05690 // AT5G14870 // AT5G19360 // AT1G61290 // AT5G12180 // AT3G04690 // AT2G35620 // AT3G29030 // AT5G14380 // AT2G13680 // AT5G28470 // AT1G20190 // AT3G12160 // AT3G12690 // AT3G01700 // AT4G38400 // AT1G79860 // AT1G75780 // AT3G57670 // AT2G25600 // AT1G79250 // AT4G34940 // AT5G28680 // AT2G33460 // AT2G40610 // AT2G20430 // AT2G41…
GO:0060560	Biological Process	developmental growth involved in morphogenesis	28110	210	1287	33	8.5e-09	8.6e-08	// AT3G60570 // AT5G62310 // AT4G15200 // AT2G07040 // AT5G05690 // AT5G14870 // AT5G19360 // AT1G61290 // AT5G12180 // AT3G04690 // AT2G35620 // AT3G29030 // AT5G14380 // AT2G13680 // AT5G28470 // AT1G20190 // AT3G12160 // AT3G12690 // AT3G01700 // AT4G38400 // AT1G79860 // AT1G75780 // AT3G57670 // AT2G25600 // AT1G79250 // AT4G34940 // AT5G28680 // AT2G33460 // AT2G40610 // AT2G20430 // AT2G41…
GO:0031225	Cellular Component	anchored to membrane	28110	248	1287	38	1.2e-09	1.1e-07	// AT5G64790 // AT4G08670 // AT5G40730 // AT1G70170 // AT2G29660 // AT4G16140 // AT3G02210 // AT1G24520 // AT2G20700 // AT5G14150 // AT1G08500 // AT1G55260 // AT5G14380 // AT3G57690 // AT3G15800 // AT4G12730 // AT2G44300 // AT5G58170 // AT5G58050 // AT3G01700 // AT5G36260 // AT5G08000 // AT5G20230 // AT1G54860 // AT5G22430 // AT3G20865 // AT1G65240 // AT4G28280 // AT4G31140 // AT3G26110 // AT3G12…
GO:0071555	Biological Process	cell wall organization	28110	180	1287	30	1.2e-08	1.2e-07	// AT4G31500 // AT4G15980 // AT1G14420 // AT3G60570 // AT3G43270 // AT5G47820 // AT2G40610 // AT2G26450 // AT2G35620 // AT3G29030 // AT1G19300 // AT3G57510 // AT5G07430 // AT1G23200 // AT5G19730 // AT1G11580 // AT4G38400 // AT3G62170 // AT4G33230 // AT1G05310 // AT1G20190 // AT2G33460 // AT5G27870 // AT3G06830 // AT2G41210 // AT3G56960 // AT5G07420 // AT5G39310 // AT3G49220 // AT5G17420
GO:0000902	Biological Process	cell morphogenesis	28110	278	1287	38	2e-08	1.9e-07	// AT4G20780 // AT1G33240 // AT3G60570 // AT5G62310 // AT4G15200 // AT2G07040 // AT5G05690 // AT5G14870 // AT5G19360 // AT1G61290 // AT5G12180 // AT3G04690 // AT2G35620 // AT3G29030 // AT5G14380 // AT2G13680 // AT5G23940 // AT3G01140 // AT1G66470 // AT5G28470 // AT1G20190 // AT3G12160 // AT3G12690 // AT3G01700 // AT4G38400 // AT1G79860 // AT1G75780 // AT3G57670 // AT2G25600 // AT1G79250 // AT4G34…
GO:0006163	Biological Process	purine nucleotide metabolic process	28110	143	1287	26	2.5e-08	2.3e-07	// AT3G42640 // AT1G07410 // AT1G64200 // AT5G27000 // AT1G80660 // AT1G75780 // AT3G60330 // AT2G26910 // AT3G28860 // AT5G13580 // AT1G68710 // AT2G29940 // AT3G22910 // AT5G60740 // AT3G08560 // AT3G62700 // AT1G31770 // AT3G13900 // AT3G53510 // AT2G22950 // AT2G07560 // AT4G28000 // AT3G21180 // AT5G61700 // AT4G35520 // AT1G54280
GO:0032989	Biological Process	cellular component morphogenesis	28110	306	1287	40	2.5e-08	2.4e-07	// AT4G20780 // AT1G33240 // AT3G60570 // AT5G62310 // AT4G15200 // AT2G07040 // AT5G05690 // AT5G14870 // AT5G19360 // AT2G20430 // AT5G12180 // AT3G04690 // AT2G35620 // AT3G29030 // AT5G14380 // AT2G13680 // AT5G23940 // AT3G01140 // AT1G66470 // AT3G28780 // AT1G20190 // AT3G12160 // AT3G12690 // AT3G01700 // AT5G28470 // AT4G38400 // AT1G79860 // AT1G75780 // AT1G61290 // AT3G57670 // AT2G25…
GO:0009259	Biological Process	ribonucleotide metabolic process	28110	147	1287	26	4e-08	3.7e-07	// AT3G42640 // AT1G07410 // AT1G64200 // AT5G27000 // AT1G80660 // AT1G75780 // AT3G60330 // AT2G26910 // AT3G28860 // AT5G13580 // AT1G68710 // AT2G29940 // AT3G22910 // AT5G60740 // AT3G08560 // AT3G62700 // AT1G31770 // AT3G13900 // AT3G53510 // AT2G22950 // AT2G07560 // AT4G28000 // AT3G21180 // AT5G61700 // AT4G35520 // AT1G54280
GO:0042545	Biological Process	cell wall modification	28110	139	1287	25	5.5e-08	4.9e-07	// AT4G31500 // AT4G15980 // AT3G60570 // AT3G43270 // AT2G40610 // AT2G26450 // AT3G29030 // AT1G19300 // AT3G57510 // AT5G07430 // AT1G23200 // AT5G19730 // AT1G11580 // AT4G38400 // AT3G62170 // AT4G33230 // AT1G05310 // AT1G20190 // AT5G27870 // AT3G06830 // AT2G41210 // AT3G56960 // AT5G07420 // AT5G39310 // AT3G49220
GO:0030599	Molecular Function	pectinesterase activity	28110	146	1287	27	9.7e-09	5.8e-07	// AT4G15980 // AT5G19730 // AT3G43270 // AT2G47340 // AT4G02250 // AT2G26450 // AT1G70720 // AT3G62180 // AT5G46940 // AT4G00080 // AT5G50030 // AT5G07430 // AT5G20740 // AT1G23350 // AT1G11580 // AT4G25260 // AT3G62170 // AT4G33230 // AT1G05310 // AT5G27870 // AT2G47050 // AT3G06830 // AT1G23200 // AT3G14310 // AT5G07420 // AT3G49220 // AT1G70540
GO:0048588	Biological Process	developmental cell growth	28110	124	1287	23	1.1e-07	9.8e-07	// AT4G15200 // AT2G07040 // AT5G14870 // AT5G19360 // AT2G20430 // AT5G12180 // AT3G04690 // AT5G14380 // AT2G13680 // AT3G12160 // AT3G12690 // AT3G01700 // AT1G79860 // AT5G28470 // AT3G57670 // AT2G25600 // AT1G79250 // AT4G34940 // AT5G28680 // AT2G33460 // AT1G61290 // AT2G41210 // AT3G56960
GO:0009987	Biological Process	cellular process	28110	11156	1287	605	1.1e-07	9.8e-07	// AT3G10470 // AT4G19410 // AT2G17730 // AT2G46210 // AT4G15200 // AT1G76880 // AT5G56750 // AT3G11480 // AT2G01150 // AT1G76790 // AT3G60330 // AT1G09600 // AT3G29070 // AT3G01020 // AT2G35860 // AT1G71680 // AT3G01140 // AT1G74420 // AT1G19180 // AT3G23610 // AT4G00940 // AT1G42560 // AT5G24420 // AT3G22740 // AT1G10520 // AT5G19110 // AT3G16570 // AT3G55050 // AT3G45280 // AT1G03050 // AT5G57…
GO:0003333	Biological Process	amino acid transmembrane transport	28110	0	1287	5	1.6e-07	1.4e-06	// AT2G36590 // AT4G35180 // AT5G23810 // AT1G71680 // AT5G02180
GO:0009753	Biological Process	response to jasmonic acid stimulus	28110	172	1287	27	1.9e-07	1.6e-06	// AT5G07010 // AT1G32640 // AT1G70700 // AT2G37630 // AT2G24210 // AT3G01530 // AT1G18150 // AT1G74950 // AT5G42650 // AT5G09980 // AT1G61120 // AT1G17380 // AT1G19180 // AT3G28910 // AT1G72450 // AT5G40350 // AT3G16470 // AT1G14920 // AT3G45140 // AT3G27810 // AT3G03450 // AT4G09460 // AT2G34600 // AT1G66350 // AT5G52660 // AT1G66370 // AT1G74430
GO:0048468	Biological Process	cell development	28110	236	1287	32	3e-07	2.4e-06	// AT4G20780 // AT1G33240 // AT4G15200 // AT2G07040 // AT5G14870 // AT5G19360 // AT1G61290 // AT5G12180 // AT3G04690 // AT4G18640 // AT5G14380 // AT1G62360 // AT5G23940 // AT3G01140 // AT1G66470 // AT3G12160 // AT2G13680 // AT3G12690 // AT3G01700 // AT1G79860 // AT5G28470 // AT3G57670 // AT2G25600 // AT1G79250 // AT4G34940 // AT4G24670 // AT5G28680 // AT2G33460 // AT2G20430 // AT2G41210 // AT3G56…
GO:0030234	Molecular Function	enzyme regulator activity	28110	356	1287	43	6e-08	2.7e-06	// AT5G04470 // AT4G15980 // AT5G20740 // AT1G67810 // AT3G43270 // AT2G47340 // AT4G02250 // AT2G26450 // AT5G09550 // AT1G70720 // AT5G46940 // AT3G62180 // AT2G35210 // AT4G00080 // AT5G50030 // AT1G72290 // AT1G62450 // AT2G47050 // AT1G23350 // AT5G54780 // AT3G51030 // AT1G11580 // AT4G25260 // AT1G79860 // AT5G26230 // AT3G62170 // AT1G12070 // AT4G33230 // AT1G52240 // AT4G05330 // AT5G14…
GO:0006812	Biological Process	cation transport	28110	335	1287	39	5.7e-07	4.6e-06	// AT3G42640 // AT4G30940 // AT1G08135 // AT5G61520 // AT5G23270 // AT1G64200 // AT2G13620 // AT1G79400 // AT3G17630 // AT5G01690 // AT3G51490 // AT1G80660 // AT3G60330 // AT5G37060 // AT4G18790 // AT2G17500 // AT5G15100 // AT1G50310 // AT1G16380 // AT1G79360 // AT1G10970 // AT3G22910 // AT2G19110 // AT5G20230 // AT4G30560 // AT5G47560 // AT5G58460 // AT3G08560 // AT1G71880 // AT1G06970 // AT1G78…
GO:0016787	Molecular Function	hydrolase activity	28110	2952	1287	197	1.4e-07	4.8e-06	// AT1G70500 // AT4G23070 // AT1G01300 // AT4G15980 // AT4G19410 // AT1G52570 // AT4G00080 // AT3G05180 // AT5G47820 // AT1G55550 // AT2G47340 // AT2G26450 // AT5G09430 // AT2G32150 // AT3G09930 // AT4G35670 // AT3G52600 // AT2G32010 // AT3G60330 // AT1G20135 // AT3G14240 // AT5G19730 // AT2G26910 // AT3G02110 // AT1G58430 // AT1G08730 // AT5G58170 // AT5G44680 // AT3G23610 // AT1G11580 // AT5G13…
GO:0065008	Biological Process	regulation of biological quality	28110	734	1287	66	7e-07	5.6e-06	// AT1G33240 // AT5G15230 // AT3G08040 // AT5G58530 // AT3G60570 // AT3G28860 // AT5G62310 // AT4G15200 // AT2G23170 // AT2G07040 // AT2G13620 // AT5G56750 // AT3G17630 // AT5G05690 // AT5G14870 // AT1G62280 // AT5G19360 // AT1G61290 // AT5G42750 // AT3G04690 // AT1G26210 // AT2G35620 // AT4G18790 // AT2G17500 // AT3G29030 // AT1G03020 // AT5G14380 // AT5G15100 // AT1G62360 // AT4G31500 // AT1G44…
GO:0006468	Biological Process	protein amino acid phosphorylation	28110	925	1287	78	7.2e-07	5.7e-06	// AT2G16750 // AT4G38230 // AT1G72460 // AT3G09780 // AT3G44200 // AT1G16760 // AT2G25790 // AT4G32830 // AT2G07040 // AT5G18910 // AT1G11410 // AT3G44610 // AT3G42880 // AT1G10620 // AT1G06840 // AT1G78980 // AT5G19360 // AT2G41970 // AT4G34440 // AT3G04690 // AT4G18640 // AT5G67200 // AT5G35390 // AT2G19400 // AT1G61860 // AT2G07180 // AT1G09600 // AT3G02810 // AT2G43230 // AT3G18810 // AT3G13…
GO:0048589	Biological Process	developmental growth	28110	287	1287	35	8.1e-07	6.3e-06	// AT3G60570 // AT5G62310 // AT4G15200 // AT2G07040 // AT5G05690 // AT5G14870 // AT5G19360 // AT1G61290 // AT5G12180 // AT3G04690 // AT2G35620 // AT3G29030 // AT5G14380 // AT2G13680 // AT5G09970 // AT1G20190 // AT2G33880 // AT3G12160 // AT3G12690 // AT3G01700 // AT5G28470 // AT4G38400 // AT1G79860 // AT1G75780 // AT3G57670 // AT2G25600 // AT1G79250 // AT4G34940 // AT5G28680 // AT2G33460 // AT2G40…
GO:0045177	Cellular Component	apical part of cell	28110	18	1287	10	1.6e-07	6.9e-06	// AT3G04690 // AT4G24580 // AT5G28680 // AT2G33460 // AT2G20430 // AT5G35390 // AT2G41210 // AT3G56960 // AT5G14870 // AT3G12160
GO:0006814	Biological Process	sodium ion transport	28110	23	1287	10	9.2e-07	7e-06	// AT5G37060 // AT5G47560 // AT5G58460 // AT2G13620 // AT1G79400 // AT1G06970 // AT1G16380 // AT3G17630 // AT1G78560 // AT5G01690
GO:0048232	Biological Process	male gamete generation	28110	37	1287	12	9.7e-07	7.2e-06	// AT3G03900 // AT1G24520 // AT3G04620 // AT3G50310 // AT4G39940 // AT3G47440 // AT3G62230 // AT5G67520 // AT1G19890 // AT4G35560 // AT4G35700 // AT1G68610
GO:0006753	Biological Process	nucleoside phosphate metabolic process	28110	214	1287	29	1.1e-06	7.7e-06	// AT3G42640 // AT1G07410 // AT1G64200 // AT5G27000 // AT1G80660 // AT1G75780 // AT3G60330 // AT5G03690 // AT2G26910 // AT3G28860 // AT5G13580 // AT1G68710 // AT2G29940 // AT3G22910 // AT5G60740 // AT5G24420 // AT3G08560 // AT3G62700 // AT1G31770 // AT3G13900 // AT3G53510 // AT2G22950 // AT2G07560 // AT4G28000 // AT3G21180 // AT5G61700 // AT4G35520 // AT1G13700 // AT1G54280
GO:0009117	Biological Process	nucleotide metabolic process	28110	214	1287	29	1.1e-06	7.7e-06	// AT3G42640 // AT1G07410 // AT1G64200 // AT5G27000 // AT1G80660 // AT1G75780 // AT3G60330 // AT5G03690 // AT2G26910 // AT3G28860 // AT5G13580 // AT1G68710 // AT2G29940 // AT3G22910 // AT5G60740 // AT5G24420 // AT3G08560 // AT3G62700 // AT1G31770 // AT3G13900 // AT3G53510 // AT2G22950 // AT2G07560 // AT4G28000 // AT3G21180 // AT5G61700 // AT4G35520 // AT1G13700 // AT1G54280
GO:0000003	Biological Process	reproduction	28110	1168	1287	92	1.1e-06	8.2e-06	// AT1G65620 // AT4G15200 // AT2G34830 // AT2G07040 // AT3G01530 // AT3G04690 // AT2G35210 // AT1G59640 // AT1G62360 // AT1G19180 // AT3G12160 // AT2G29090 // AT3G03900 // AT1G26310 // AT3G62230 // AT3G27810 // AT5G67520 // AT2G25600 // AT1G58210 // AT3G15540 // AT2G20430 // AT4G35560 // AT3G10560 // AT4G11140 // AT3G28860 // AT1G75880 // AT2G34790 // AT5G05690 // AT2G01520 // AT5G19360 // AT1G53…
GO:0006629	Biological Process	lipid metabolic process	28110	766	1287	67	1.4e-06	9.9e-06	// AT5G48880 // AT3G11210 // AT5G07010 // AT2G03980 // AT1G13280 // AT5G58050 // AT1G01600 // AT1G49430 // AT2G42990 // AT2G46210 // AT3G09560 // AT1G15360 // AT3G05180 // AT5G42650 // AT2G24210 // AT5G20410 // AT5G44630 // AT5G22500 // AT5G05690 // AT1G14290 // AT5G33370 // AT3G09930 // AT5G42750 // AT5G23940 // AT1G49530 // AT1G01460 // AT1G20135 // AT4G11820 // AT4G15440 // AT1G78960 // AT2G29…
GO:0022414	Biological Process	reproductive process	28110	1149	1287	90	1.9e-06	1.3e-05	// AT1G65620 // AT4G15200 // AT2G34830 // AT2G07040 // AT3G01530 // AT3G04690 // AT2G35210 // AT1G59640 // AT1G62360 // AT1G19180 // AT3G12160 // AT2G29090 // AT3G03900 // AT1G26310 // AT1G71880 // AT3G27810 // AT5G67520 // AT2G25600 // AT1G58210 // AT3G15540 // AT2G20430 // AT4G35560 // AT3G10560 // AT4G11140 // AT3G28860 // AT2G34790 // AT5G05690 // AT2G01520 // AT5G19360 // AT1G53500 // AT5G12…
GO:0019953	Biological Process	sexual reproduction	28110	86	1287	17	2.3e-06	1.6e-05	// AT3G03900 // AT1G75880 // AT1G24520 // AT3G04620 // AT3G50310 // AT4G39940 // AT3G21180 // AT3G47440 // AT4G00080 // AT3G62230 // AT5G67520 // AT3G03690 // AT1G19890 // AT4G35560 // AT3G10560 // AT4G35700 // AT1G68610
GO:0022804	Molecular Function	active transmembrane transporter activity	28110	562	1287	55	5.6e-07	1.7e-05	// AT3G08040 // AT5G25430 // AT1G08135 // AT5G61520 // AT5G23270 // AT3G28860 // AT1G64200 // AT2G13620 // AT1G79400 // AT2G47160 // AT3G17630 // AT5G01690 // AT3G51490 // AT1G80660 // AT5G23810 // AT3G60330 // AT5G37060 // AT1G78560 // AT2G17500 // AT5G15100 // AT2G26910 // AT1G71680 // AT5G13580 // AT1G16380 // AT1G79360 // AT1G68710 // AT3G16240 // AT4G39030 // AT1G50310 // AT4G35180 // AT3G22…
GO:0005975	Biological Process	carbohydrate metabolic process	28110	912	1287	75	2.8e-06	1.9e-05	// AT4G38190 // AT4G23820 // AT5G09870 // AT5G03690 // AT1G32640 // AT4G39940 // AT5G58050 // AT5G44030 // AT3G07830 // AT2G16730 // AT4G24010 // AT1G62660 // AT3G62710 // AT2G33070 // AT3G07820 // AT5G01075 // AT5G64790 // AT4G26940 // AT1G53500 // AT1G70500 // AT1G02790 // AT4G33770 // AT5G15140 // AT2G36190 // AT5G20390 // AT1G19300 // AT3G15800 // AT4G35670 // AT4G31500 // AT3G57510 // AT4G23…
GO:0055086	Biological Process	nucleobase, nucleoside and nucleotide metabolic process	28110	252	1287	31	2.9e-06	1.9e-05	// AT3G42640 // AT1G07410 // AT1G64200 // AT5G27000 // AT1G80660 // AT1G75780 // AT3G60330 // AT1G80050 // AT5G03690 // AT2G26910 // AT3G28860 // AT5G13580 // AT1G68710 // AT2G29940 // AT3G22910 // AT5G11160 // AT5G60740 // AT5G24420 // AT3G08560 // AT3G62700 // AT1G31770 // AT3G13900 // AT3G53510 // AT2G22950 // AT2G07560 // AT4G28000 // AT3G21180 // AT5G61700 // AT4G35520 // AT1G13700 // AT1G54…
GO:0016759	Molecular Function	cellulose synthase activity	28110	37	1287	12	9.7e-07	2.4e-05	// AT4G38190 // AT5G09870 // AT4G23990 // AT5G16190 // AT5G44030 // AT4G24010 // AT4G16590 // AT2G33100 // AT4G07960 // AT3G28180 // AT5G17420 // AT1G24070
GO:0005215	Molecular Function	transporter activity	28110	1267	1287	98	1.1e-06	2.4e-05	// AT3G08040 // AT4G30940 // AT5G25430 // AT1G08135 // AT5G23270 // AT2G13620 // AT4G21680 // AT3G51490 // AT3G60330 // AT2G25810 // AT2G17500 // AT1G50310 // AT1G71680 // AT1G16380 // AT5G13580 // AT3G60540 // AT1G03550 // AT2G25600 // AT3G51895 // AT3G45280 // AT2G37010 // AT4G01470 // AT3G52080 // AT1G15460 // AT3G28860 // AT2G18180 // AT3G21670 // AT2G47160 // AT3G45680 // AT3G22910 // AT1G80…
GO:0009653	Biological Process	anatomical structure morphogenesis	28110	633	1287	57	3.8e-06	2.5e-05	// AT4G20780 // AT5G04470 // AT3G22650 // AT3G60570 // AT1G49430 // AT5G62310 // AT4G15200 // AT3G57130 // AT2G07040 // AT5G05690 // AT5G14870 // AT5G19360 // AT2G20430 // AT5G12180 // AT3G04690 // AT4G18640 // AT2G35620 // AT3G29030 // AT5G14380 // AT1G04020 // AT1G59640 // AT1G62360 // AT1G33240 // AT1G76420 // AT3G01140 // AT1G66470 // AT1G69780 // AT3G28780 // AT1G20190 // AT3G12160 // AT2G41…
GO:0008361	Biological Process	regulation of cell size	28110	311	1287	35	4.2e-06	2.7e-05	// AT1G33240 // AT3G28860 // AT3G60570 // AT5G62310 // AT4G15200 // AT2G07040 // AT5G05690 // AT5G14870 // AT5G19360 // AT1G61290 // AT5G12180 // AT3G04690 // AT2G35620 // AT3G29030 // AT5G14380 // AT2G13680 // AT5G28470 // AT1G20190 // AT3G12160 // AT3G12690 // AT3G01700 // AT4G38400 // AT1G79860 // AT1G75780 // AT3G57670 // AT2G25600 // AT1G79250 // AT4G34940 // AT5G28680 // AT2G33460 // AT2G40…
GO:0007276	Biological Process	gamete generation	28110	44	1287	12	4.4e-06	2.8e-05	// AT3G03900 // AT1G24520 // AT3G04620 // AT3G50310 // AT4G39940 // AT3G47440 // AT3G62230 // AT5G67520 // AT1G19890 // AT4G35560 // AT4G35700 // AT1G68610
GO:0004857	Molecular Function	enzyme inhibitor activity	28110	182	1287	26	1.6e-06	2.9e-05	// AT5G04470 // AT4G15980 // AT3G43270 // AT2G47340 // AT4G02250 // AT2G26450 // AT1G70720 // AT3G62180 // AT5G46940 // AT4G00080 // AT5G50030 // AT1G72290 // AT5G20740 // AT1G23350 // AT1G11580 // AT4G25260 // AT5G26230 // AT3G62170 // AT4G33230 // AT5G27870 // AT2G47050 // AT3G06830 // AT1G23200 // AT2G02140 // AT3G49220 // AT1G70540
GO:0004674	Molecular Function	protein serine/threonine kinase activity	28110	691	1287	62	1.6e-06	2.9e-05	// AT2G16750 // AT4G38230 // AT1G72460 // AT3G44200 // AT3G09780 // AT2G25790 // AT2G07040 // AT5G18910 // AT1G11410 // AT3G42880 // AT1G10620 // AT1G06840 // AT1G78980 // AT5G19360 // AT4G34440 // AT3G04690 // AT4G18640 // AT5G67200 // AT5G35390 // AT1G61860 // AT2G07180 // AT1G09600 // AT3G02810 // AT2G43230 // AT3G18810 // AT3G13065 // AT3G24715 // AT2G31500 // AT5G35960 // AT2G17890 // AT1G16…
GO:0022891	Molecular Function	substrate-specific transmembrane transporter activity	28110	791	1287	68	2e-06	3e-05	// AT3G08040 // AT4G30940 // AT5G25430 // AT1G08135 // AT5G61520 // AT3G28860 // AT3G47440 // AT5G23270 // AT1G17810 // AT1G64200 // AT5G50800 // AT2G13620 // AT1G79400 // AT2G47160 // AT3G17630 // AT4G25010 // AT5G14870 // AT4G21680 // AT3G51490 // AT1G80660 // AT5G23810 // AT3G60330 // AT5G37060 // AT1G78560 // AT1G80050 // AT4G18790 // AT3G29070 // AT2G25810 // AT2G17500 // AT5G15100 // AT5G01…
GO:0022892	Molecular Function	substrate-specific transporter activity	28110	919	1287	76	2e-06	3e-05	// AT1G50310 // AT3G08040 // AT4G30940 // AT5G25430 // AT1G08135 // AT5G61520 // AT3G28860 // AT3G47440 // AT5G23270 // AT1G17810 // AT4G36490 // AT1G64200 // AT5G50800 // AT2G13620 // AT1G79400 // AT2G47160 // AT3G17630 // AT4G25010 // AT5G14870 // AT4G21680 // AT3G51490 // AT1G80660 // AT5G23810 // AT3G60330 // AT5G37060 // AT1G78560 // AT5G55930 // AT1G80050 // AT4G18790 // AT2G17500 // AT2G25…
GO:0016049	Biological Process	cell growth	28110	300	1287	34	5e-06	3.2e-05	// AT1G33240 // AT3G60570 // AT5G62310 // AT4G15200 // AT2G07040 // AT5G05690 // AT5G14870 // AT5G19360 // AT1G61290 // AT5G12180 // AT3G04690 // AT2G35620 // AT3G29030 // AT5G14380 // AT2G13680 // AT5G28470 // AT1G20190 // AT3G12160 // AT3G12690 // AT3G01700 // AT4G38400 // AT1G79860 // AT1G75780 // AT3G57670 // AT2G25600 // AT1G79250 // AT4G34940 // AT5G28680 // AT2G33460 // AT2G40610 // AT2G20…
GO:0016311	Biological Process	dephosphorylation	28110	82	1287	16	5.3e-06	3.3e-05	// AT3G23610 // AT2G32010 // AT5G24940 // AT5G01700 // AT3G09560 // AT2G43900 // AT5G09290 // AT3G18220 // AT5G66080 // AT2G31830 // AT3G63240 // AT5G39400 // AT1G25230 // AT3G55050 // AT3G51470 // AT5G24270
GO:0032535	Biological Process	regulation of cellular component size	28110	316	1287	35	5.8e-06	3.5e-05	// AT1G33240 // AT3G28860 // AT3G60570 // AT5G62310 // AT4G15200 // AT2G07040 // AT5G05690 // AT5G14870 // AT5G19360 // AT1G61290 // AT5G12180 // AT3G04690 // AT2G35620 // AT3G29030 // AT5G14380 // AT2G13680 // AT5G28470 // AT1G20190 // AT3G12160 // AT3G12690 // AT3G01700 // AT4G38400 // AT1G79860 // AT1G75780 // AT3G57670 // AT2G25600 // AT1G79250 // AT4G34940 // AT5G28680 // AT2G33460 // AT2G40…
GO:0090066	Biological Process	regulation of anatomical structure size	28110	316	1287	35	5.8e-06	3.5e-05	// AT1G33240 // AT3G28860 // AT3G60570 // AT5G62310 // AT4G15200 // AT2G07040 // AT5G05690 // AT5G14870 // AT5G19360 // AT1G61290 // AT5G12180 // AT3G04690 // AT2G35620 // AT3G29030 // AT5G14380 // AT2G13680 // AT5G28470 // AT1G20190 // AT3G12160 // AT3G12690 // AT3G01700 // AT4G38400 // AT1G79860 // AT1G75780 // AT3G57670 // AT2G25600 // AT1G79250 // AT4G34940 // AT5G28680 // AT2G33460 // AT2G40…
GO:0071669	Biological Process	plant-type cell wall organization or biogenesis	28110	151	1287	22	7.4e-06	4.5e-05	// AT4G38190 // AT5G09870 // AT1G14420 // AT3G60570 // AT5G44030 // AT5G47820 // AT2G35620 // AT3G29030 // AT3G57510 // AT2G38080 // AT1G43790 // AT4G38400 // AT2G33100 // AT1G20190 // AT2G33460 // AT2G40610 // AT5G67210 // AT2G41210 // AT3G56960 // AT2G37090 // AT5G39310 // AT5G17420
GO:0022857	Molecular Function	transmembrane transporter activity	28110	984	1287	79	3.5e-06	4.7e-05	// AT1G50310 // AT3G08040 // AT4G30940 // AT5G25430 // AT1G08135 // AT5G61520 // AT3G28860 // AT3G47440 // AT5G23270 // AT2G29940 // AT1G64200 // AT5G50800 // AT2G13620 // AT1G79400 // AT2G47160 // AT3G17630 // AT1G78560 // AT4G25010 // AT5G14870 // AT4G21680 // AT3G51490 // AT1G80660 // AT5G23810 // AT3G60330 // AT5G37060 // AT2G25600 // AT1G80050 // AT4G18790 // AT3G29070 // AT2G25810 // AT2G17…
GO:0043547	Biological Process	positive regulation of GTPase activity	28110	3	1287	5	8e-06	4.8e-05	// AT4G05330 // AT5G54780 // AT4G24580 // AT2G35210 // AT4G32630
GO:0008643	Biological Process	carbohydrate transport	28110	39	1287	11	8.4e-06	4.9e-05	// AT5G61520 // AT3G05960 // AT1G75220 // AT1G21870 // AT5G50800 // AT1G50310 // AT1G71880 // AT1G79360 // AT4G25010 // AT5G23270 // AT3G51490
GO:0006464	Biological Process	protein modification process	28110	1788	1287	123	1.1e-05	6.3e-05	// AT5G62310 // AT2G07040 // AT1G64300 // AT1G03050 // AT2G01150 // AT4G34440 // AT3G04690 // AT1G09600 // AT3G13065 // AT1G78940 // AT3G24715 // AT1G16760 // AT1G50990 // AT3G23610 // AT3G20190 // AT1G61860 // AT3G60220 // AT1G04700 // AT1G36340 // AT5G19110 // AT1G07850 // AT5G12000 // AT3G59830 // AT3G55050 // AT3G04910 // AT2G36630 // AT5G61640 // AT1G24330 // AT4G15650 // AT3G18750 // AT4G32…
GO:0016324	Cellular Component	apical plasma membrane	28110	14	1287	8	2.4e-06	7.1e-05	// AT3G04690 // AT5G28680 // AT2G33460 // AT2G20430 // AT5G35390 // AT2G41210 // AT3G56960 // AT5G14870
GO:0015914	Biological Process	phospholipid transport	28110	13	1287	7	1.4e-05	8.2e-05	// AT1G19650 // AT1G54280 // AT4G39180 // AT4G36490 // AT1G68710 // AT3G13900 // AT2G21540
GO:0032504	Biological Process	multicellular organism reproduction	28110	101	1287	17	1.5e-05	8.7e-05	// AT3G03900 // AT3G47440 // AT1G24520 // AT3G04620 // AT1G19300 // AT4G39940 // AT3G50310 // AT1G48130 // AT2G29090 // AT3G62230 // AT5G67520 // AT1G72520 // AT3G57510 // AT1G19890 // AT4G35560 // AT4G35700 // AT1G68610
GO:0015075	Molecular Function	ion transmembrane transporter activity	28110	558	1287	51	8.4e-06	0.00011	// AT4G30940 // AT5G25430 // AT1G08135 // AT5G61520 // AT5G23270 // AT1G64200 // AT2G13620 // AT1G79400 // AT2G47160 // AT3G17630 // AT5G14870 // AT5G01690 // AT3G51490 // AT1G80660 // AT3G60330 // AT5G37060 // AT1G78560 // AT1G80050 // AT4G18790 // AT2G17500 // AT5G15100 // AT4G21680 // AT1G16380 // AT1G79360 // AT1G68710 // AT1G10970 // AT1G50310 // AT3G22910 // AT2G19110 // AT5G19600 // AT4G30…
GO:0048235	Biological Process	pollen sperm cell differentiation	28110	28	1287	9	2.4e-05	0.00013	// AT1G24520 // AT3G04620 // AT3G50310 // AT3G47440 // AT3G62230 // AT1G19890 // AT4G35560 // AT4G35700 // AT1G68610
GO:0040007	Biological Process	growth	28110	400	1287	39	2.6e-05	0.00014	// AT1G33240 // AT3G60570 // AT5G62310 // AT1G29400 // AT2G07040 // AT5G05690 // AT5G14870 // AT5G19360 // AT1G61290 // AT5G12180 // AT3G04690 // AT2G35620 // AT3G29030 // AT5G14380 // AT2G13680 // AT5G09970 // AT1G20190 // AT2G33880 // AT3G12160 // AT3G12690 // AT3G01700 // AT5G28470 // AT4G38400 // AT1G79860 // AT4G15200 // AT1G75780 // AT3G16570 // AT3G57670 // AT2G25600 // AT1G79250 // AT4G34…
GO:0051345	Biological Process	positive regulation of hydrolase activity	28110	5	1287	5	3.3e-05	0.00018	// AT4G05330 // AT5G54780 // AT4G24580 // AT2G35210 // AT4G32630
GO:0048609	Biological Process	reproductive process in a multicellular organism	28110	97	1287	16	3.4e-05	0.00018	// AT3G03900 // AT1G24520 // AT3G04620 // AT3G50310 // AT4G39940 // AT3G47440 // AT1G48130 // AT2G29090 // AT3G62230 // AT5G67520 // AT1G72520 // AT3G57510 // AT1G19890 // AT4G35560 // AT4G35700 // AT1G68610
GO:0009505	Cellular Component	plant-type cell wall	28110	269	1287	31	9.5e-06	0.00021	// AT1G01300 // AT4G15980 // AT4G19410 // AT3G43270 // AT1G74010 // AT2G26450 // AT1G21670 // AT5G11420 // AT5G19730 // AT4G22010 // AT3G16240 // AT5G07430 // AT2G42800 // AT3G07320 // AT1G11580 // AT3G62020 // AT1G12240 // AT3G62170 // AT4G33230 // AT3G07830 // AT4G32460 // AT1G05310 // AT5G07420 // AT4G31140 // AT5G21100 // AT5G27870 // AT3G06830 // AT1G23200 // AT5G07030 // AT1G74000 // AT3G49…
GO:0055046	Biological Process	microgametogenesis	28110	40	1287	10	5.2e-05	0.00028	// AT1G24520 // AT3G04620 // AT3G50310 // AT3G47440 // AT5G05850 // AT3G62230 // AT1G19890 // AT4G35560 // AT4G35700 // AT1G68610
GO:0043687	Biological Process	post-translational protein modification	28110	1290	1287	91	6.9e-05	0.00037	// AT5G62310 // AT2G07040 // AT1G64300 // AT2G01150 // AT4G34440 // AT3G04690 // AT1G09600 // AT3G13065 // AT1G78940 // AT3G24715 // AT1G16760 // AT1G50990 // AT3G23610 // AT1G61860 // AT3G60220 // AT1G04700 // AT1G36340 // AT3G59830 // AT3G55050 // AT3G04910 // AT1G24330 // AT3G20190 // AT3G18750 // AT4G32830 // AT4G10010 // AT2G31500 // AT4G38230 // AT1G72460 // AT1G03920 // AT1G06840 // AT5G19…
GO:0016773	Molecular Function	phosphotransferase activity, alcohol group as acceptor	28110	1040	1287	78	3.6e-05	0.00038	// AT1G76370 // AT3G18750 // AT2G16750 // AT4G38230 // AT1G72460 // AT4G39940 // AT3G44200 // AT3G09780 // AT2G25790 // AT4G32830 // AT2G07040 // AT5G18910 // AT1G11410 // AT1G64300 // AT3G42880 // AT1G10620 // AT1G06840 // AT5G24240 // AT1G78980 // AT5G19360 // AT2G41970 // AT4G34440 // AT3G04690 // AT4G18640 // AT5G67200 // AT5G35390 // AT4G33770 // AT1G61860 // AT3G50310 // AT2G07180 // AT1G09…
GO:0004553	Molecular Function	hydrolase activity, hydrolyzing O-glycosyl compounds	28110	405	1287	39	3.3e-05	0.00038	// AT4G23820 // AT5G64790 // AT1G70500 // AT2G16730 // AT5G20390 // AT3G62710 // AT3G07820 // AT4G35670 // AT1G02790 // AT5G65730 // AT2G36190 // AT1G23760 // AT3G15800 // AT3G57510 // AT4G34860 // AT3G21960 // AT3G43860 // AT3G53080 // AT3G26140 // AT2G43860 // AT3G07320 // AT3G44070 // AT5G01075 // AT4G15210 // AT1G12240 // AT5G48140 // AT5G01930 // AT3G07830 // AT3G52600 // AT4G26830 // AT2G23…
GO:0004672	Molecular Function	protein kinase activity	28110	887	1287	69	3.6e-05	0.00038	// AT2G16750 // AT4G38230 // AT1G72460 // AT3G44200 // AT3G09780 // AT2G25790 // AT4G32830 // AT2G07040 // AT5G18910 // AT1G11410 // AT1G64300 // AT3G42880 // AT1G10620 // AT1G06840 // AT1G78980 // AT5G19360 // AT2G41970 // AT4G34440 // AT3G04690 // AT4G18640 // AT5G67200 // AT5G35390 // AT1G79640 // AT1G61860 // AT2G07180 // AT1G09600 // AT3G02810 // AT2G43230 // AT3G18810 // AT3G13065 // AT3G24…
GO:0009719	Biological Process	response to endogenous stimulus	28110	1065	1287	78	7.5e-05	0.00039	// AT5G15230 // AT5G07010 // AT3G22650 // AT3G45140 // AT5G65310 // AT1G32640 // AT3G01220 // AT5G05440 // AT5G59845 // AT1G29395 // AT1G15360 // AT1G70700 // AT1G29440 // AT2G37630 // AT2G44840 // AT5G13350 // AT5G20810 // AT3G57040 // AT1G29460 // AT3G01530 // AT3G43120 // AT3G08040 // AT1G18150 // AT1G21140 // AT1G74950 // AT5G42650 // AT2G33880 // AT2G27050 // AT1G75590 // AT2G38310 // AT1G61…
GO:0032502	Biological Process	developmental process	28110	2283	1287	145	7.5e-05	0.00039	// AT1G33240 // AT5G04470 // AT1G65620 // AT2G46590 // AT5G62310 // AT4G15200 // AT2G34830 // AT2G07040 // AT5G56750 // AT3G01530 // AT3G04690 // AT2G32010 // AT2G35210 // AT1G52240 // AT1G13290 // AT1G59640 // AT1G69440 // AT3G01140 // AT1G66470 // AT1G19180 // AT1G14760 // AT3G12160 // AT2G29090 // AT1G26310 // AT4G38400 // AT1G62360 // AT3G62230 // AT3G27810 // AT2G25600 // AT2G39830 // AT1G58…
GO:0016788	Molecular Function	hydrolase activity, acting on ester bonds	28110	995	1287	75	4.4e-05	0.00044	// AT3G11210 // AT2G03980 // AT1G75880 // AT4G15980 // AT4G19410 // AT5G20740 // AT1G63210 // AT2G42990 // AT5G58170 // AT3G09560 // AT1G04290 // AT3G05180 // AT3G43270 // AT3G18220 // AT5G66080 // AT2G47340 // AT4G02250 // AT2G26450 // AT3G19310 // AT1G70720 // AT5G46940 // AT5G33370 // AT3G09930 // AT3G62180 // AT5G39400 // AT5G24940 // AT4G00080 // AT5G48950 // AT5G50030 // AT5G19730 // AT2G04…
GO:0015291	Molecular Function	secondary active transmembrane transporter activity	28110	282	1287	30	5.1e-05	0.00048	// AT3G08040 // AT5G25430 // AT1G08135 // AT5G61520 // AT5G23270 // AT2G13620 // AT1G79400 // AT3G17630 // AT2G47160 // AT5G01690 // AT3G51490 // AT5G37060 // AT2G17500 // AT5G15100 // AT1G50310 // AT1G16380 // AT1G79360 // AT4G39030 // AT5G47560 // AT5G58460 // AT1G71880 // AT1G06970 // AT1G78560 // AT3G51895 // AT3G52080 // AT3G05960 // AT5G13750 // AT1G75220 // AT4G00350 // AT1G15460
GO:0080086	Biological Process	stamen filament development	28110	7	1287	5	9.8e-05	0.0005	// AT5G40350 // AT3G01530 // AT3G27810 // AT3G15540 // AT1G72520
GO:0015300	Molecular Function	solute:solute antiporter activity	28110	80	1287	14	5.8e-05	0.00052	// AT5G25430 // AT3G52080 // AT5G13750 // AT5G58460 // AT5G37060 // AT2G13620 // AT1G79400 // AT1G06970 // AT2G47160 // AT1G16380 // AT3G17630 // AT1G15460 // AT5G01690 // AT1G08135
GO:0009664	Biological Process	plant-type cell wall organization	28110	85	1287	14	0.0001	0.00053	// AT2G33460 // AT2G35620 // AT3G60570 // AT1G20190 // AT4G38400 // AT1G14420 // AT2G40610 // AT5G47820 // AT3G29030 // AT2G41210 // AT3G56960 // AT3G57510 // AT5G39310 // AT5G17420
GO:0006833	Biological Process	water transport	28110	13	1287	6	0.00012	0.00058	// AT1G17810 // AT3G16240 // AT3G47440 // AT2G25810 // AT1G73190 // AT4G01470
GO:0042044	Biological Process	fluid transport	28110	13	1287	6	0.00012	0.00058	// AT1G17810 // AT3G16240 // AT3G47440 // AT2G25810 // AT1G73190 // AT4G01470
GO:0031224	Cellular Component	intrinsic to membrane	28110	807	1287	64	4.1e-05	0.00071	// AT5G64790 // AT4G30940 // AT1G08135 // AT5G61520 // AT4G16140 // AT2G17730 // AT4G08670 // AT1G57550 // AT5G40730 // AT1G70170 // AT5G50800 // AT1G11000 // AT2G29660 // AT4G25010 // AT5G14150 // AT1G62280 // AT1G24520 // AT2G38905 // AT2G20700 // AT5G37060 // AT1G17810 // AT1G08500 // AT1G55260 // AT3G02210 // AT5G19600 // AT5G14380 // AT3G57690 // AT3G15800 // AT1G50310 // AT3G28860 // AT2G25…
GO:0016301	Molecular Function	kinase activity	28110	1338	1287	93	9.5e-05	0.00077	// AT5G62310 // AT2G07040 // AT1G64300 // AT4G34440 // AT3G04690 // AT4G33770 // AT1G09600 // AT3G13065 // AT1G78940 // AT3G24715 // AT3G03900 // AT1G50990 // AT1G61860 // AT1G04700 // AT5G67520 // AT3G59830 // AT3G04910 // AT3G20190 // AT5G57690 // AT3G18750 // AT4G32830 // AT4G10010 // AT2G31500 // AT3G42850 // AT4G38230 // AT1G72460 // AT4G39940 // AT1G03920 // AT1G06840 // AT5G19360 // AT2G41…
GO:0015299	Molecular Function	solute:hydrogen antiporter activity	28110	53	1287	11	9.5e-05	0.00077	// AT3G52080 // AT5G13750 // AT5G58460 // AT5G37060 // AT2G13620 // AT1G79400 // AT1G06970 // AT1G16380 // AT3G17630 // AT5G01690 // AT1G08135
GO:0016798	Molecular Function	hydrolase activity, acting on glycosyl bonds	28110	445	1287	40	0.00011	0.00081	// AT4G23820 // AT5G64790 // AT1G70500 // AT2G16730 // AT5G20390 // AT3G62710 // AT3G07820 // AT4G35670 // AT1G02790 // AT5G65730 // AT2G36190 // AT1G23760 // AT3G15800 // AT3G57510 // AT4G34860 // AT3G21960 // AT3G43860 // AT3G53080 // AT3G26140 // AT2G43860 // AT3G07320 // AT3G44070 // AT5G01075 // AT4G15210 // AT1G12240 // AT5G48140 // AT5G01930 // AT3G07830 // AT3G52600 // AT4G26830 // AT2G23…
GO:0046910	Molecular Function	pectinesterase inhibitor activity	28110	64	1287	12	0.00011	0.00081	// AT3G62180 // AT4G25260 // AT4G00080 // AT5G20740 // AT5G50030 // AT2G47340 // AT4G02250 // AT1G70720 // AT5G46940 // AT2G47050 // AT1G70540 // AT1G23350
GO:0005451	Molecular Function	monovalent cation:hydrogen antiporter activity	28110	45	1287	10	0.00012	0.00086	// AT3G52080 // AT5G37060 // AT5G58460 // AT2G13620 // AT1G79400 // AT1G06970 // AT1G16380 // AT3G17630 // AT5G01690 // AT1G08135
GO:0044255	Biological Process	cellular lipid metabolic process	28110	489	1287	42	0.00018	0.00089	// AT5G48880 // AT1G14290 // AT5G07010 // AT1G01600 // AT1G49430 // AT2G46210 // AT1G15360 // AT2G24210 // AT5G20410 // AT5G44630 // AT5G22500 // AT5G23940 // AT1G49530 // AT1G01460 // AT4G11820 // AT4G15440 // AT1G78960 // AT2G29090 // AT1G61120 // AT2G29980 // AT3G10570 // AT3G28910 // AT4G32980 // AT5G27520 // AT5G16240 // AT5G58560 // AT3G45140 // AT4G26770 // AT3G26790 // AT1G52570 // AT3G25…
GO:0016740	Molecular Function	transferase activity	28110	2770	1287	169	0.00013	0.0009	// AT5G07010 // AT2G36970 // AT5G62310 // AT2G07040 // AT5G54010 // AT1G64300 // AT5G24240 // AT2G23060 // AT2G31750 // AT1G76790 // AT4G34440 // AT3G04690 // AT4G33770 // AT2G28630 // AT1G09600 // AT1G74420 // AT1G78940 // AT3G24715 // AT5G67150 // AT1G16760 // AT1G50990 // AT1G61860 // AT5G20410 // AT1G04700 // AT3G22740 // AT1G10520 // AT3G18810 // AT1G07850 // AT5G67520 // AT3G59830 // AT3G04…
GO:0016758	Molecular Function	transferase activity, transferring hexosyl groups	28110	314	1287	31	0.00014	0.0009	// AT4G38190 // AT5G09870 // AT5G16190 // AT2G15490 // AT5G44030 // AT2G03210 // AT4G24010 // AT4G07960 // AT2G31750 // AT4G26940 // AT1G22380 // AT1G19300 // AT4G23990 // AT2G13680 // AT4G01070 // AT4G16590 // AT1G74420 // AT1G24070 // AT4G15490 // AT5G65730 // AT5G20410 // AT2G33100 // AT3G01620 // AT3G62660 // AT3G28180 // AT3G03690 // AT2G13290 // AT5G20280 // AT2G47180 // AT3G06260 // AT5G17…
GO:0044281	Biological Process	small molecule metabolic process	28110	1623	1287	107	0.00019	0.00095	// AT4G31500 // AT1G64660 // AT2G46210 // AT5G07010 // AT1G78660 // AT1G48470 // AT1G76790 // AT3G60330 // AT4G33770 // AT4G15440 // AT5G03690 // AT2G26910 // AT3G10570 // AT5G58170 // AT5G04180 // AT5G16240 // AT5G24420 // AT3G22740 // AT2G23620 // AT3G08560 // AT3G26790 // AT4G28000 // AT1G13280 // AT2G47180 // AT1G64800 // AT1G72520 // AT5G48880 // AT3G42640 // AT1G49430 // AT1G66860 // AT5G22…
GO:0043085	Biological Process	positive regulation of catalytic activity	28110	39	1287	9	0.00021	0.001	// AT4G05330 // AT5G54780 // AT3G51030 // AT4G24580 // AT5G57690 // AT5G14670 // AT4G32630 // AT1G67810 // AT2G35210
GO:0046483	Biological Process	heterocycle metabolic process	28110	479	1287	41	0.00023	0.0011	// AT4G31500 // AT3G42640 // AT1G32640 // AT1G07410 // AT1G64200 // AT1G78660 // AT5G27000 // AT1G80660 // AT1G75780 // AT3G60330 // AT1G80050 // AT1G06000 // AT2G26910 // AT3G28860 // AT5G13580 // AT2G47770 // AT1G19670 // AT1G68710 // AT2G29940 // AT1G62360 // AT3G22910 // AT4G28000 // AT5G11160 // AT5G60740 // AT1G26210 // AT3G08560 // AT3G62700 // AT2G35820 // AT1G31770 // AT3G13900 // AT3G53…
GO:0044093	Biological Process	positive regulation of molecular function	28110	40	1287	9	0.00024	0.0012	// AT4G05330 // AT5G54780 // AT3G51030 // AT4G24580 // AT5G57690 // AT5G14670 // AT4G32630 // AT1G67810 // AT2G35210
GO:0042546	Biological Process	cell wall biogenesis	28110	95	1287	14	0.00029	0.0014	// AT4G38190 // AT5G09870 // AT1G43790 // AT2G33460 // AT5G44030 // AT2G03210 // AT1G19300 // AT5G67210 // AT5G47820 // AT2G33100 // AT1G74420 // AT2G37090 // AT2G38080 // AT5G17420
GO:0032501	Biological Process	multicellular organismal process	28110	2186	1287	136	0.00029	0.0014	// AT1G33240 // AT5G04470 // AT1G65620 // AT2G46590 // AT4G15200 // AT2G34830 // AT2G07040 // AT3G01530 // AT3G04690 // AT2G32010 // AT2G35210 // AT1G52240 // AT1G13290 // AT1G59640 // AT1G69440 // AT3G01140 // AT1G66470 // AT1G19180 // AT1G14760 // AT3G12160 // AT2G29090 // AT3G03900 // AT1G26310 // AT1G62360 // AT3G62230 // AT3G27810 // AT2G02950 // AT5G67520 // AT2G25600 // AT2G39830 // AT1G58…
GO:0043412	Biological Process	macromolecule modification	28110	1962	1287	124	0.00031	0.0014	// AT5G62310 // AT2G07040 // AT1G64300 // AT1G03050 // AT2G01150 // AT4G34440 // AT3G04690 // AT1G09600 // AT3G13065 // AT1G78940 // AT3G24715 // AT1G16760 // AT1G50990 // AT3G23610 // AT3G20190 // AT1G61860 // AT3G60220 // AT1G04700 // AT1G36340 // AT5G19110 // AT1G07850 // AT5G12000 // AT3G59830 // AT3G55050 // AT3G04910 // AT2G36630 // AT5G61640 // AT1G24330 // AT4G15650 // AT3G18750 // AT4G32…
GO:0070882	Biological Process	cellular cell wall organization or biogenesis	28110	108	1287	15	0.00032	0.0015	// AT4G38190 // AT5G09870 // AT1G43790 // AT2G33460 // AT5G44030 // AT2G03210 // AT1G19300 // AT5G67210 // AT5G47820 // AT2G33100 // AT3G57510 // AT1G74420 // AT2G37090 // AT2G38080 // AT5G17420
GO:0009555	Biological Process	pollen development	28110	228	1287	24	0.00032	0.0015	// AT1G22130 // AT3G04620 // AT3G47440 // AT5G05850 // AT2G34830 // AT5G22500 // AT5G05690 // AT2G03060 // AT2G35210 // AT2G13680 // AT3G28780 // AT1G68610 // AT1G24520 // AT3G50310 // AT5G39400 // AT3G62230 // AT1G19890 // AT4G35700 // AT1G19180 // AT3G21180 // AT3G59530 // AT1G77980 // AT4G35560 // AT1G72520
GO:0008324	Molecular Function	cation transmembrane transporter activity	28110	421	1287	37	0.00028	0.0018	// AT4G30940 // AT1G08135 // AT5G61520 // AT5G23270 // AT1G64200 // AT2G13620 // AT1G79400 // AT3G17630 // AT5G01690 // AT3G51490 // AT1G80660 // AT3G60330 // AT5G37060 // AT1G78560 // AT4G18790 // AT2G17500 // AT5G15100 // AT1G50310 // AT1G16380 // AT1G79360 // AT1G10970 // AT3G22910 // AT2G19110 // AT5G47560 // AT5G58460 // AT3G08560 // AT1G71880 // AT1G06970 // AT2G25600 // AT2G22950 // AT4G22…
GO:0046527	Molecular Function	glucosyltransferase activity	28110	132	1287	17	0.00029	0.0018	// AT4G38190 // AT5G09870 // AT4G23990 // AT4G15490 // AT5G16190 // AT2G15490 // AT5G44030 // AT5G20280 // AT4G24010 // AT2G13680 // AT4G01070 // AT4G16590 // AT2G33100 // AT4G07960 // AT3G28180 // AT5G17420 // AT1G24070
GO:0005083	Molecular Function	small GTPase regulator activity	28110	84	1287	13	0.00031	0.0018	// AT4G05330 // AT5G54780 // AT4G13240 // AT4G24580 // AT2G35210 // AT4G35380 // AT1G79860 // AT4G32630 // AT3G24620 // AT1G12070 // AT5G09550 // AT1G62450 // AT1G52240
GO:0015298	Molecular Function	solute:cation antiporter activity	28110	62	1287	11	0.00032	0.0018	// AT3G52080 // AT5G13750 // AT5G58460 // AT5G37060 // AT2G13620 // AT1G79400 // AT1G06970 // AT1G16380 // AT3G17630 // AT5G01690 // AT1G08135
GO:0042626	Molecular Function	ATPase activity, coupled to transmembrane movement of substances	28110	160	1287	19	0.00034	0.0018	// AT1G80660 // AT3G22910 // AT3G28860 // AT1G54280 // AT3G60330 // AT5G60740 // AT3G21180 // AT2G29940 // AT5G61700 // AT1G68710 // AT1G64200 // AT3G08560 // AT3G62700 // AT5G13580 // AT1G31770 // AT3G13900 // AT3G53510 // AT2G22950 // AT2G26910
GO:0043492	Molecular Function	ATPase activity, coupled to movement of substances	28110	160	1287	19	0.00034	0.0018	// AT1G80660 // AT3G22910 // AT3G28860 // AT1G54280 // AT3G60330 // AT5G60740 // AT3G21180 // AT2G29940 // AT5G61700 // AT1G68710 // AT1G64200 // AT3G08560 // AT3G62700 // AT5G13580 // AT1G31770 // AT3G13900 // AT3G53510 // AT2G22950 // AT2G26910
GO:0009739	Biological Process	response to gibberellin stimulus	28110	123	1287	16	0.0004	0.0018	// AT5G15230 // AT5G59845 // AT4G09460 // AT5G40350 // AT5G14920 // AT5G52660 // AT4G23060 // AT2G37630 // AT1G14920 // AT4G28160 // AT1G66350 // AT3G27810 // AT3G03450 // AT3G01530 // AT3G28910 // AT2G34340
GO:0018409	Biological Process	peptide or protein amino-terminal blocking	28110	431	1287	37	0.00043	0.0018	// AT4G01420 // AT1G66860 // AT5G25880 // AT2G07180 // AT5G55950 // AT3G23930 // AT5G19360 // AT2G24320 // AT5G12180 // AT5G39400 // AT5G36270 // AT1G60010 // AT1G09600 // AT3G49070 // AT5G19110 // AT2G31500 // AT1G50990 // AT1G07850 // AT1G32190 // AT4G15650 // AT3G29770 // AT1G13970 // AT1G08860 // AT5G24270 // AT2G17890 // AT2G36630 // AT4G31020 // AT1G63090 // AT1G03050 // AT2G38910 // AT2G41…
GO:0018377	Biological Process	protein myristoylation	28110	431	1287	37	0.00043	0.0018	// AT4G01420 // AT1G66860 // AT5G25880 // AT2G07180 // AT5G55950 // AT3G23930 // AT5G19360 // AT2G24320 // AT5G12180 // AT5G39400 // AT5G36270 // AT1G60010 // AT1G09600 // AT3G49070 // AT5G19110 // AT2G31500 // AT1G50990 // AT1G07850 // AT1G32190 // AT4G15650 // AT3G29770 // AT1G13970 // AT1G08860 // AT5G24270 // AT2G17890 // AT2G36630 // AT4G31020 // AT1G63090 // AT1G03050 // AT2G38910 // AT2G41…
GO:0006499	Biological Process	N-terminal protein myristoylation	28110	431	1287	37	0.00043	0.0018	// AT4G01420 // AT1G66860 // AT5G25880 // AT2G07180 // AT5G55950 // AT3G23930 // AT5G19360 // AT2G24320 // AT5G12180 // AT5G39400 // AT5G36270 // AT1G60010 // AT1G09600 // AT3G49070 // AT5G19110 // AT2G31500 // AT1G50990 // AT1G07850 // AT1G32190 // AT4G15650 // AT3G29770 // AT1G13970 // AT1G08860 // AT5G24270 // AT2G17890 // AT2G36630 // AT4G31020 // AT1G63090 // AT1G03050 // AT2G38910 // AT2G41…
GO:0006498	Biological Process	N-terminal protein lipidation	28110	431	1287	37	0.00043	0.0018	// AT4G01420 // AT1G66860 // AT5G25880 // AT2G07180 // AT5G55950 // AT3G23930 // AT5G19360 // AT2G24320 // AT5G12180 // AT5G39400 // AT5G36270 // AT1G60010 // AT1G09600 // AT3G49070 // AT5G19110 // AT2G31500 // AT1G50990 // AT1G07850 // AT1G32190 // AT4G15650 // AT3G29770 // AT1G13970 // AT1G08860 // AT5G24270 // AT2G17890 // AT2G36630 // AT4G31020 // AT1G63090 // AT1G03050 // AT2G38910 // AT2G41…
GO:0018319	Biological Process	protein amino acid myristoylation	28110	431	1287	37	0.00043	0.0018	// AT4G01420 // AT1G66860 // AT5G25880 // AT2G07180 // AT5G55950 // AT3G23930 // AT5G19360 // AT2G24320 // AT5G12180 // AT5G39400 // AT5G36270 // AT1G60010 // AT1G09600 // AT3G49070 // AT5G19110 // AT2G31500 // AT1G50990 // AT1G07850 // AT1G32190 // AT4G15650 // AT3G29770 // AT1G13970 // AT1G08860 // AT5G24270 // AT2G17890 // AT2G36630 // AT4G31020 // AT1G63090 // AT1G03050 // AT2G38910 // AT2G41…
GO:0016835	Molecular Function	carbon-oxygen lyase activity	28110	123	1287	16	0.0004	0.002	// AT3G52720 // AT1G53500 // AT1G08065 // AT5G42650 // AT3G01270 // AT5G04180 // AT3G07010 // AT1G14420 // AT2G02720 // AT5G48900 // AT5G15110 // AT1G61120 // AT3G25810 // AT2G24210 // AT4G13210 // AT1G61680
GO:0015662	Molecular Function	ATPase activity, coupled to transmembrane movement of ions, phosphorylative mechanism	28110	43	1287	9	0.00039	0.002	// AT1G80660 // AT3G22910 // AT1G54280 // AT3G60330 // AT3G21180 // AT3G08560 // AT1G68710 // AT3G13900 // AT2G22950
GO:0016820	Molecular Function	hydrolase activity, acting on acid anhydrides, catalyzing transmembrane movement of substances	28110	162	1287	19	0.00039	0.002	// AT1G80660 // AT3G22910 // AT3G28860 // AT1G54280 // AT3G60330 // AT5G60740 // AT3G21180 // AT2G29940 // AT5G61700 // AT1G68710 // AT1G64200 // AT3G08560 // AT3G62700 // AT5G13580 // AT1G31770 // AT3G13900 // AT3G53510 // AT2G22950 // AT2G26910
GO:0048856	Biological Process	anatomical structure development	28110	1723	1287	110	0.00048	0.002	// AT1G33240 // AT5G04470 // AT1G65620 // AT5G62310 // AT4G15200 // AT2G34830 // AT2G07040 // AT3G01530 // AT3G04690 // AT2G35210 // AT1G52240 // AT1G13290 // AT1G59640 // AT1G62360 // AT3G01140 // AT1G66470 // AT1G19180 // AT3G12160 // AT2G29090 // AT1G26310 // AT4G38400 // AT3G27810 // AT2G25600 // AT2G39830 // AT1G58210 // AT1G20190 // AT3G15540 // AT2G20430 // AT3G10560 // AT1G72520 // AT3G28…
GO:0042157	Biological Process	lipoprotein metabolic process	28110	450	1287	38	0.00048	0.002	// AT4G01420 // AT5G14670 // AT1G66860 // AT5G25880 // AT2G07180 // AT5G55950 // AT3G23930 // AT5G19360 // AT2G24320 // AT5G12180 // AT5G39400 // AT5G36270 // AT1G60010 // AT1G09600 // AT3G49070 // AT5G19110 // AT2G31500 // AT1G50990 // AT1G07850 // AT1G32190 // AT4G15650 // AT3G29770 // AT1G13970 // AT1G08860 // AT5G24270 // AT2G17890 // AT2G36630 // AT4G31020 // AT1G63090 // AT1G03050 // AT2G38…
GO:0042158	Biological Process	lipoprotein biosynthetic process	28110	450	1287	38	0.00048	0.002	// AT4G01420 // AT5G14670 // AT1G66860 // AT5G25880 // AT2G07180 // AT5G55950 // AT3G23930 // AT5G19360 // AT2G24320 // AT5G12180 // AT5G39400 // AT5G36270 // AT1G60010 // AT1G09600 // AT3G49070 // AT5G19110 // AT2G31500 // AT1G50990 // AT1G07850 // AT1G32190 // AT4G15650 // AT3G29770 // AT1G13970 // AT1G08860 // AT5G24270 // AT2G17890 // AT2G36630 // AT4G31020 // AT1G63090 // AT1G03050 // AT2G38…
GO:0006497	Biological Process	protein amino acid lipidation	28110	450	1287	38	0.00048	0.002	// AT4G01420 // AT5G14670 // AT1G66860 // AT5G25880 // AT2G07180 // AT5G55950 // AT3G23930 // AT5G19360 // AT2G24320 // AT5G12180 // AT5G39400 // AT5G36270 // AT1G60010 // AT1G09600 // AT3G49070 // AT5G19110 // AT2G31500 // AT1G50990 // AT1G07850 // AT1G32190 // AT4G15650 // AT3G29770 // AT1G13970 // AT1G08860 // AT5G24270 // AT2G17890 // AT2G36630 // AT4G31020 // AT1G63090 // AT1G03050 // AT2G38…
GO:0016772	Molecular Function	transferase activity, transferring phosphorus-containing groups	28110	1550	1287	101	0.00043	0.0021	// AT5G62310 // AT2G07040 // AT1G64300 // AT5G24240 // AT4G34440 // AT3G04690 // AT4G33770 // AT1G09600 // AT3G13065 // AT1G78940 // AT3G24715 // AT3G03900 // AT1G50990 // AT1G61860 // AT1G04700 // AT1G10520 // AT5G67520 // AT3G59830 // AT3G04910 // AT3G20190 // AT3G55590 // AT5G57690 // AT3G18750 // AT4G32830 // AT4G10010 // AT2G31500 // AT3G42850 // AT4G38230 // AT3G06560 // AT4G39940 // AT1G03…
GO:0030570	Molecular Function	pectate lyase activity	28110	26	1287	7	0.00048	0.0021	// AT4G13210 // AT3G01270 // AT1G14420 // AT3G07010 // AT2G02720 // AT5G48900 // AT5G15110
GO:0015385	Molecular Function	sodium:hydrogen antiporter activity	28110	35	1287	8	0.00049	0.0021	// AT5G37060 // AT5G58460 // AT2G13620 // AT1G79400 // AT1G06970 // AT1G16380 // AT3G17630 // AT5G01690
GO:0005516	Molecular Function	calmodulin binding	28110	179	1287	20	0.00049	0.0021	// AT3G22910 // AT3G59260 // AT3G16490 // AT1G18150 // AT3G23610 // AT5G14870 // AT5G07240 // AT4G30560 // AT3G21180 // AT4G23060 // AT5G13460 // AT1G11000 // AT2G26410 // AT5G20810 // AT1G42560 // AT4G14750 // AT2G33670 // AT3G43120 // AT2G22950 // AT5G62070
GO:0016837	Molecular Function	carbon-oxygen lyase activity, acting on polysaccharides	28110	26	1287	7	0.00048	0.0021	// AT4G13210 // AT3G01270 // AT1G14420 // AT3G07010 // AT2G02720 // AT5G48900 // AT5G15110
GO:0031365	Biological Process	N-terminal protein amino acid modification	28110	436	1287	37	0.00052	0.0021	// AT4G01420 // AT1G66860 // AT5G25880 // AT2G07180 // AT5G55950 // AT3G23930 // AT5G19360 // AT2G24320 // AT5G12180 // AT5G39400 // AT5G36270 // AT1G60010 // AT1G09600 // AT3G49070 // AT5G19110 // AT2G31500 // AT1G50990 // AT1G07850 // AT1G32190 // AT4G15650 // AT3G29770 // AT1G13970 // AT1G08860 // AT5G24270 // AT2G17890 // AT2G36630 // AT4G31020 // AT1G63090 // AT1G03050 // AT2G38910 // AT2G41…
GO:0016757	Molecular Function	transferase activity, transferring glycosyl groups	28110	487	1287	40	0.00057	0.0024	// AT4G38190 // AT5G09870 // AT5G16190 // AT2G15490 // AT2G36970 // AT5G44030 // AT2G03210 // AT4G24010 // AT5G54010 // AT1G32900 // AT4G07960 // AT2G31750 // AT4G26940 // AT1G22380 // AT1G80050 // AT1G06000 // AT1G19300 // AT4G23990 // AT2G13680 // AT4G01070 // AT4G16590 // AT1G74420 // AT1G24070 // AT4G15490 // AT5G11160 // AT5G65730 // AT5G20410 // AT1G07850 // AT1G51210 // AT2G33100 // AT3G01…
GO:0051704	Biological Process	multi-organism process	28110	880	1287	63	0.00062	0.0025	// AT4G38190 // AT4G31500 // AT2G27050 // AT4G09950 // AT2G15490 // AT1G49430 // AT4G15200 // AT4G37990 // AT2G07040 // AT5G20230 // AT2G24210 // AT1G11410 // AT3G12160 // AT5G14870 // AT5G19360 // AT1G61290 // AT5G12180 // AT3G04690 // AT4G24580 // AT5G42650 // AT3G58350 // AT5G14380 // AT2G13680 // AT1G61120 // AT5G16000 // AT1G71880 // AT1G44350 // AT1G19180 // AT4G39030 // AT3G28910 // AT2G40…
GO:0048438	Biological Process	floral whorl development	28110	143	1287	17	0.00068	0.0027	// AT4G24670 // AT3G28860 // AT5G40350 // AT1G65620 // AT5G58560 // AT4G18960 // AT3G15540 // AT3G15170 // AT3G27810 // AT1G59640 // AT1G62360 // AT3G01530 // AT3G57510 // AT3G57670 // AT5G05690 // AT5G42630 // AT1G72520
GO:0043543	Biological Process	protein amino acid acylation	28110	445	1287	37	0.00074	0.003	// AT4G01420 // AT1G66860 // AT5G25880 // AT2G07180 // AT5G55950 // AT3G23930 // AT5G19360 // AT2G24320 // AT5G12180 // AT5G39400 // AT5G36270 // AT1G60010 // AT1G09600 // AT3G49070 // AT5G19110 // AT2G31500 // AT1G50990 // AT1G07850 // AT1G32190 // AT4G15650 // AT3G29770 // AT1G13970 // AT1G08860 // AT5G24270 // AT2G17890 // AT2G36630 // AT4G31020 // AT1G63090 // AT1G03050 // AT2G38910 // AT2G41…
GO:0007275	Biological Process	multicellular organismal development	28110	2108	1287	129	0.00077	0.0031	// AT1G33240 // AT5G04470 // AT1G65620 // AT2G46590 // AT4G15200 // AT2G34830 // AT2G07040 // AT3G01530 // AT3G04690 // AT2G32010 // AT2G35210 // AT1G52240 // AT1G13290 // AT1G59640 // AT1G62360 // AT3G01140 // AT1G66470 // AT1G19180 // AT1G14760 // AT3G12160 // AT2G29090 // AT1G26310 // AT2G34870 // AT3G62230 // AT3G27810 // AT2G25600 // AT2G39830 // AT1G58210 // AT3G15540 // AT2G20430 // AT4G35…
GO:0009827	Biological Process	plant-type cell wall modification	28110	48	1287	9	0.00078	0.0031	// AT3G60570 // AT1G20190 // AT4G38400 // AT2G40610 // AT3G29030 // AT2G41210 // AT3G56960 // AT3G57510 // AT5G39310
GO:0015491	Molecular Function	cation:cation antiporter activity	28110	59	1287	10	0.00081	0.0032	// AT3G52080 // AT5G37060 // AT5G58460 // AT2G13620 // AT1G79400 // AT1G06970 // AT1G16380 // AT3G17630 // AT5G01690 // AT1G08135
GO:0042625	Molecular Function	ATPase activity, coupled to transmembrane movement of ions	28110	59	1287	10	0.00081	0.0032	// AT1G80660 // AT3G22910 // AT1G54280 // AT3G60330 // AT3G21180 // AT1G64200 // AT3G08560 // AT1G68710 // AT3G13900 // AT2G22950
GO:0030695	Molecular Function	GTPase regulator activity	28110	94	1287	13	0.00081	0.0032	// AT4G05330 // AT5G54780 // AT4G13240 // AT4G24580 // AT2G35210 // AT4G35380 // AT1G79860 // AT4G32630 // AT3G24620 // AT1G12070 // AT5G09550 // AT1G62450 // AT1G52240
GO:0015297	Molecular Function	antiporter activity	28110	146	1287	17	0.00083	0.0032	// AT5G37060 // AT3G08040 // AT5G25430 // AT3G52080 // AT5G13750 // AT1G15460 // AT5G58460 // AT4G00350 // AT2G13620 // AT1G79400 // AT1G06970 // AT2G47160 // AT1G16380 // AT3G17630 // AT4G39030 // AT5G01690 // AT1G08135
GO:0004650	Molecular Function	polygalacturonase activity	28110	71	1287	11	0.00088	0.0033	// AT2G43860 // AT1G70500 // AT1G02790 // AT1G23760 // AT4G23820 // AT5G48140 // AT3G57510 // AT3G07820 // AT3G07830 // AT2G23900 // AT4G35670
GO:0015629	Cellular Component	actin cytoskeleton	28110	50	1287	10	0.00026	0.0037	// AT5G52360 // AT2G19770 // AT4G29340 // AT1G01780 // AT3G61230 // AT1G04600 // AT1G54560 // AT2G45800 // AT4G25590 // AT1G08730
GO:0030029	Biological Process	actin filament-based process	28110	96	1287	13	0.00097	0.0038	// AT1G04600 // AT2G19770 // AT3G12110 // AT1G01780 // AT4G29340 // AT3G61230 // AT4G15200 // AT1G54560 // AT2G45800 // AT5G59370 // AT4G34970 // AT1G08730 // AT4G34940
GO:0060589	Molecular Function	nucleoside-triphosphatase regulator activity	28110	97	1287	13	0.0011	0.0039	// AT4G05330 // AT5G54780 // AT4G13240 // AT4G24580 // AT2G35210 // AT4G35380 // AT1G79860 // AT4G32630 // AT3G24620 // AT1G12070 // AT5G09550 // AT1G62450 // AT1G52240
GO:0030312	Cellular Component	external encapsulating structure	28110	607	1287	48	0.00038	0.0041	// AT1G01300 // AT4G15980 // AT4G19410 // AT3G07830 // AT3G43270 // AT5G03620 // AT1G74010 // AT2G26450 // AT2G34790 // AT5G42630 // AT1G21670 // AT5G11420 // AT3G20820 // AT5G65730 // AT2G36190 // AT3G14240 // AT2G42800 // AT5G19730 // AT4G22010 // AT4G38770 // AT1G66210 // AT3G16240 // AT5G07430 // AT5G59120 // AT3G07320 // AT1G11580 // AT3G14310 // AT3G62020 // AT1G12240 // AT3G62170 // AT4G33…
GO:0005618	Cellular Component	cell wall	28110	604	1287	48	0.00034	0.0041	// AT1G01300 // AT4G15980 // AT4G19410 // AT3G07830 // AT3G43270 // AT5G03620 // AT1G74010 // AT2G26450 // AT2G34790 // AT5G42630 // AT1G21670 // AT5G11420 // AT3G20820 // AT5G65730 // AT2G36190 // AT3G14240 // AT2G42800 // AT5G19730 // AT4G22010 // AT4G38770 // AT1G66210 // AT3G16240 // AT5G07430 // AT5G59120 // AT3G07320 // AT1G11580 // AT3G14310 // AT3G62020 // AT1G12240 // AT3G62170 // AT4G33…
GO:0005509	Molecular Function	calcium ion binding	28110	209	1287	21	0.0013	0.0046	// AT4G01420 // AT4G20780 // AT3G03430 // AT4G38230 // AT2G38910 // AT5G24270 // AT1G52410 // AT2G38760 // AT2G41860 // AT4G37230 // AT4G03290 // AT2G17890 // AT4G27790 // AT1G18530 // AT5G54130 // AT5G17480 // AT1G76640 // AT5G60010 // AT1G73630 // AT2G31500 // AT5G19360
GO:0009867	Biological Process	jasmonic acid mediated signaling pathway	28110	41	1287	8	0.0012	0.0046	// AT1G32640 // AT5G40350 // AT1G14920 // AT1G66350 // AT3G27810 // AT3G03450 // AT3G01530 // AT1G19180
GO:0071395	Biological Process	cellular response to jasmonic acid stimulus	28110	41	1287	8	0.0012	0.0046	// AT1G32640 // AT5G40350 // AT1G14920 // AT1G66350 // AT3G27810 // AT3G03450 // AT3G01530 // AT1G19180
GO:0009846	Biological Process	pollen germination	28110	41	1287	8	0.0012	0.0046	// AT4G38190 // AT4G26440 // AT4G24580 // AT2G33100 // AT2G13680 // AT3G56960 // AT1G71880 // AT2G41210
GO:0006631	Biological Process	fatty acid metabolic process	28110	209	1287	21	0.0013	0.0048	// AT5G48880 // AT5G07010 // AT1G63710 // AT1G15360 // AT5G42650 // AT5G27520 // AT5G16240 // AT1G49430 // AT2G46210 // AT4G15440 // AT3G45140 // AT5G20410 // AT1G13280 // AT1G01600 // AT3G28910 // AT5G23940 // AT2G29980 // AT3G25780 // AT5G22500 // AT3G10570 // AT1G72520
GO:0006820	Biological Process	anion transport	28110	87	1287	12	0.0013	0.0049	// AT3G08040 // AT5G25430 // AT5G19600 // AT4G18790 // AT1G21870 // AT5G47560 // AT3G51895 // AT5G49890 // AT2G47160 // AT1G15460 // AT4G21680 // AT1G68740
GO:0009832	Biological Process	plant-type cell wall biogenesis	28110	75	1287	11	0.0013	0.0049	// AT4G38190 // AT5G09870 // AT1G43790 // AT2G33460 // AT5G44030 // AT5G67210 // AT5G47820 // AT2G33100 // AT2G37090 // AT2G38080 // AT5G17420
GO:0003006	Biological Process	reproductive developmental process	28110	1000	1287	68	0.0014	0.005	// AT3G28860 // AT2G34790 // AT1G65620 // AT4G15200 // AT3G57130 // AT2G34830 // AT2G07040 // AT3G01530 // AT5G05690 // AT2G01520 // AT5G14870 // AT5G42630 // AT5G19360 // AT1G53500 // AT5G12180 // AT3G04690 // AT2G35210 // AT3G26790 // AT3G57390 // AT4G13230 // AT4G24660 // AT1G26310 // AT5G14380 // AT1G59640 // AT1G62360 // AT5G23940 // AT4G18960 // AT3G57510 // AT1G48130 // AT1G69780 // AT1G19…
GO:0050794	Biological Process	regulation of cellular process	28110	3081	1287	177	0.0014	0.0051	// AT5G62880 // AT5G04470 // AT3G10470 // AT4G30940 // AT2G21880 // AT5G15230 // AT2G46590 // AT1G30650 // AT4G37790 // AT2G34830 // AT2G37630 // AT1G76880 // AT3G05990 // AT3G01530 // AT1G74930 // AT2G42300 // AT5G65310 // AT5G42750 // AT2G40620 // AT4G24580 // AT3G46130 // AT1G13290 // AT1G59640 // AT1G62360 // AT3G01140 // AT1G66470 // AT1G26590 // AT1G19180 // AT1G14760 // AT3G12160 // AT5G54…
GO:0008610	Biological Process	lipid biosynthetic process	28110	382	1287	32	0.0015	0.0053	// AT1G14290 // AT1G49430 // AT2G46210 // AT1G15360 // AT2G24210 // AT5G20410 // AT5G44630 // AT5G05690 // AT5G42750 // AT5G23940 // AT5G42650 // AT4G11820 // AT1G78960 // AT1G61120 // AT2G29980 // AT3G10570 // AT3G28910 // AT4G32980 // AT5G16240 // AT5G58560 // AT3G45140 // AT4G26770 // AT3G25780 // AT1G49530 // AT4G39180 // AT3G01380 // AT1G13280 // AT3G26790 // AT1G67080 // AT3G25810 // AT1G61…
GO:0007264	Biological Process	small GTPase mediated signal transduction	28110	89	1287	12	0.0015	0.0056	// AT4G05330 // AT5G62880 // AT1G07410 // AT3G21700 // AT4G24580 // AT1G28550 // AT1G01200 // AT4G32630 // AT2G33870 // AT5G54780 // AT2G21880 // AT5G60860
GO:0005856	Cellular Component	cytoskeleton	28110	155	1287	18	0.00061	0.0059	// AT1G04600 // AT1G64740 // AT5G52360 // AT2G19770 // AT2G33460 // AT1G54560 // AT3G12110 // AT1G01780 // AT3G61230 // AT4G29340 // AT3G44200 // AT4G15200 // AT3G46520 // AT2G45800 // AT1G20010 // AT4G25590 // AT1G08730 // AT4G32830
GO:0048229	Biological Process	gametophyte development	28110	307	1287	27	0.0017	0.0063	// AT1G22130 // AT3G04620 // AT2G34790 // AT3G47440 // AT5G05850 // AT2G34830 // AT5G22500 // AT5G05690 // AT1G72520 // AT2G03060 // AT2G35210 // AT2G13680 // AT3G28780 // AT1G68610 // AT1G24520 // AT3G50310 // AT5G39400 // AT3G62230 // AT1G19890 // AT4G35700 // AT1G19180 // AT3G21180 // AT3G59530 // AT2G18080 // AT1G77980 // AT4G35560 // AT1G70540
GO:0007167	Biological Process	enzyme linked receptor protein signaling pathway	28110	130	1287	15	0.0018	0.0063	// AT3G20190 // AT4G18640 // AT1G72460 // AT5G35390 // AT1G72180 // AT2G25790 // AT5G67200 // AT2G07040 // AT1G78980 // AT3G13065 // AT3G42880 // AT3G03770 // AT1G06840 // AT1G50610 // AT1G10850
GO:0007169	Biological Process	transmembrane receptor protein tyrosine kinase signaling pathway	28110	130	1287	15	0.0018	0.0063	// AT3G20190 // AT4G18640 // AT1G72460 // AT5G35390 // AT1G72180 // AT2G25790 // AT5G67200 // AT2G07040 // AT1G78980 // AT3G13065 // AT3G42880 // AT3G03770 // AT1G06840 // AT1G50610 // AT1G10850
GO:0032787	Biological Process	monocarboxylic acid metabolic process	28110	390	1287	32	0.002	0.0069	// AT5G48880 // AT4G31500 // AT5G07010 // AT1G49430 // AT2G46210 // AT1G15360 // AT1G78660 // AT5G20410 // AT5G22500 // AT5G42650 // AT1G01600 // AT4G15440 // AT2G29090 // AT5G23940 // AT2G29980 // AT3G10570 // AT4G39030 // AT3G28910 // AT4G32980 // AT5G27520 // AT5G16240 // AT2G23620 // AT3G25780 // AT4G24670 // AT3G45140 // AT1G63710 // AT4G24380 // AT1G13280 // AT3G26790 // AT1G67080 // AT1G72…
GO:0010033	Biological Process	response to organic substance	28110	1349	1287	86	0.002	0.0071	// AT5G15230 // AT3G08040 // AT5G59845 // AT5G07010 // AT4G37790 // AT2G37630 // AT3G01530 // AT3G43120 // AT1G74950 // AT1G69440 // AT1G19180 // AT2G34340 // AT1G72450 // AT3G46130 // AT5G05440 // AT4G38400 // AT3G16470 // AT5G26230 // AT5G25610 // AT3G27810 // AT3G16570 // AT2G23170 // AT3G61900 // AT1G63840 // AT5G14920 // AT3G15540 // AT1G75590 // AT1G74430 // AT3G28860 // AT4G12410 // AT4G28…
GO:0006754	Biological Process	ATP biosynthetic process	28110	68	1287	10	0.0021	0.0073	// AT3G22910 // AT2G07560 // AT3G42640 // AT1G54280 // AT3G60330 // AT1G64200 // AT3G08560 // AT1G68710 // AT3G13900 // AT2G22950
GO:0004683	Molecular Function	calmodulin-dependent protein kinase activity	28110	35	1287	7	0.0021	0.0076	// AT2G17890 // AT5G12180 // AT4G38230 // AT2G38910 // AT2G41860 // AT2G31500 // AT5G19360
GO:0016829	Molecular Function	lyase activity	28110	331	1287	28	0.0024	0.0085	// AT1G64660 // AT1G12570 // AT1G14420 // AT5G51950 // AT2G24210 // AT5G44630 // AT1G53500 // AT5G42650 // AT4G13210 // AT2G02720 // AT5G03690 // AT1G61120 // AT1G74010 // AT5G04180 // AT1G08065 // AT3G01270 // AT3G52720 // AT4G24670 // AT1G61680 // AT1G60550 // AT3G59530 // AT5G48900 // AT3G51450 // AT5G15110 // AT3G25810 // AT3G07010 // AT1G74000 // AT4G26200
GO:0005938	Cellular Component	cell cortex	28110	50	1287	9	0.001	0.0087	// AT4G24580 // AT2G28650 // AT2G33460 // AT3G44200 // AT3G09530 // AT5G13990 // AT1G72470 // AT5G13150 // AT1G51640
GO:0015833	Biological Process	peptide transport	28110	70	1287	10	0.0025	0.0087	// AT2G37900 // AT4G27730 // AT5G28470 // AT1G22570 // AT3G01350 // AT5G55930 // AT3G21670 // AT2G40460 // AT3G45680 // AT4G21680
GO:0006857	Biological Process	oligopeptide transport	28110	70	1287	10	0.0025	0.0087	// AT2G37900 // AT4G27730 // AT5G28470 // AT1G22570 // AT3G01350 // AT5G55930 // AT3G21670 // AT2G40460 // AT3G45680 // AT4G21680
GO:0009206	Biological Process	purine ribonucleoside triphosphate biosynthetic process	28110	71	1287	10	0.0028	0.0094	// AT3G22910 // AT2G07560 // AT3G42640 // AT1G54280 // AT3G60330 // AT1G64200 // AT3G08560 // AT1G68710 // AT3G13900 // AT2G22950
GO:0009201	Biological Process	ribonucleoside triphosphate biosynthetic process	28110	71	1287	10	0.0028	0.0094	// AT3G22910 // AT2G07560 // AT3G42640 // AT1G54280 // AT3G60330 // AT1G64200 // AT3G08560 // AT1G68710 // AT3G13900 // AT2G22950
GO:0015078	Molecular Function	hydrogen ion transmembrane transporter activity	28110	123	1287	14	0.0028	0.0096	// AT1G80660 // AT3G52080 // AT3G60330 // AT5G37060 // AT5G58460 // AT1G64200 // AT3G08560 // AT2G13620 // AT1G79400 // AT1G06970 // AT1G16380 // AT3G17630 // AT5G01690 // AT1G08135
GO:0044238	Biological Process	primary metabolic process	28110	8633	1287	443	0.0029	0.0096	// AT3G10470 // AT2G17730 // AT2G46210 // AT3G05180 // AT1G76880 // AT2G01150 // AT3G60330 // AT1G09600 // AT3G01140 // AT1G44160 // AT3G23610 // AT4G00940 // AT5G20410 // AT3G13900 // AT5G24420 // AT1G10520 // AT1G02660 // AT3G55050 // AT2G23900 // AT3G20190 // AT1G66370 // AT1G04020 // AT1G61170 // AT1G64800 // AT4G11140 // AT4G38230 // AT1G04880 // AT1G64300 // AT1G06840 // AT5G33370 // AT2G41…
GO:0003779	Molecular Function	actin binding	28110	72	1287	10	0.0031	0.01	// AT5G52360 // AT2G19770 // AT4G29340 // AT4G19410 // AT3G61230 // AT4G15200 // AT2G45800 // AT1G01780 // AT4G34970 // AT4G25590
GO:0022890	Molecular Function	inorganic cation transmembrane transporter activity	28110	211	1287	20	0.003	0.01	// AT1G80660 // AT3G22910 // AT2G19110 // AT4G19960 // AT3G52080 // AT3G60330 // AT5G37060 // AT3G21180 // AT1G10970 // AT1G64200 // AT3G08560 // AT2G13620 // AT1G79400 // AT1G06970 // AT1G16380 // AT3G17630 // AT5G58460 // AT2G22950 // AT5G01690 // AT1G08135
GO:0015077	Molecular Function	monovalent inorganic cation transmembrane transporter activity	28110	139	1287	15	0.0032	0.01	// AT1G80660 // AT4G19960 // AT3G52080 // AT3G60330 // AT5G37060 // AT5G58460 // AT1G64200 // AT3G08560 // AT2G13620 // AT1G79400 // AT1G06970 // AT1G16380 // AT3G17630 // AT5G01690 // AT1G08135
GO:0007166	Biological Process	cell surface receptor linked signaling pathway	28110	152	1287	16	0.003	0.01	// AT4G18640 // AT3G20190 // AT1G72460 // AT5G35390 // AT5G57690 // AT1G72180 // AT2G25790 // AT5G67200 // AT2G07040 // AT1G78980 // AT3G03770 // AT3G42880 // AT3G13065 // AT1G06840 // AT1G50610 // AT1G10850
GO:0048646	Biological Process	anatomical structure formation involved in morphogenesis	28110	125	1287	14	0.0032	0.011	// AT3G15170 // AT3G57130 // AT3G22650 // AT1G49430 // AT1G26780 // AT2G40610 // AT3G59530 // AT5G56640 // AT2G37630 // AT4G26260 // AT1G76420 // AT5G05690 // AT3G28780 // AT2G13680
GO:0048437	Biological Process	floral organ development	28110	168	1287	17	0.0033	0.011	// AT2G45650 // AT3G28860 // AT4G32980 // AT5G40350 // AT1G65620 // AT5G58560 // AT3G15540 // AT3G57130 // AT3G27810 // AT1G59640 // AT1G62360 // AT4G18960 // AT3G57510 // AT3G01530 // AT5G05690 // AT5G42630 // AT1G72520
GO:0009145	Biological Process	purine nucleoside triphosphate biosynthetic process	28110	73	1287	10	0.0033	0.011	// AT3G22910 // AT2G07560 // AT3G42640 // AT1G54280 // AT3G60330 // AT1G64200 // AT3G08560 // AT1G68710 // AT3G13900 // AT2G22950
GO:0051336	Biological Process	regulation of hydrolase activity	28110	50	1287	8	0.0036	0.012	// AT4G05330 // AT5G54780 // AT4G24580 // AT2G35210 // AT4G32630 // AT1G72290 // AT5G09550 // AT2G02140
GO:0009142	Biological Process	nucleoside triphosphate biosynthetic process	28110	74	1287	10	0.0036	0.012	// AT3G22910 // AT2G07560 // AT3G42640 // AT1G54280 // AT3G60330 // AT1G64200 // AT3G08560 // AT1G68710 // AT3G13900 // AT2G22950
GO:0015698	Biological Process	inorganic anion transport	28110	50	1287	8	0.0036	0.012	// AT5G19600 // AT4G18790 // AT4G21680 // AT5G49890 // AT2G47160 // AT1G15460 // AT3G51895 // AT1G68740
GO:0009611	Biological Process	response to wounding	28110	170	1287	17	0.0036	0.012	// AT1G72450 // AT1G18150 // AT1G74950 // AT1G32640 // AT3G11480 // AT5G42650 // AT3G16470 // AT4G10270 // AT3G45140 // AT2G24210 // AT1G61120 // AT5G54170 // AT5G22500 // AT1G74930 // AT4G15440 // AT1G72520 // AT5G20230
GO:0030001	Biological Process	metal ion transport	28110	215	1287	20	0.0037	0.012	// AT3G22910 // AT4G30940 // AT4G19960 // AT5G20230 // AT2G19110 // AT5G37060 // AT4G30560 // AT3G21180 // AT4G18790 // AT5G47560 // AT1G10970 // AT2G13620 // AT1G79400 // AT1G06970 // AT1G16380 // AT3G17630 // AT5G58460 // AT1G78560 // AT2G22950 // AT5G01690
GO:0006904	Biological Process	vesicle docking during exocytosis	28110	29	1287	6	0.0038	0.012	// AT2G28650 // AT3G09530 // AT5G13990 // AT1G72470 // AT5G13150 // AT1G51640
GO:0009694	Biological Process	jasmonic acid metabolic process	28110	29	1287	6	0.0038	0.012	// AT5G07010 // AT5G42650 // AT3G45140 // AT1G13280 // AT3G25780 // AT1G72520
GO:0048569	Biological Process	post-embryonic organ development	28110	171	1287	17	0.0038	0.012	// AT2G45650 // AT3G28860 // AT4G32980 // AT5G40350 // AT1G65620 // AT5G58560 // AT3G15540 // AT3G57130 // AT3G27810 // AT1G59640 // AT1G62360 // AT4G18960 // AT3G57510 // AT3G01530 // AT5G05690 // AT5G42630 // AT1G72520
GO:0000271	Biological Process	polysaccharide biosynthetic process	28110	114	1287	13	0.0038	0.012	// AT4G38190 // AT5G09870 // AT1G32900 // AT2G21590 // AT5G44030 // AT1G19300 // AT5G67210 // AT4G24010 // AT2G13680 // AT2G33100 // AT2G37090 // AT4G23990 // AT5G17420
GO:0030036	Biological Process	actin cytoskeleton organization	28110	76	1287	10	0.0043	0.013	// AT2G19770 // AT3G12110 // AT1G01780 // AT4G29340 // AT3G61230 // AT4G15200 // AT2G45800 // AT5G59370 // AT4G34970 // AT4G34940
GO:0048278	Biological Process	vesicle docking	28110	30	1287	6	0.0044	0.013	// AT2G28650 // AT3G09530 // AT5G13990 // AT1G72470 // AT5G13150 // AT1G51640
GO:0022406	Biological Process	membrane docking	28110	30	1287	6	0.0044	0.013	// AT2G28650 // AT3G09530 // AT5G13990 // AT1G72470 // AT5G13150 // AT1G51640
GO:0018193	Biological Process	peptidyl-amino acid modification	28110	501	1287	37	0.0048	0.015	// AT4G01420 // AT1G66860 // AT5G25880 // AT2G07180 // AT5G55950 // AT3G23930 // AT5G19360 // AT2G24320 // AT5G12180 // AT5G39400 // AT5G36270 // AT1G60010 // AT1G09600 // AT3G49070 // AT5G19110 // AT2G31500 // AT1G50990 // AT1G07850 // AT1G32190 // AT4G15650 // AT3G29770 // AT1G13970 // AT1G08860 // AT5G24270 // AT2G17890 // AT2G36630 // AT4G31020 // AT1G63090 // AT1G03050 // AT2G38910 // AT2G41…
GO:0010876	Biological Process	lipid localization	28110	165	1287	16	0.0061	0.018	// AT1G19650 // AT1G54280 // AT4G39180 // AT2G25890 // AT4G08670 // AT1G18280 // AT1G55260 // AT4G36490 // AT4G15160 // AT3G18570 // AT2G44300 // AT3G43720 // AT3G13900 // AT1G68710 // AT4G12530 // AT2G21540
GO:0016491	Molecular Function	oxidoreductase activity	28110	1428	1287	87	0.006	0.019	// AT4G31500 // AT1G06620 // AT2G46210 // AT5G12270 // AT5G35920 // AT4G15440 // AT1G32780 // AT1G31670 // AT3G15020 // AT4G10020 // AT5G05600 // AT5G16240 // AT1G23800 // AT3G13390 // AT5G61640 // AT4G37410 // AT2G38080 // AT2G29340 // AT3G10560 // AT1G72520 // AT5G58530 // AT2G17845 // AT2G34790 // AT5G60010 // AT3G01980 // AT5G47000 // AT3G24503 // AT5G22500 // AT5G05690 // ATMG00650 // AT1G53…
GO:0007010	Biological Process	cytoskeleton organization	28110	136	1287	14	0.0063	0.019	// AT2G33460 // AT2G19770 // AT3G12110 // AT4G19410 // AT5G05490 // AT4G29340 // AT3G61230 // AT4G15200 // AT3G46520 // AT2G45800 // AT1G01780 // AT5G59370 // AT4G34970 // AT4G34940
GO:0042214	Biological Process	terpene metabolic process	28110	44	1287	7	0.0065	0.019	// AT5G58560 // AT5G44630 // AT2G29090 // AT3G26790 // AT1G67080 // AT3G25810 // AT1G61680
GO:0006887	Biological Process	exocytosis	28110	33	1287	6	0.0066	0.019	// AT2G28650 // AT3G09530 // AT5G13990 // AT1G72470 // AT5G13150 // AT1G51640
GO:0015405	Molecular Function	P-P-bond-hydrolysis-driven transmembrane transporter activity	28110	212	1287	19	0.0065	0.02	// AT1G80660 // AT3G22910 // AT3G28860 // AT1G54280 // AT3G60330 // AT5G60740 // AT3G21180 // AT2G29940 // AT5G61700 // AT1G68710 // AT1G64200 // AT3G08560 // AT3G62700 // AT5G13580 // AT1G31770 // AT3G13900 // AT3G53510 // AT2G22950 // AT2G26910
GO:0016857	Molecular Function	racemase and epimerase activity, acting on carbohydrates and derivatives	28110	33	1287	6	0.0066	0.02	// AT1G53500 // AT2G45310 // AT5G15140 // AT4G30440 // AT1G02000 // AT4G00110
GO:0048466	Biological Process	androecium development	28110	69	1287	9	0.007	0.02	// AT3G28860 // AT5G40350 // AT3G15540 // AT3G27810 // AT4G18960 // AT3G57510 // AT3G01530 // AT5G05690 // AT1G72520
GO:0048443	Biological Process	stamen development	28110	69	1287	9	0.007	0.02	// AT3G28860 // AT5G40350 // AT3G15540 // AT3G27810 // AT4G18960 // AT3G57510 // AT3G01530 // AT5G05690 // AT1G72520
GO:0015399	Molecular Function	primary active transmembrane transporter activity	28110	213	1287	19	0.0068	0.021	// AT1G80660 // AT3G22910 // AT3G28860 // AT1G54280 // AT3G60330 // AT5G60740 // AT3G21180 // AT2G29940 // AT5G61700 // AT1G68710 // AT1G64200 // AT3G08560 // AT3G62700 // AT5G13580 // AT1G31770 // AT3G13900 // AT3G53510 // AT2G22950 // AT2G26910
GO:0009834	Biological Process	secondary cell wall biogenesis	28110	34	1287	6	0.0075	0.022	// AT1G43790 // AT5G44030 // AT5G67210 // AT2G37090 // AT2G38080 // AT5G17420
GO:0023034	Biological Process	intracellular signaling pathway	28110	200	1287	18	0.0077	0.022	// AT4G18640 // AT3G20190 // AT1G72460 // AT5G35390 // AT2G27050 // AT1G72180 // AT2G25790 // AT1G15360 // AT5G67200 // AT2G07040 // AT2G44840 // AT1G78980 // AT3G13065 // AT3G42880 // AT3G03770 // AT1G06840 // AT1G50610 // AT1G10850
GO:0044448	Cellular Component	cell cortex part	28110	48	1287	8	0.0029	0.023	// AT2G28650 // AT2G33460 // AT3G44200 // AT3G09530 // AT5G13990 // AT1G72470 // AT5G13150 // AT1G51640
GO:0043900	Biological Process	regulation of multi-organism process	28110	24	1287	5	0.0079	0.023	// AT1G44350 // AT5G12180 // AT2G13680 // AT3G12160 // AT5G19360
GO:0009828	Biological Process	plant-type cell wall loosening	28110	35	1287	6	0.0084	0.024	// AT3G60570 // AT5G39310 // AT4G38400 // AT3G29030 // AT2G40610 // AT1G20190
GO:0031407	Biological Process	oxylipin metabolic process	28110	35	1287	6	0.0084	0.024	// AT5G07010 // AT5G42650 // AT3G45140 // AT1G13280 // AT3G25780 // AT1G72520
GO:0006355	Biological Process	regulation of transcription, DNA-dependent	28110	1758	1287	103	0.0084	0.024	// AT1G33240 // AT3G10470 // AT2G46590 // AT4G37790 // AT2G34830 // AT2G37630 // AT1G76880 // AT3G01530 // AT2G42300 // AT2G40620 // AT1G13290 // AT1G59640 // AT1G62360 // AT3G01140 // AT1G66470 // AT1G26590 // AT1G14760 // AT3G46130 // AT1G26310 // AT3G27810 // AT3G15540 // AT1G47270 // AT3G23210 // AT1G64800 // AT4G11140 // AT1G63210 // AT1G35560 // AT1G04880 // AT3G60490 // AT2G45650 // AT2G44…
GO:0045449	Biological Process	regulation of transcription	28110	1761	1287	103	0.0088	0.024	// AT1G33240 // AT3G10470 // AT2G46590 // AT4G37790 // AT2G34830 // AT2G37630 // AT1G76880 // AT3G01530 // AT2G42300 // AT2G40620 // AT1G13290 // AT1G59640 // AT1G62360 // AT3G01140 // AT1G66470 // AT1G26590 // AT1G14760 // AT3G46130 // AT1G26310 // AT3G27810 // AT3G15540 // AT1G47270 // AT3G23210 // AT1G64800 // AT4G11140 // AT1G63210 // AT1G35560 // AT1G04880 // AT3G60490 // AT2G45650 // AT2G44…
GO:0031323	Biological Process	regulation of cellular metabolic process	28110	1977	1287	114	0.0089	0.025	// AT1G33240 // AT5G04470 // AT3G10470 // AT2G46590 // AT4G37790 // AT2G34830 // AT2G37630 // AT1G76880 // AT3G01530 // AT2G42300 // AT5G65310 // AT5G42750 // AT2G40620 // AT1G13290 // AT1G59640 // AT1G62360 // AT3G01140 // AT1G66470 // AT1G26590 // AT1G14760 // AT3G23610 // AT1G26310 // AT5G26230 // AT3G27810 // AT5G57690 // AT3G15540 // AT1G47270 // AT3G23210 // AT1G64800 // AT4G11140 // AT4G39…
GO:0009695	Biological Process	jasmonic acid biosynthetic process	28110	25	1287	5	0.0091	0.025	// AT3G45140 // AT3G25780 // AT1G13280 // AT1G72520 // AT5G42650
GO:0009152	Biological Process	purine ribonucleotide biosynthetic process	28110	86	1287	10	0.0093	0.026	// AT3G22910 // AT2G07560 // AT3G42640 // AT1G54280 // AT3G60330 // AT1G64200 // AT3G08560 // AT1G68710 // AT3G13900 // AT2G22950
GO:0043087	Biological Process	regulation of GTPase activity	28110	36	1287	6	0.0095	0.026	// AT4G05330 // AT5G54780 // AT2G35210 // AT4G24580 // AT4G32630 // AT5G09550
GO:0009725	Biological Process	response to hormone stimulus	28110	984	1287	62	0.01	0.027	// AT5G15230 // AT3G08040 // AT3G22650 // AT5G65310 // AT1G32640 // AT3G01220 // AT5G05440 // AT5G59845 // AT1G29395 // AT1G15360 // AT4G28160 // AT1G29440 // AT2G37630 // AT2G44840 // AT5G13350 // AT5G20810 // AT3G57040 // AT1G29460 // AT3G01530 // AT3G43120 // AT1G21140 // AT2G27050 // AT2G38310 // AT3G28860 // AT4G12410 // AT4G37790 // AT5G45820 // AT3G28910 // AT2G34340 // AT1G29510 // AT1G19…
GO:0051252	Biological Process	regulation of RNA metabolic process	28110	1771	1287	103	0.01	0.027	// AT1G33240 // AT3G10470 // AT2G46590 // AT4G37790 // AT2G34830 // AT2G37630 // AT1G76880 // AT3G01530 // AT2G42300 // AT2G40620 // AT1G13290 // AT1G59640 // AT1G62360 // AT3G01140 // AT1G66470 // AT1G26590 // AT1G14760 // AT3G46130 // AT1G26310 // AT3G27810 // AT3G15540 // AT1G47270 // AT3G23210 // AT1G64800 // AT4G11140 // AT1G63210 // AT1G35560 // AT1G04880 // AT3G60490 // AT2G45650 // AT2G44…
GO:0000145	Cellular Component	exocyst	28110	29	1287	6	0.0038	0.028	// AT2G28650 // AT3G09530 // AT5G13990 // AT1G72470 // AT5G13150 // AT1G51640
GO:0044237	Biological Process	cellular metabolic process	28110	8374	1287	423	0.01	0.028	// AT3G10470 // AT2G17730 // AT2G46210 // AT1G76880 // AT3G11480 // AT2G01150 // AT1G76790 // AT3G60330 // AT1G09600 // AT3G01020 // AT3G01140 // AT1G44160 // AT3G23610 // AT3G20190 // AT4G00940 // AT5G20410 // AT5G24420 // AT3G22740 // AT1G10520 // AT5G19110 // AT3G55050 // AT2G36630 // AT5G57690 // AT1G66370 // AT1G04020 // AT1G61170 // AT1G64800 // AT4G11140 // AT4G38230 // AT1G04880 // AT1G64…
GO:0006869	Biological Process	lipid transport	28110	146	1287	14	0.011	0.029	// AT1G19650 // AT1G54280 // AT4G39180 // AT4G08670 // AT1G18280 // AT1G55260 // AT4G36490 // AT4G15160 // AT2G44300 // AT3G43720 // AT3G13900 // AT1G68710 // AT4G12530 // AT2G21540
GO:0006633	Biological Process	fatty acid biosynthetic process	28110	132	1287	13	0.011	0.03	// AT5G42650 // AT5G16240 // AT1G49430 // AT2G46210 // AT1G15360 // AT3G45140 // AT1G13280 // AT3G28910 // AT5G23940 // AT2G29980 // AT3G25780 // AT3G10570 // AT1G72520
GO:0005372	Molecular Function	water transmembrane transporter activity	28110	37	1287	6	0.011	0.031	// AT1G17810 // AT3G16240 // AT3G47440 // AT2G25810 // AT1G73190 // AT4G01470
GO:0015250	Molecular Function	water channel activity	28110	37	1287	6	0.011	0.031	// AT1G17810 // AT3G16240 // AT3G47440 // AT2G25810 // AT1G73190 // AT4G01470
GO:0016854	Molecular Function	racemase and epimerase activity	28110	38	1287	6	0.012	0.034	// AT1G53500 // AT2G45310 // AT5G15140 // AT4G30440 // AT1G02000 // AT4G00110
GO:0019219	Biological Process	regulation of nucleobase, nucleoside, nucleotide and nucleic acid metabolic process	28110	1807	1287	104	0.013	0.034	// AT1G33240 // AT3G10470 // AT2G46590 // AT4G37790 // AT2G34830 // AT2G37630 // AT1G76880 // AT3G01530 // AT2G42300 // AT5G65310 // AT2G40620 // AT1G13290 // AT1G59640 // AT1G62360 // AT3G01140 // AT1G66470 // AT1G26590 // AT1G14760 // AT3G46130 // AT1G26310 // AT3G27810 // AT3G15540 // AT1G47270 // AT3G23210 // AT1G64800 // AT4G11140 // AT1G63210 // AT1G35560 // AT1G04880 // AT3G60490 // AT2G45…
GO:0009566	Biological Process	fertilization	28110	28	1287	5	0.014	0.035	// AT1G19890 // AT3G21180 // AT3G10560 // AT4G00080 // AT3G03690
GO:0006714	Biological Process	sesquiterpenoid metabolic process	28110	28	1287	5	0.014	0.035	// AT5G58560 // AT1G67080 // AT2G29090 // AT3G26790 // AT5G44630
GO:0001558	Biological Process	regulation of cell growth	28110	28	1287	5	0.014	0.035	// AT1G33240 // AT5G12180 // AT2G13680 // AT3G12160 // AT5G19360
GO:0051761	Biological Process	sesquiterpene metabolic process	28110	28	1287	5	0.014	0.035	// AT5G58560 // AT1G67080 // AT2G29090 // AT3G26790 // AT5G44630
GO:0008194	Molecular Function	UDP-glycosyltransferase activity	28110	196	1287	17	0.013	0.036	// AT2G13290 // AT1G22380 // AT4G15490 // AT2G15490 // AT2G13680 // AT2G36970 // AT1G06000 // AT1G19300 // AT2G47180 // AT3G06260 // AT3G01620 // AT5G20410 // AT4G01070 // AT5G20280 // AT3G62660 // AT3G03690 // AT2G31750
GO:0009260	Biological Process	ribonucleotide biosynthetic process	28110	92	1287	10	0.014	0.036	// AT3G22910 // AT2G07560 // AT3G42640 // AT1G54280 // AT3G60330 // AT1G64200 // AT3G08560 // AT1G68710 // AT3G13900 // AT2G22950
GO:0033692	Biological Process	cellular polysaccharide biosynthetic process	28110	107	1287	11	0.015	0.037	// AT5G09870 // AT1G32900 // AT2G21590 // AT5G44030 // AT1G19300 // AT5G67210 // AT4G24010 // AT2G13680 // AT4G23990 // AT2G37090 // AT5G17420
GO:0016051	Biological Process	carbohydrate biosynthetic process	28110	298	1287	23	0.015	0.038	// AT4G38190 // AT4G31500 // AT5G09870 // AT1G32640 // AT4G39940 // AT5G44030 // AT2G21590 // AT1G53500 // AT1G19300 // AT4G23990 // AT2G13680 // AT1G32900 // AT5G60760 // AT2G33100 // AT3G62660 // AT3G03690 // AT3G48460 // AT5G67210 // AT2G47180 // AT3G06260 // AT4G24010 // AT2G37090 // AT5G17420
GO:0010556	Biological Process	regulation of macromolecule biosynthetic process	28110	1819	1287	104	0.015	0.038	// AT1G33240 // AT3G10470 // AT2G46590 // AT4G37790 // AT2G34830 // AT2G37630 // AT1G76880 // AT3G01530 // AT2G42300 // AT5G65310 // AT2G40620 // AT1G13290 // AT1G59640 // AT1G62360 // AT3G01140 // AT1G66470 // AT1G26590 // AT1G14760 // AT3G46130 // AT1G26310 // AT3G27810 // AT3G15540 // AT1G47270 // AT3G23210 // AT1G64800 // AT4G11140 // AT1G63210 // AT1G35560 // AT1G04880 // AT3G60490 // AT2G45…
GO:0003002	Biological Process	regionalization	28110	108	1287	11	0.015	0.039	// AT4G24670 // AT2G32010 // AT1G13290 // AT1G65620 // AT1G26780 // AT3G57130 // AT3G15170 // AT1G19300 // AT2G37630 // AT1G76420 // AT1G14760
GO:0031408	Biological Process	oxylipin biosynthetic process	28110	29	1287	5	0.015	0.039	// AT3G45140 // AT3G25780 // AT1G13280 // AT1G72520 // AT5G42650
GO:0009733	Biological Process	response to auxin stimulus	28110	317	1287	24	0.016	0.039	// AT3G28860 // AT3G22650 // AT3G01220 // AT2G23170 // AT1G29440 // AT2G37630 // AT5G13350 // AT5G20810 // AT1G29460 // AT3G43120 // AT4G12410 // AT3G28910 // AT1G29510 // AT1G19830 // AT3G20220 // AT4G14560 // AT1G29450 // AT2G21200 // AT5G66700 // AT1G29490 // AT3G61900 // AT3G15540 // AT1G75590 // AT3G26790
GO:0009740	Biological Process	gibberellic acid mediated signaling pathway	28110	41	1287	6	0.016	0.04	// AT5G40350 // AT1G14920 // AT1G66350 // AT3G27810 // AT3G03450 // AT3G01530
GO:0010476	Biological Process	gibberellin mediated signaling pathway	28110	41	1287	6	0.016	0.04	// AT5G40350 // AT1G14920 // AT1G66350 // AT3G27810 // AT3G03450 // AT3G01530
GO:0051171	Biological Process	regulation of nitrogen compound metabolic process	28110	1826	1287	104	0.016	0.04	// AT1G33240 // AT3G10470 // AT2G46590 // AT4G37790 // AT2G34830 // AT2G37630 // AT1G76880 // AT3G01530 // AT2G42300 // AT5G65310 // AT2G40620 // AT1G13290 // AT1G59640 // AT1G62360 // AT3G01140 // AT1G66470 // AT1G26590 // AT1G14760 // AT3G46130 // AT1G26310 // AT3G27810 // AT3G15540 // AT1G47270 // AT3G23210 // AT1G64800 // AT4G11140 // AT1G63210 // AT1G35560 // AT1G04880 // AT3G60490 // AT2G45…
GO:0050789	Biological Process	regulation of biological process	28110	3437	1287	184	0.017	0.04	// AT5G62880 // AT5G04470 // AT3G10470 // AT4G30940 // AT2G21880 // AT5G15230 // AT2G46590 // AT1G30650 // AT4G37790 // AT2G34830 // AT2G37630 // AT1G76880 // AT3G05990 // AT3G01530 // AT1G74930 // AT2G42300 // AT5G65310 // AT5G42750 // AT2G40620 // AT4G24580 // AT3G46130 // AT1G13290 // AT1G59640 // AT1G69440 // AT3G01140 // AT1G66470 // AT1G26590 // AT1G19180 // AT1G14760 // AT3G12160 // AT5G54…
GO:0006351	Biological Process	transcription, DNA-dependent	28110	1867	1287	106	0.017	0.041	// AT1G33240 // AT3G10470 // AT2G17730 // AT2G46590 // AT4G37790 // AT2G34830 // AT2G37630 // AT1G76880 // AT3G01530 // AT2G42300 // AT2G40620 // AT1G13290 // AT1G59640 // AT1G62360 // AT3G01140 // AT1G66470 // AT1G26590 // AT1G14760 // AT3G46130 // AT1G26310 // AT3G27810 // AT3G15540 // AT1G47270 // AT3G23210 // AT1G64800 // AT4G11140 // AT3G06560 // AT1G63210 // AT1G35560 // AT1G04880 // AT3G60…
GO:0031326	Biological Process	regulation of cellular biosynthetic process	28110	1868	1287	106	0.017	0.041	// AT1G33240 // AT3G10470 // AT2G46590 // AT4G37790 // AT2G34830 // AT2G37630 // AT1G76880 // AT3G01530 // AT2G42300 // AT5G65310 // AT5G42750 // AT2G40620 // AT1G13290 // AT1G59640 // AT1G62360 // AT3G01140 // AT1G66470 // AT1G26590 // AT1G14760 // AT3G46130 // AT1G26310 // AT3G27810 // AT3G15540 // AT1G47270 // AT3G23210 // AT1G64800 // AT4G11140 // AT4G39940 // AT1G63210 // AT1G35560 // AT1G04…
GO:0006350	Biological Process	transcription	28110	1869	1287	106	0.017	0.041	// AT1G33240 // AT3G10470 // AT2G17730 // AT2G46590 // AT4G37790 // AT2G34830 // AT2G37630 // AT1G76880 // AT3G01530 // AT2G42300 // AT2G40620 // AT1G13290 // AT1G59640 // AT1G62360 // AT3G01140 // AT1G66470 // AT1G26590 // AT1G14760 // AT3G46130 // AT1G26310 // AT3G27810 // AT3G15540 // AT1G47270 // AT3G23210 // AT1G64800 // AT4G11140 // AT3G06560 // AT1G63210 // AT1G35560 // AT1G04880 // AT3G60…
GO:0044262	Biological Process	cellular carbohydrate metabolic process	28110	549	1287	37	0.017	0.041	// AT4G31500 // AT5G09870 // AT1G32640 // AT4G39940 // AT5G44030 // AT2G16730 // AT4G24010 // AT2G33070 // AT4G26940 // AT1G53500 // AT4G33770 // AT2G36190 // AT1G19300 // AT4G23990 // AT2G13680 // AT5G03690 // AT5G58170 // AT3G53080 // AT1G32900 // AT5G15140 // AT3G10370 // AT5G24420 // AT4G15210 // AT5G60760 // AT3G01620 // AT5G20280 // AT2G13290 // AT4G37410 // AT3G48460 // AT3G42850 // AT5G67…
GO:0046246	Biological Process	terpene biosynthetic process	28110	30	1287	5	0.017	0.041	// AT3G25810 // AT1G67080 // AT1G61680 // AT3G26790 // AT5G44630
GO:0032774	Biological Process	RNA biosynthetic process	28110	1870	1287	106	0.017	0.041	// AT1G33240 // AT3G10470 // AT2G17730 // AT2G46590 // AT4G37790 // AT2G34830 // AT2G37630 // AT1G76880 // AT3G01530 // AT2G42300 // AT2G40620 // AT1G13290 // AT1G59640 // AT1G62360 // AT3G01140 // AT1G66470 // AT1G26590 // AT1G14760 // AT3G46130 // AT1G26310 // AT3G27810 // AT3G15540 // AT1G47270 // AT3G23210 // AT1G64800 // AT4G11140 // AT3G06560 // AT1G63210 // AT1G35560 // AT1G04880 // AT3G60…
GO:0015267	Molecular Function	channel activity	28110	124	1287	12	0.016	0.042	// AT4G30940 // AT3G16240 // AT3G47440 // AT4G30560 // AT1G17810 // AT2G25600 // AT2G25810 // AT4G22200 // AT1G73190 // AT5G49890 // AT4G01470 // AT5G14870
GO:0005515	Molecular Function	protein binding	28110	2300	1287	128	0.016	0.042	// AT5G62880 // AT5G04470 // AT5G15230 // AT4G19410 // AT2G17730 // AT4G15200 // AT1G11000 // AT3G43120 // AT5G65310 // AT1G76790 // AT5G42750 // AT1G74950 // AT4G24580 // AT3G14240 // AT1G79250 // AT1G01780 // AT3G29070 // AT1G62360 // AT1G65620 // AT2G33670 // AT1G19180 // AT3G12160 // AT1G72450 // AT3G23610 // AT5G05440 // AT1G26310 // AT4G30560 // AT4G18960 // AT3G61230 // AT5G25530 // AT2G37…
GO:0015294	Molecular Function	solute:cation symporter activity	28110	123	1287	12	0.016	0.042	// AT5G61520 // AT3G05960 // AT5G23270 // AT1G75220 // AT5G47560 // AT2G17500 // AT5G15100 // AT1G50310 // AT1G71880 // AT1G79360 // AT1G78560 // AT3G51490
GO:0022838	Molecular Function	substrate-specific channel activity	28110	123	1287	12	0.016	0.042	// AT4G30940 // AT3G16240 // AT3G47440 // AT4G30560 // AT1G17810 // AT2G25600 // AT2G25810 // AT4G22200 // AT1G73190 // AT5G49890 // AT4G01470 // AT5G14870
GO:0022803	Molecular Function	passive transmembrane transporter activity	28110	124	1287	12	0.016	0.042	// AT4G30940 // AT3G16240 // AT3G47440 // AT4G30560 // AT1G17810 // AT2G25600 // AT2G25810 // AT4G22200 // AT1G73190 // AT5G49890 // AT4G01470 // AT5G14870
GO:0015293	Molecular Function	symporter activity	28110	124	1287	12	0.016	0.042	// AT5G61520 // AT3G05960 // AT5G23270 // AT1G75220 // AT5G47560 // AT2G17500 // AT5G15100 // AT1G50310 // AT1G71880 // AT1G79360 // AT1G78560 // AT3G51490
GO:0009889	Biological Process	regulation of biosynthetic process	28110	1871	1287	106	0.018	0.042	// AT1G33240 // AT3G10470 // AT2G46590 // AT4G37790 // AT2G34830 // AT2G37630 // AT1G76880 // AT3G01530 // AT2G42300 // AT5G65310 // AT5G42750 // AT2G40620 // AT1G13290 // AT1G59640 // AT1G62360 // AT3G01140 // AT1G66470 // AT1G26590 // AT1G14760 // AT3G46130 // AT1G26310 // AT3G27810 // AT3G15540 // AT1G47270 // AT3G23210 // AT1G64800 // AT4G11140 // AT4G39940 // AT1G63210 // AT1G35560 // AT1G04…
GO:0005976	Biological Process	polysaccharide metabolic process	28110	172	1287	15	0.018	0.042	// AT4G38190 // AT5G09870 // AT1G32900 // AT2G21590 // AT2G36190 // AT5G44030 // AT4G15210 // AT1G19300 // AT5G67210 // AT4G24010 // AT2G13680 // AT2G33100 // AT2G37090 // AT4G23990 // AT5G17420
GO:0006164	Biological Process	purine nucleotide biosynthetic process	28110	96	1287	10	0.018	0.042	// AT3G22910 // AT2G07560 // AT3G42640 // AT1G54280 // AT3G60330 // AT1G64200 // AT3G08560 // AT1G68710 // AT3G13900 // AT2G22950
GO:0040008	Biological Process	regulation of growth	28110	82	1287	9	0.018	0.042	// AT1G33240 // AT5G12180 // AT2G13680 // AT1G29400 // AT3G16570 // AT5G09970 // AT2G33880 // AT3G12160 // AT5G19360
GO:0005200	Molecular Function	structural constituent of cytoskeleton	28110	30	1287	5	0.017	0.044	// AT1G20010 // AT1G64740 // AT3G46520 // AT5G59370 // AT3G12110
GO:0071370	Biological Process	cellular response to gibberellin stimulus	28110	43	1287	6	0.02	0.045	// AT5G40350 // AT1G14920 // AT1G66350 // AT3G27810 // AT3G03450 // AT3G01530
