# Supplementary material for: Transcriptional profiling of the Arabidopsis abscission mutant hae hsl2 by RNA-Seq
Source: BMC Genomics. 2013 Jan 17;14:37. doi: 10.1186/1471-2164-14-37 (PMC3566969; doi:10.1186/1471-2164-14-37)
Supplement: Additional file 10 — Primer sequences used in qPCR. [file 1471-2164-14-37-S10.xls]

## Sheet: 10 - Table 1
Additional File 10: Primer sequences used in qRT-PCR.
Gene	Forward Primer	Reverse Primer
AT1G13320	GAC CAA GCG GTT GTG GAG AAC AT	TGG GTC TTC ACT TAG CTC CAC CA
AT1G13440	GCG AGA GTT TGT GTG TGG TTG AGT	CTC ATG ACT GCG CAT GGA ATC AGT
AT1G22880	ATT ACA CCC GAT CAG AGC CAG CTA	GAA ATA CGC CAA TGG TCC GAC GAA
AT1G56710	ACC TGA GAA GCC CAC CCA TAC ATT	ATG CTG GCC TTT GGA AGG AAA CAG
AT1G61820	TCG AAG TGG TTT GTT TCC ACC AGC	AAG GCT CAG TTT CTG AGT TCC CGT
AT1G71380	AAT TGA ATT CGC CAC CGC CAC A	ACG TTA GGC TTG GAC CAA CGG AT
AT2G41850	ACC AAG ACT ACT GCG ACA AGA GCA	TTA TGT CCC GGT ACA CCA CGT TCT
AT2G43880	TGC ACA GGG CTT AGG TTA CAA GAC A	CCA TAA CTC CAG AGG CTC GTC CAT
AT2G43890	TCG GTC CGC TAC TTC GAC TTG TAA	TGA GGC ATC ACT ACA CCA GCC TTA
AT2G44470	TCG ACC TCG ATT CAG AAC TGA TCA CC	TGG TCC AGT TTC GTG GTT ACT GC
AT3G07970	AGG GAG GAC ATG GAA TGG CAA AGA	GCA TGC TTC AAC ACG ATC GCA GTA
AT3G57240	AGG AGA CCA GGG AGA GCT ACA GA	CGG GAC CCT GCT TCG AAT TCT CAT
AT3G59850	TGC AGA CGG AAA CAG TCC AAA CAC	TTT GGA GTT GAG GAT GGA GAC GGT
AT3G60140	ATC GGT CGT CGG AGA GAG TAA CAA AG	AAG ATG CAA AGA AAC CCG CCG A
AT4G18340	GTC GAC AAC GAC GGC AAA TTC AGA	GTC CAA TAC TCC AAG CTC CTC TTT GC
AT4G23500	TGA TGC TGT TAT CCT CGC CTC TCA	ACG AAG GCA GTG GCT CTA TCA CTT
AT4G25810	TAC TGG TTC GTG GTT GTC TCA GGA	TAC CCA TCT CAT CTG TTC TTG ACC CG
AT4G30280	GGT GCG CGA CAG AGA TGG AAA G	CTC CTG GTT GGA CTG AAA ACC GGA T
AT4G30290	AGT CCC ATT CCC AAC AAA GCA ACC	TAG CCC AAT GCT CTG CTT CCC ATA
AT4G33380	AGA GTG CAG CTG ATT GTT GCC A	TTT CTC CAG GTT TCG CAC GCT TT
AT4G39000	GCG GGC CTG ACG TAG ATG ATA GAT TT	ATG TAG GTT GTG GGC TCA GTC TCA
AT5G20250	TGT GAA GCC TAA GAG ATG CGT TGT TG	AAA GGT GAC CAA TCC AGA GGA GGA
AT5G46630	GTT TGG GAG AAG AGC GGT TAC AAC AC	AGC ATC TGA TCT CGT AAG ATC CCG C
AT5G55840	CGT CAT GAG CAA TTG TGG GCT GAA	TGC AAG TGC CAT ATC ACC TTT GGC
